# Supplementary material for: Recently activated CD4 T cells in tuberculosis express OX40 as a target for host-directed immunotherapy
Source: Nat Commun. 2023 Dec 19;14:8423. doi: 10.1038/s41467-023-44152-8 (PMC10728168; doi:10.1038/s41467-023-44152-8)
Supplement: Supplementary file 4 — Supplementary Data 1 [file 41467_2023_44152_MOESM4_ESM.xlsx]

## Sheet: Hi_Lo_BulkRNA_Seq
ID	log2FoldChange	pvalue	padj	hi-4	hi-3	hi-2	hi-1	lo-4	lo-3	lo-2	lo-1	Gene
ENSMUSG00000028965	3.22032	3.48e-39	3.39e-35	1464.28	1944.05	1242.34	970.827	157.06	116.637	165.517	164.789	Tnfrsf9
ENSMUSG00000026475	3.02432	3.61e-29	1.75e-25	2410.39	1922.45	1461.1	2594.05	174.793	183.831	305.46	367.244	Rgs16
ENSMUSG00000029075	2.7659	2.2e-25	7.14e-22	7939.54	4855.14	4436.25	3438.39	938.561	581.919	971.078	547.335	Tnfrsf4
ENSMUSG00000030124	3.3957	3.33e-25	8.1e-22	6515.5	2906.1	3049.42	2079.23	487.646	218.695	421.961	255.423	Lag3
ENSMUSG00000031933	2.01794	8.8e-17	1.71e-13	1163.13	2494.03	1610.2	1568.86	400.25	429.15	512.888	342.526	Izumo1r
ENSMUSG00000041515	1.49655	2.14e-15	3.47e-12	3556.46	2720.01	2986.09	2463.13	1284.35	809.489	1038.56	1027.58	Irf8
ENSMUSG00000034472	3.42123	6.37e-15	8.85e-12	636.432	596.507	194.007	295.131	70.9304	36.1322	27.7045	27.0725	Rasd2
ENSMUSG00000028108	1.91291	1.61e-14	1.95e-11	2048.29	1683.18	1821.48	979.703	378.717	408.231	576.111	369.598	Ecm1
ENSMUSG00000047945	1.5171	2.15e-13	2.32e-10	1467.94	1643.3	1087.48	1131.71	499.046	372.099	522.123	468.471	Marcksl1
ENSMUSG00000025402	1.19348	4.57e-13	4.45e-10	1270.42	1329.26	1169.8	1075.12	592.775	517.895	506.495	501.429	Nab2
ENSMUSG00000039521	2.02851	1.31e-12	1.16e-09	547.429	880.637	978.094	1269.29	279.922	152.136	254.313	216.58	Foxp3
ENSMUSG00000021356	1.25049	2.45e-12	1.98e-09	1904.42	1487.11	1326.96	1445.7	695.371	599.668	703.978	590.886	Irf4
ENSMUSG00000018930	2.53426	1.82e-11	1.36e-08	1065.6	962.055	462.853	560.306	168.46	64.0238	90.9276	205.986	Ccl4
ENSMUSG00000026073	3.32687	2.71e-11	1.88e-08	640.089	322.347	485.305	357.264	11.3995	22.1865	100.162	44.7284	Il1r2
ENSMUSG00000079481	-1.90657	1.01e-10	6.56e-08	98.7566	81.4174	109.381	167.537	391.384	546.421	414.147	366.067	Nhsl2
ENSMUSG00000071552	1.45733	1.46e-10	8.86e-08	2756.65	1831.06	1887.11	2132.49	994.292	623.757	946.215	570.876	Tigit
ENSMUSG00000052681	-0.866272	4e-10	2.29e-07	6854.44	6458.56	7438.47	8742.99	13571.8	14212.6	13232.1	12757	Rap1b
ENSMUSG00000049422	2.0423	6.91e-10	3.73e-07	335.285	591.523	364.411	240.765	78.53	99.5221	115.08	76.5091	Chchd10
ENSMUSG00000026770	1.37564	1.79e-09	9.13e-07	683.981	546.66	769.695	600.248	246.99	211.722	320.378	223.642	Il2ra
ENSMUSG00000027718	2.18869	2.26e-09	1.1e-06	557.182	378.84	960.824	671.257	59.5308	152.77	202.456	147.133	Il21
ENSMUSG00000034353	1.72359	2.73e-09	1.26e-06	933.921	1779.55	907.86	694.557	423.049	263.068	312.564	308.391	Ramp1
ENSMUSG00000026068	-1.14204	3.71e-09	1.64e-06	5170.7	3088.88	4213.46	4983.95	11205.7	10924	8385.94	8018.16	Il18rap
ENSMUSG00000024402	1.45502	4.09e-09	1.73e-06	922.948	540.014	704.642	722.295	303.987	197.776	316.115	237.767	Lta
ENSMUSG00000023132	-1.53647	9.25e-09	3.55e-06	4553.78	2578.77	3432.25	2739.4	15023.3	7516.14	10292.6	5767.61	Gzma
ENSMUSG00000003882	-1.49908	8.77e-09	3.55e-06	621.801	709.495	1188.8	1254.86	1846.72	3407.21	3002.74	2423.57	Il7r
ENSMUSG00000041954	1.34577	9.51e-09	3.55e-06	5452.34	4880.06	3612.44	3194.3	2286.24	1366.05	1881.06	1210.02	Tnfrsf18
ENSMUSG00000027459	1.35931	1.41e-08	5.06e-06	1311.88	980.332	750.122	977.484	488.913	291.593	434.037	353.119	Fam110a
ENSMUSG00000029178	-1.04311	1.64e-08	5.59e-06	937.578	746.049	835.899	1121.72	1827.72	2237.66	1648.06	1791.49	Klf3
ENSMUSG00000035671	1.0098	1.67e-08	5.59e-06	955.867	928.823	848.564	796.633	480.047	393.651	478.79	400.202	Zswim4
ENSMUSG00000030122	1.11215	2.21e-08	7.17e-06	5657.17	6147.85	4530.67	3573.75	2861.28	2278.87	2008.93	2061.04	Ptms
ENSMUSG00000027333	1.05504	2.49e-08	7.8e-06	1689.84	1568.53	1181.31	1184.96	666.239	671.299	765.07	600.302	Smox
ENSMUSG00000018001	1.0422	2.89e-08	8.78e-06	631.555	820.821	682.766	703.433	310.32	361.956	336.716	367.244	Cyth3
ENSMUSG00000055541	-1.18843	3.21e-08	9.46e-06	343.819	255.883	255.03	325.088	776.434	675.736	552.669	685.051	Lair1
ENSMUSG00000026384	-1.39917	3.69e-08	1.05e-05	341.381	277.484	273.452	295.131	550.977	1148.62	688.35	739.196	Ptpn4
ENSMUSG00000040044	-1.21304	5.22e-08	1.45e-05	385.273	317.362	449.037	534.787	846.098	1206.94	1007.31	854.548	Orc3
ENSMUSG00000027009	-1.53709	6.53e-08	1.76e-05	1558.16	1090	1919.34	2656.18	3112.07	7537.69	4386.54	5934.76	Itga4
ENSMUSG00000044447	-1.2878	8.1e-08	2.07e-05	669.35	440.319	626.924	1030.74	1735.26	1750.19	1434.24	1844.46	Dock5
ENSMUSG00000034252	-1.21801	7.89e-08	2.07e-05	638.87	505.12	791.571	867.642	1218.48	2107.08	1578.45	1624.35	Senp6
ENSMUSG00000043535	-1.10644	1.29e-07	3.22e-05	705.927	953.747	1138.14	1115.06	1609.87	2581.24	1995.43	2242.31	Setx
ENSMUSG00000033730	2.00259	1.43e-07	3.46e-05	354.792	154.527	284.39	287.365	108.929	58.3187	48.3053	56.4991	Egr3
ENSMUSG00000022696	-0.900634	1.54e-07	3.61e-05	771.765	591.523	789.269	766.676	1403.41	1502.97	1356.1	1194.72	Sidt1
ENSMUSG00000026872	-1.45739	1.56e-07	3.61e-05	520.606	292.438	514.665	662.381	1067.76	1754.63	954.739	1696.15	Zeb2
ENSMUSG00000053702	-1.47902	1.72e-07	3.89e-05	201.171	182.774	241.213	194.165	340.719	813.292	561.194	570.876	Nebl
ENSMUSG00000015355	-0.891519	1.82e-07	4.02e-05	2488.42	1942.39	2756.4	2843.69	4587.67	4273.11	5568.6	4189.17	Cd48
ENSMUSG00000036944	-1.08049	2.13e-07	4.59e-05	930.263	734.418	1240.03	1405.76	2249.51	2298.52	2481.33	2098.7	Tmem71
ENSMUSG00000024772	1.23419	2.33e-07	4.91e-05	4500.13	3095.52	3330.36	2240.11	1923.99	1060.51	1425.01	1190.01	Ehd1
ENSMUSG00000027397	-0.899962	2.37e-07	4.91e-05	2138.51	1626.69	1773.12	2561.87	3779.57	4209.09	3566.78	3560.62	Slc20a1
ENSMUSG00000042262	1.18793	3.19e-07	6.47e-05	730.311	724.449	861.805	832.137	398.983	264.336	448.955	270.725	Ccr8
ENSMUSG00000039068	-0.99919	3.86e-07	7.65e-05	302.366	332.316	340.807	417.178	610.508	748.635	689.06	735.665	Zzz3
ENSMUSG00000029401	1.22422	4.29e-07	8.34e-05	4396.5	2665.17	2497.34	2077.01	1588.33	943.875	1214.74	1235.92	Rilpl2
ENSMUSG00000040276	2.37032	5.02e-07	9.57e-05	295.051	1302.68	455.945	460.449	41.7982	211.088	116.501	114.175	Pacsin1
ENSMUSG00000103126	-2.04428	5.21e-07	9.74e-05	30.4804	29.9084	47.2064	61.0234	160.86	240.248	122.184	177.737	Gm37387
ENSMUSG00000031093	-1.22109	6.26e-07	0.000114742	631.555	664.632	1006.88	686.791	1341.34	2567.92	1410.8	1657.31	Dock11
ENSMUSG00000060131	-1.45956	7.68e-07	0.000133336	273.105	141.234	348.291	320.65	594.042	1007.27	622.286	767.446	Atp8b4
ENSMUSG00000056737	0.983501	7.66e-07	0.000133336	7600.6	5674.3	5820.78	6244.36	3978.43	2130.53	3559.67	3151	Capg
ENSMUSG00000036931	1.21418	7.68e-07	0.000133336	2466.48	2163.38	1392.01	1757.47	856.231	588.258	728.841	1181.77	Nfkbid
ENSMUSG00000024691	-1.21757	8.61e-07	0.000146752	326.75	272.499	301.661	347.279	468.647	940.072	678.405	814.528	Fam111a
ENSMUSG00000038264	1.74758	9.68e-07	0.000162186	857.11	382.163	518.119	382.783	120.328	215.526	208.139	90.6339	Sema7a
ENSMUSG00000066677	-1.66619	1.01e-06	0.000166643	79.2491	78.0943	169.828	144.237	274.855	505.851	363.71	362.536	Pydc3
ENSMUSG00000042379	-1.4223	1.32e-06	0.000213591	397.465	237.606	561.872	761.128	1156.42	1416.13	1519.48	1166.47	Esm1
ENSMUSG00000016756	-1.42216	1.38e-06	0.000218943	262.132	460.258	387.438	463.778	590.242	1597.43	977.471	1046.41	Cmah
ENSMUSG00000025809	-1.01006	1.4e-06	0.000218943	10093.9	6707.8	10975.5	15126	23542.5	20989	21665.6	20220.8	Itgb1
ENSMUSG00000032293	-1.16378	1.59e-06	0.00024265	298.708	325.67	444.431	427.164	690.304	1164.47	773.595	727.425	Ireb2
ENSMUSG00000026395	-1.20644	1.6e-06	0.00024265	6878.83	6933.77	11993.3	9782.61	12435.6	30137.5	19108.3	20453.8	Ptprc
ENSMUSG00000024610	0.874262	1.69e-06	0.000252965	8568.66	11237.3	8359.57	11516.8	6022.75	4004.97	5473.41	6148.98	Cd74
ENSMUSG00000074211	1.52939	2.09e-06	0.000308151	380.396	528.382	269.422	249.641	141.861	132.485	88.0861	131.831	Sdhaf1
ENSMUSG00000069833	-1.29976	2.32e-06	0.000331496	7204.36	4215.43	8632.44	13693.7	15963.1	24730.3	18768	23626	Ahnak
ENSMUSG00000066363	1.34803	2.32e-06	0.000331496	2863.94	1409.02	952.764	1704.22	834.698	588.258	617.313	682.697	Serpina3f
ENSMUSG00000040605	2.3195	3.04e-06	0.000427763	273.105	225.975	165.798	84.3233	59.5308	31.6949	15.6282	44.7284	Bace2
ENSMUSG00000011179	0.789972	3.19e-06	0.000442829	10904.7	8710	9182.8	10592.6	5832.76	4193.88	6248.43	6510.34	Odc1
ENSMUSG00000038807	-1.34485	3.29e-06	0.000450959	815.657	420.38	573.385	1301.46	2443.3	1833.87	1789.43	1839.75	Rap1gap2
ENSMUSG00000048118	-0.937526	3.42e-06	0.000461695	462.083	440.319	600.443	491.516	877.763	1206.31	853.156	888.683	Arid4a
ENSMUSG00000040596	-1.11951	3.56e-06	0.000473728	476.714	270.838	361.532	527.02	867.63	1038.96	730.262	921.641	Pogk
ENSMUSG00000015745	1.03318	3.61e-06	0.000474016	1242.38	960.393	1136.41	934.213	668.772	365.126	571.849	486.127	Plekho1
ENSMUSG00000028649	-1.22095	3.66e-06	0.000474785	1787.37	2101.9	2577.93	3128.84	3020.87	8059.39	5014.51	6274.93	Macf1
ENSMUSG00000038037	0.816178	3.96e-06	0.000506404	1411.85	1134.86	979.821	1126.16	668.772	600.936	686.929	685.051	Socs1
ENSMUSG00000075700	-0.805918	4.21e-06	0.000527	1289.93	1546.93	1853.14	1857.33	2350.83	3106.1	2964.38	3029.76	Selenot
ENSMUSG00000056579	-1.24961	4.23e-06	0.000527	431.603	435.334	754.727	740.048	887.896	1904.87	1457.68	1372.46	Tug1
ENSMUSG00000078681	1.14792	4.51e-06	0.000554358	643.747	751.034	483.002	420.507	290.055	216.793	250.051	280.141	Tm2d3
ENSMUSG00000028211	-1.20336	4.58e-06	0.000556878	776.642	912.207	1283.78	1072.9	1446.47	3585.33	2343.52	1943.33	Trp53inp1
ENSMUSG00000034028	-1.33145	4.94e-06	0.000592544	455.987	309.054	744.365	555.868	870.164	1914.37	1214.03	1210.02	Cd226
ENSMUSG00000039997	-1.15784	5.67e-06	0.000671923	1136.31	1093.32	1616.53	1532.24	1773.26	4496.88	3053.18	2680.17	Ifi203
ENSMUSG00000047036	-1.38219	5.75e-06	0.000673795	319.435	302.408	414.496	410.521	535.778	1601.86	777.147	858.079	Zfp445
ENSMUSG00000020152	-0.886199	5.88e-06	0.000675655	3880.77	3363.04	5172.56	5843.82	6878.98	9646.04	9008.22	8225.32	Actr2
ENSMUSG00000057858	-0.939684	5.91e-06	0.000675655	282.858	362.224	426.009	357.264	649.773	797.445	657.094	639.146	Fam204a
ENSMUSG00000032640	-1.04074	5.99e-06	0.000676465	1567.91	797.558	1307.39	1860.66	2934.74	3165.69	2761.92	2528.33	Chsy1
ENSMUSG00000027864	1.12889	6.26e-06	0.000699724	419.411	619.769	477.246	409.412	186.192	230.105	273.493	187.153	Ptgfrn
ENSMUSG00000020589	-0.965291	6.61e-06	0.000721676	518.167	456.935	686.22	757.8	1001.89	1334.36	1314.19	1079.37	Fam49a
ENSMUSG00000058446	-0.715504	6.6e-06	0.000721676	1626.44	1834.38	2067.3	2333.31	3004.41	3337.48	3517.76	3052.13	Znrf2
ENSMUSG00000026011	0.953096	6.78e-06	0.000731196	3605.23	2864.56	3965.34	4407	1285.61	2025.31	2454.33	1898.6	Ctla4
ENSMUSG00000024425	0.651102	6.85e-06	0.000731196	8701.56	7367.45	7601.96	7468.16	5763.09	4417.01	5217.68	4434	Ndfip1
ENSMUSG00000031530	1.33512	7.33e-06	0.000774186	620.582	980.332	587.202	755.581	291.321	157.841	301.198	417.858	Dusp4
ENSMUSG00000020593	-0.95302	7.65e-06	0.000799606	1044.87	1116.58	1134.11	993.017	2041.78	2914.67	1434.24	1910.37	Lpin1
ENSMUSG00000094870	-1.18615	7.89e-06	0.000815416	242.624	211.021	198.612	319.541	377.451	642.773	527.096	661.51	Zfp131
ENSMUSG00000019726	-1.36176	8.21e-06	0.000839507	227.994	209.359	299.934	391.659	602.908	1123.9	470.976	707.415	Lyst
ENSMUSG00000020124	-1.04323	8.29e-06	0.000839631	420.63	412.072	622.895	674.586	853.698	1318.51	1218.29	1005.21	Usp15
ENSMUSG00000033467	1.02108	8.46e-06	0.000847256	3629.61	2819.7	2855.99	2283.38	1961.98	1062.41	1613.25	1074.66	Crlf2
ENSMUSG00000026034	-1.15311	8.87e-06	0.000879473	966.839	1094.98	1317.75	1863.99	1727.66	3873.12	2818.75	3242.81	Clk1
ENSMUSG00000015950	0.929105	9.4e-06	0.000922548	2145.82	1359.17	1330.99	1374.69	868.897	651.014	874.467	868.673	Ncf1
ENSMUSG00000026656	-1.42496	1.05e-05	0.00102049	375.519	162.835	274.603	413.85	1257.75	760.045	524.254	759.206	Fcgr2b
ENSMUSG00000058013	-0.630853	1.08e-05	0.00103832	1687.4	1462.19	1790.39	1880.63	2849.88	2609.76	2593.57	2517.74	2022-09-11
ENSMUSG00000028382	-0.741666	1.14e-05	0.00108931	2100.71	1880.91	2721.85	2223.47	3554.12	4243.32	3989.45	3148.65	Ptbp3
ENSMUSG00000099974	0.976539	1.21e-05	0.00114045	4373.33	2588.74	3088.57	2311.12	1701.06	1274.77	1941.45	1365.39	Bcl2a1d
ENSMUSG00000024975	-1.19651	1.32e-05	0.00123665	797.368	1226.25	1387.98	1789.65	1885.99	4468.99	2874.16	2690.77	Pdcd4
ENSMUSG00000034724	-0.809493	1.38e-05	0.00126809	1049.75	918.854	1295.3	1396.88	1733.99	2361.91	2115.49	1963.34	Cnot6l
ENSMUSG00000049858	0.912861	1.38e-05	0.00126809	549.867	689.556	671.252	487.078	359.718	290.96	314.695	309.568	Suox
ENSMUSG00000002983	0.89054	1.4e-05	0.00126992	2817.61	1978.94	2121.99	2111.41	1485.74	976.204	1441.34	968.723	Relb
ENSMUSG00000021676	-1.32313	1.41e-05	0.00127238	531.579	378.84	846.262	1270.4	1483.2	2207.24	2073.57	1818.56	Iqgap2
ENSMUSG00000073902	-1.68059	1.45e-05	0.00129031	292.612	162.835	660.314	356.155	828.365	2119.12	777.857	1007.57	Gm1966
ENSMUSG00000037270	-1.38115	1.5e-05	0.00130366	427.945	639.708	852.019	625.767	881.563	2909.6	1295.72	1545.48	4932438A13Rik
ENSMUSG00000074497	-0.869043	1.49e-05	0.00130366	259.693	383.825	324.112	319.541	566.176	590.794	591.029	599.125	A430078G23Rik
ENSMUSG00000036594	0.776009	1.52e-05	0.00130366	3343.09	4095.79	3796.09	4985.06	2331.84	1857.96	2629.8	2654.28	H2-Aa
ENSMUSG00000043807	0.996249	1.53e-05	0.00130366	415.753	319.023	404.133	369.469	164.66	206.017	204.587	180.091	Ly6g5b
ENSMUSG00000003226	-0.988689	1.51e-05	0.00130366	692.516	759.342	927.434	804.399	1189.35	2194.56	1192	1744.41	Ranbp2
ENSMUSG00000023571	2.01838	1.54e-05	0.00130552	142.648	395.456	154.284	102.076	44.3315	35.4983	54.6986	61.2073	C1qtnf12
ENSMUSG00000004535	-1.20782	1.62e-05	0.00136084	892.467	646.355	1611.35	1250.43	1660.53	3506.73	2549.52	2460.06	Tax1bp1
ENSMUSG00000045573	5.01531	1.79e-05	0.00148963	103.633	483.52	351.17	266.284	0	6.97289	28.4149	1.17706	Penk
ENSMUSG00000086503	-1.31566	1.81e-05	0.0014929	1430.14	1772.91	1397.2	1896.16	1728.93	6920.91	3202.36	4311.58	Xist
ENSMUSG00000028522	-0.79342	1.87e-05	0.0015239	685.2	648.016	856.048	847.671	1127.29	1513.12	1192.71	1437.19	Mier1
ENSMUSG00000037400	-1.15703	1.94e-05	0.0015712	527.921	664.632	971.186	1130.6	1236.21	2536.86	1666.53	1911.55	Atp11b
ENSMUSG00000007850	-0.905427	1.99e-05	0.00159997	1873.94	2053.71	1888.26	2504.18	2583.89	5116.83	3503.55	4375.15	Hnrnph1
ENSMUSG00000040455	-1.13394	2.01e-05	0.00160012	148.745	147.881	225.67	188.618	335.653	495.075	341.689	394.316	Usp45
ENSMUSG00000036006	-0.55	2.07e-05	0.00163451	2500.62	2818.04	2585.42	2703.89	4125.36	3812.9	4072.56	3515.89	Ripor2
ENSMUSG00000027298	1.2656	2.36e-05	0.00185131	298.708	466.904	255.606	295.131	105.129	154.671	162.675	121.238	Tyro3
ENSMUSG00000045087	-1.27803	2.42e-05	0.00187828	2351.87	878.976	1015.51	1558.87	5459.1	3282.96	2666.02	2671.93	S1pr5
ENSMUSG00000048376	-0.729941	2.45e-05	0.00188967	1026.58	875.653	1108.78	1317	1783.39	1946.07	1854.07	1599.63	F2r
ENSMUSG00000025225	0.816737	2.53e-05	0.00193753	5249.95	3502.61	3838.69	3669.17	2941.08	1977.76	2395.37	1919.79	Nfkb2
ENSMUSG00000017485	-1.14779	2.56e-05	0.00194298	1058.28	1168.09	1910.13	1271.51	1904.99	4797.98	2501.93	2783.76	Top2b
ENSMUSG00000037808	-1.0849	2.63e-05	0.00196557	185.321	166.158	181.917	274.051	339.452	479.861	424.092	469.648	Fam76b
ENSMUSG00000060427	-1.05101	2.62e-05	0.00196557	124.36	151.204	154.284	188.618	311.587	354.983	312.564	302.505	Zfp868
ENSMUSG00000023845	-1.25505	2.93e-05	0.00217637	299.928	279.145	457.672	530.349	519.312	1310.9	923.483	991.088	Lnpep
ENSMUSG00000037965	-1.03964	3.09e-05	0.0022766	555.963	629.739	731.124	838.794	851.164	1956.21	1397.3	1459.56	Zc3h7a
ENSMUSG00000024073	-1.11943	3.17e-05	0.00228189	1082.67	975.347	1522.7	2020.43	1822.66	3916.23	2815.91	3619.47	Birc6
ENSMUSG00000020994	-0.831232	3.16e-05	0.00228189	841.26	734.418	761.636	943.089	1190.62	1767.31	1178.51	1699.68	Pnn
ENSMUSG00000032238	-0.865165	3.14e-05	0.00228189	1928.8	1031.84	1858.32	1613.24	2630.76	3492.78	2668.16	2934.42	Rora
ENSMUSG00000027381	0.694244	3.26e-05	0.0023201	1430.14	1593.46	1430.59	1191.62	805.566	999.659	826.873	853.371	Bcl2l11
ENSMUSG00000038400	0.915467	3.27e-05	0.0023201	694.954	594.846	679.888	588.044	309.054	380.339	410.595	253.069	Pmepa1
ENSMUSG00000074607	1.49662	3.32e-05	0.00234005	264.57	181.112	344.262	301.788	100.062	60.8543	147.757	78.8633	Tox2
ENSMUSG00000058297	1.26792	3.69e-05	0.00257888	488.906	451.95	348.291	615.782	164.66	120.441	235.843	270.725	Spock2
ENSMUSG00000038179	-0.793332	3.76e-05	0.0026137	624.239	644.693	784.087	978.594	1355.28	1349.57	1387.36	1166.47	Slamf7
ENSMUSG00000059890	-0.758904	3.89e-05	0.00268194	530.36	686.233	791.571	642.41	1031.02	1244.98	1160.04	1052.29	Ube4a
ENSMUSG00000025958	-0.755466	4.17e-05	0.00285572	592.54	682.909	734.578	732.281	955.027	1401.55	1098.94	1173.53	Creb1
ENSMUSG00000036943	-0.754276	4.34e-05	0.00293303	1878.81	1495.42	1963.1	2251.21	2554.76	3882	3343.01	3022.7	Rab8b
ENSMUSG00000024974	-1.14823	4.38e-05	0.00293303	493.783	314.039	613.684	370.579	671.305	1404.09	816.927	1087.61	Smc3
ENSMUSG00000038301	-1.01255	4.36e-05	0.00293303	408.438	324.008	733.427	522.582	1029.76	1064.95	985.996	946.359	Snx10
ENSMUSG00000037868	1.19744	4.55e-05	0.00303015	338.942	358.901	325.264	427.164	92.4628	149.6	196.773	191.861	Egr2
ENSMUSG00000054387	-1.14761	4.59e-05	0.00303783	513.291	744.388	900.952	1095.09	1065.22	2638.29	1771.67	1733.81	Mdm4
ENSMUSG00000057110	-1.36162	4.67e-05	0.0030412	429.165	262.53	781.785	773.333	787.834	1901.06	1500.3	1594.92	Cntrl
ENSMUSG00000001700	-0.715619	4.69e-05	0.0030412	1506.95	1114.92	1578.54	1403.54	2179.84	2726.4	2356.3	1945.69	Gramd3
ENSMUSG00000073491	-1.52853	4.68e-05	0.0030412	204.829	224.313	263.09	340.622	265.989	1311.54	748.732	652.093	Ifi213
ENSMUSG00000031309	-0.819574	5.23e-05	0.0033668	833.945	910.546	1152.53	1111.74	1454.07	2358.74	1607.57	1657.31	Rps6ka3
ENSMUSG00000037266	-0.838798	5.53e-05	0.00353581	2626.19	1671.55	2397.74	3185.42	3774.51	5568.8	4103.82	4229.19	Rsrp1
ENSMUSG00000038212	-0.740394	5.73e-05	0.00363815	674.227	648.016	796.177	963.06	1219.75	1432.61	1206.92	1293.59	Mfsd14b
ENSMUSG00000021591	0.967641	5.91e-05	0.00373286	3668.63	1739.67	2076.51	2605.14	1530.07	1049.1	1512.38	1068.77	Glrx
ENSMUSG00000052336	-1.09982	6.22e-05	0.00388633	2655.46	1109.94	1403.53	2100.31	5834.02	3334.94	3178.2	3236.93	Cx3cr1
ENSMUSG00000064262	-0.950996	6.28e-05	0.00388633	1308.22	1322.62	2011.45	2362.16	2458.5	4502.58	3347.98	3236.93	Gimap8
ENSMUSG00000053469	1.94721	6.27e-05	0.00388633	644.966	315.7	293.601	236.327	35.4652	183.831	46.8845	118.883	Tg
ENSMUSG00000056413	0.944289	6.65e-05	0.00408855	1549.63	1010.24	1209.52	1047.38	847.364	432.319	603.106	625.021	Adap1
ENSMUSG00000052331	-0.8451	7.22e-05	0.0044105	1761.77	1570.19	2011.45	2632.88	2550.96	4469.62	3512.79	3797.21	Ankrd44
ENSMUSG00000038146	-1.26398	7.31e-05	0.00443892	296.27	129.603	168.677	191.946	639.64	505.851	308.301	437.868	Notch3
ENSMUSG00000023456	0.891941	7.58e-05	0.00457739	8133.4	4712.24	5903.11	4058.61	3787.17	2321.34	2976.46	3209.85	Tpi1
ENSMUSG00000051359	-0.910757	7.81e-05	0.0046589	521.825	378.84	366.713	306.227	765.035	782.231	835.397	572.053	Ncald
ENSMUSG00000029422	-1.08218	7.77e-05	0.0046589	535.236	485.181	819.78	680.134	725.77	1797.74	1307.08	1511.35	Rsrc2
ENSMUSG00000024399	0.833774	7.92e-05	0.00468602	23915	20894.4	17946.5	15156	13386.8	8073.97	13654.8	8597.27	Ltb
ENSMUSG00000028599	0.707525	7.96e-05	0.00468602	4423.32	4165.58	3895.11	4611.15	3390.72	1982.84	2693.02	2405.92	Tnfrsf1b
ENSMUSG00000040651	-1.0716	8.29e-05	0.00483992	401.123	249.237	326.991	247.422	450.914	907.109	598.133	617.958	Fam208a
ENSMUSG00000020640	-1.00311	8.41e-05	0.00483992	457.207	465.242	630.954	833.247	818.232	1543.54	1199.11	1225.32	Itsn2
ENSMUSG00000028163	0.498421	8.41e-05	0.00483992	4541.59	4045.95	3946.34	4196.19	3169.07	2752.39	2950.17	2973.26	Nfkb1
ENSMUSG00000004043	0.749201	8.42e-05	0.00483992	1715.44	1827.74	1484.7	1216.03	909.429	1019.94	1027.91	752.144	Stat5a
ENSMUSG00000026786	-0.623031	8.74e-05	0.00499457	2332.36	1897.52	1970.58	2272.29	3894.84	3306.42	3013.4	2836.72	Apbb1ip
ENSMUSG00000031608	-0.697882	8.94e-05	0.00505221	593.759	486.843	477.821	612.453	818.232	864.638	879.44	958.13	Galnt7
ENSMUSG00000041481	0.979184	8.93e-05	0.00505221	8586.95	4095.79	4568.66	5587.53	4155.76	2269.36	2634.06	2529.51	Serpina3g
ENSMUSG00000049109	-1.06696	9.04e-05	0.00507642	963.182	770.973	1200.89	814.385	1352.74	3286.77	1621.07	1597.28	Themis
ENSMUSG00000024401	0.995654	9.09e-05	0.00507642	2437.22	1206.31	1635.53	2051.5	977.826	585.089	968.237	1148.81	Tnf
ENSMUSG00000037286	-0.939569	9.15e-05	0.00508337	321.873	395.456	462.853	543.663	610.508	1057.98	816.927	821.59	Stag1
ENSMUSG00000021693	-0.800275	9.34e-05	0.00511886	393.807	408.749	570.507	544.773	742.236	958.455	802.01	843.955	Kif2a
ENSMUSG00000027162	-0.853504	9.41e-05	0.00511886	458.426	418.718	587.778	510.378	654.839	1115.03	921.352	881.621	Lin7c
ENSMUSG00000051285	-1.20666	9.43e-05	0.00511886	246.282	267.514	476.094	375.017	454.714	1163.2	846.763	690.936	Pcmtd1
ENSMUSG00000027109	-0.792167	9.33e-05	0.00511886	675.447	774.296	1098.99	981.922	1407.21	1859.23	1394.46	1460.74	Sp3
ENSMUSG00000029836	-0.762434	9.57e-05	0.00516834	705.927	751.034	968.308	770.004	1190.62	1703.92	1144.41	1386.58	Cbx3
ENSMUSG00000026285	1.11658	9.63e-05	0.00516929	2181.18	1380.77	1889.41	1389.11	1204.55	479.228	934.849	539.095	Pdcd1
ENSMUSG00000027620	-0.796731	9.8e-05	0.00523544	2839.56	2809.73	3646.41	3595.94	3673.18	7145.31	6028.92	5548.68	Rbm39
ENSMUSG00000021147	-0.996564	9.94e-05	0.00528112	319.435	287.453	488.759	535.896	653.573	1021.21	750.863	836.892	Wdr37
ENSMUSG00000015757	-1.07467	0.000101597	0.00536644	235.309	244.252	377.651	400.535	507.912	934.367	569.008	642.677	Ppil4
ENSMUSG00000079084	-1.08304	0.000102968	0.00540941	366.984	227.636	360.381	570.291	632.04	1019.94	747.311	835.715	Ccdc82
ENSMUSG00000027091	-0.604988	0.000106354	0.00555726	955.867	912.207	983.851	987.47	1241.28	1583.48	1600.47	1412.48	Zc3h15
ENSMUSG00000072501	-0.921004	0.000111825	0.00578099	808.341	756.019	970.035	690.119	1025.96	2207.87	1321.29	1551.37	Phf20l1
ENSMUSG00000063354	1.13175	0.000111717	0.00578099	2064.14	1146.49	1211.25	1130.6	972.759	370.197	647.859	546.158	Slc39a4
ENSMUSG00000029603	-0.746701	0.000113806	0.00585229	2121.44	2103.56	1824.36	2082.56	4771.33	2804.37	3268.42	2801.41	Dtx1
ENSMUSG00000039968	-0.69302	0.00011515	0.00589023	698.612	935.47	903.255	825.48	1189.35	1580.31	1451.29	1211.2	Rsbn1l
ENSMUSG00000019943	-0.769222	0.000117114	0.00591944	1862.96	1041.81	1486.43	1481.2	2248.24	3068.07	2335.7	2360.01	Atp2b1
ENSMUSG00000002603	0.872214	0.000117548	0.00591944	5543.78	4994.71	3555.45	3138.82	3100.67	1827.53	2531.05	1955.1	Tgfb1
ENSMUSG00000021188	-1.2238	0.00011728	0.00591944	201.171	272.499	377.651	331.745	366.051	1059.88	668.46	670.926	Trip11
ENSMUSG00000029213	-0.804148	0.000119206	0.00597199	449.891	564.937	744.365	703.433	913.228	1218.35	1087.58	1086.43	Commd8
ENSMUSG00000036452	-0.874726	0.000124852	0.006191	724.215	483.52	818.629	1072.9	1351.48	1538.47	1378.12	1423.07	Arhgap26
ENSMUSG00000003031	-0.542256	0.000124677	0.006191	1511.83	1568.53	1687.92	1839.58	2328.04	2562.22	2511.87	2221.12	Cdkn1b
ENSMUSG00000025060	-0.83831	0.000125632	0.00619807	754.696	696.202	902.103	984.141	1166.55	1773.65	1167.14	1864.47	Slk
ENSMUSG00000027433	-0.702894	0.00013042	0.0064018	1549.63	1585.15	1947.55	2536.35	3318.53	3203.73	2970.06	2915.59	Xrn2
ENSMUSG00000024383	-0.95278	0.000134696	0.00657843	309.681	355.578	385.711	387.221	459.781	957.821	728.131	635.614	Map3k2
ENSMUSG00000029475	0.565821	0.000139127	0.00676088	1222.88	1227.91	1271.7	1390.22	923.361	870.977	797.037	865.142	Kdm2b
ENSMUSG00000029869	1.44637	0.000139877	0.00676351	599.855	2143.44	733.427	539.225	442.048	386.678	381.47	261.308	Ephb6
ENSMUSG00000056268	-1.05021	0.000143913	0.00692422	512.071	305.731	486.457	393.878	530.711	1260.19	834.687	893.391	Dennd1b
ENSMUSG00000030779	-0.613645	0.000152711	0.0073113	780.299	973.686	883.106	888.723	1204.55	1454.8	1253.81	1478.39	Rbbp6
ENSMUSG00000037999	-0.946541	0.000155987	0.00739132	969.278	729.434	1361.5	1115.06	1355.28	2808.81	1737.57	2152.85	Arap2
ENSMUSG00000050921	-0.899629	0.000156663	0.00739132	855.891	815.836	1412.74	1062.92	1327.41	2463.33	2180.84	1772.66	P2ry10
ENSMUSG00000030844	0.968686	0.000155775	0.00739132	2763.97	4994.71	2729.91	2061.48	1481.94	1423.74	2127.56	1374.81	Rgs10
ENSMUSG00000094483	-0.652817	0.00015747	0.00739347	1739.82	1302.68	1716.13	1861.77	2107.64	2864.59	2741.32	2699.01	Purb
ENSMUSG00000044258	0.832032	0.000164848	0.00759314	7905.41	4369.96	5747.67	4726.54	2867.61	3023.7	4317.64	2568.35	Ctla2a
ENSMUSG00000054342	0.877382	0.000164289	0.00759314	3171.18	5682.6	3445.49	2953.53	2566.16	1866.2	2309.42	1558.43	Kcnn4
ENSMUSG00000046230	-1.40262	0.000163953	0.00759314	182.883	119.634	293.025	215.246	434.448	966.696	315.405	434.336	Vps13a
ENSMUSG00000024066	-0.706231	0.000162719	0.00759314	1673.99	1050.12	1691.95	1368.03	2680.15	2424.66	2128.98	2215.23	Xdh
ENSMUSG00000049658	-0.942636	0.000166705	0.00760659	358.45	362.224	322.385	367.25	442.048	920.421	588.898	754.498	Bdp1
ENSMUSG00000021733	-1.00097	0.000166691	0.00760659	666.912	388.81	766.241	896.489	918.295	1693.14	1419.32	1416.01	Slc4a7
ENSMUSG00000053175	0.791882	0.00016925	0.00768486	1667.89	1412.34	1332.72	1238.22	899.296	645.309	1062.72	655.624	Bcl3
ENSMUSG00000021709	-1.0854	0.000170002	0.00768486	801.026	561.614	1413.89	839.904	1446.47	2911.5	1541.51	1785.61	Erbin
ENSMUSG00000089929	0.750781	0.000172823	0.00773226	3867.36	2100.24	2747.18	2637.32	1585.8	1526.43	1981.94	1652.6	Bcl2a1b
ENSMUSG00000027863	0.802385	0.000173255	0.00773226	16409.4	17710.8	12593.8	10773.4	11000.5	6530.43	8932.21	6499.75	Cd2
ENSMUSG00000001576	0.761418	0.000173577	0.00773226	882.713	980.332	853.17	643.52	534.511	422.811	471.687	554.397	Ergic1
ENSMUSG00000026393	-0.813421	0.000174232	0.00773226	915.632	764.327	1216.43	1262.63	1324.88	2076.02	1938.6	1976.29	Nek7
ENSMUSG00000021413	-0.946258	0.000177422	0.00783801	535.236	455.273	630.954	518.144	676.372	1490.3	856.708	1101.73	Prpf4b
ENSMUSG00000042508	-1.30603	0.000179162	0.00785131	165.814	111.326	242.365	301.788	298.921	725.18	525.675	486.127	Dmtf1
ENSMUSG00000037857	-0.823249	0.000180899	0.00785131	336.504	398.779	466.307	531.458	610.508	881.119	740.207	836.892	Nufip2
ENSMUSG00000019907	-0.886402	0.000180954	0.00785131	1697.15	1126.55	2124.87	2128.05	2189.97	4012.58	3255.63	3631.24	Ppp1r12a
ENSMUSG00000028484	-0.742139	0.000179748	0.00785131	893.686	794.235	1035.66	1049.6	1255.21	2063.97	1454.84	1539.6	Psip1
ENSMUSG00000037608	-0.811443	0.000184648	0.00797596	903.44	742.726	894.044	989.689	1071.56	2102.01	1541.51	1478.39	Bclaf1
ENSMUSG00000022884	-1.11367	0.000186232	0.0080088	1875.16	2292.98	3331.51	4785.34	3516.12	9090.11	6310.23	7670.92	Eif4a2
ENSMUSG00000049103	-1.03345	0.000192304	0.0082335	1492.32	774.296	2047.15	2148.02	2476.23	4097.52	3787.7	2874.39	Ccr2
ENSMUSG00000038608	-1.04854	0.000193792	0.00826082	1210.68	837.436	1799.03	2071.47	1948.05	4232.54	2913.23	3155.71	Dock10
ENSMUSG00000030336	1.37751	0.000196439	0.00830084	485.249	2427.57	1126.05	879.847	421.782	609.811	493.708	364.89	Cd27
ENSMUSG00000035545	-0.784136	0.00019618	0.00830084	648.624	443.642	594.11	568.072	794.167	1186.66	1067.69	834.538	Leng8
ENSMUSG00000020952	-1.08623	0.000197324	0.00830213	243.844	204.374	379.954	268.503	362.251	799.347	581.084	592.063	Scfd1
ENSMUSG00000031278	-0.795446	0.000198199	0.00830298	702.269	481.858	764.514	578.058	908.162	1352.74	989.548	1141.75	Acsl4
ENSMUSG00000023991	0.641493	0.000199801	0.00833418	2003.17	1568.53	1488.73	1508.94	989.225	991.418	1235.34	992.265	Foxp4
ENSMUSG00000042042	-0.817734	0.000201195	0.00834923	245.063	242.591	265.392	274.051	383.784	557.197	429.775	439.045	Csgalnact2
ENSMUSG00000041685	-1.04974	0.00020188	0.00834923	319.435	159.512	307.418	234.108	425.582	708.065	463.162	521.439	Fcho2
ENSMUSG00000045868	-2.13659	0.000206219	0.00847772	41.4534	9.96948	135.287	78.7757	210.258	564.17	198.904	207.163	Gvin1
ENSMUSG00000029076	0.811047	0.000206731	0.00847772	16925.2	12327.3	11224.8	9417.58	9408.41	5751.36	7788.51	5491	Sdf4
ENSMUSG00000025246	0.520297	0.000211373	0.00863168	1778.84	2010.51	1724.76	1882.85	1381.88	1220.26	1231.07	1324.2	Tbl1x
ENSMUSG00000062014	-0.61509	0.00021412	0.00863501	759.573	840.76	922.828	805.509	1210.88	1505.51	1174.24	1208.84	Gmfb
ENSMUSG00000050271	-0.835248	0.000212969	0.00863501	376.738	347.27	344.837	407.193	761.235	686.513	450.376	738.019	Prag1
ENSMUSG00000045826	0.820555	0.000213894	0.00863501	10081.7	12260.8	7992.86	6992.17	6391.33	4207.19	6556.02	3978.48	Ptprcap
ENSMUSG00000030729	-0.872616	0.000216466	0.00869353	405.999	242.591	295.904	339.512	516.778	725.18	584.636	523.793	Pgm2l1
ENSMUSG00000017466	0.915277	0.000218828	0.00871634	2083.64	2266.4	1780.6	1500.07	1508.54	741.028	1070.53	727.425	Timp2
ENSMUSG00000038344	-1.33625	0.000218228	0.00871634	168.252	121.295	215.883	154.223	170.993	575.58	426.223	496.721	Txlng
ENSMUSG00000040694	-0.964917	0.000228981	0.00896231	481.591	254.222	358.654	311.774	917.028	545.153	703.268	585.001	Apobec2
ENSMUSG00000053870	-1.35286	0.000229118	0.00896231	64.6185	53.1706	131.257	102.076	179.859	277.014	245.789	202.455	Fpgt
ENSMUSG00000006740	-0.765497	0.000231253	0.00896231	1070.47	882.299	1261.33	937.541	1215.95	2032.91	1798.66	2015.13	Kif5b
ENSMUSG00000030149	-1.52921	0.000229688	0.00896231	137.772	76.4327	206.096	279.598	316.653	919.153	438.299	350.765	Klrk1
ENSMUSG00000021775	-1.11298	0.000228369	0.00896231	199.952	166.158	269.422	406.083	415.449	639.604	541.303	661.51	Nr1d2
ENSMUSG00000027854	-0.780577	0.00023086	0.00896231	653.501	521.736	774.876	760.019	1413.54	993.32	1314.9	942.828	Sike1
ENSMUSG00000049295	0.841522	0.000231458	0.00896231	580.348	754.357	471.489	499.282	363.518	340.404	290.542	289.558	Zfp219
ENSMUSG00000021377	-0.719733	0.000234864	0.00901016	1261.89	1018.55	1100.14	1004.11	1422.41	2403.74	1636.7	1755	Dek
ENSMUSG00000030165	-0.984446	0.000235475	0.00901016	994.882	649.678	580.294	508.159	1806.19	1478.89	1263.75	855.725	Klrd1
ENSMUSG00000027878	-0.744003	0.000235377	0.00901016	1010.73	827.467	952.188	1504.5	1796.06	1714.06	1722.65	1964.52	Notch2
ENSMUSG00000039756	-0.856277	0.000238484	0.00908953	535.236	297.423	400.679	366.14	590.242	841.184	699.716	766.268	Dnttip2
ENSMUSG00000039285	-0.647852	0.000243682	0.00919777	937.578	897.253	1001.12	1159.44	1388.21	1925.15	1525.17	1420.72	Azi2
ENSMUSG00000028397	-1.23382	0.000244169	0.00919777	126.799	225.975	313.75	423.835	468.647	851.96	657.094	589.709	Kdm4c
ENSMUSG00000040850	-0.883001	0.000244128	0.00919777	454.768	506.782	641.317	651.286	675.105	1371.12	1045.67	1066.42	Psme4
ENSMUSG00000028560	-0.797421	0.00024511	0.00919777	605.951	486.843	715.005	926.446	1119.69	1241.17	1071.24	1327.73	Usp1
ENSMUSG00000034160	-1.14862	0.000250139	0.0092968	768.107	777.619	1130.08	1125.05	884.096	3449.04	2143.9	1950.39	Ogt
ENSMUSG00000021911	-0.777553	0.000250597	0.0092968	364.546	453.611	375.349	512.597	648.506	898.869	649.28	722.717	Parg
ENSMUSG00000035726	-0.650291	0.000250619	0.0092968	709.585	736.08	771.422	842.123	1129.82	1167.64	1028.62	1479.57	Supt16
ENSMUSG00000038766	-0.848022	0.000253704	0.00937212	691.296	636.385	1063.87	1230.45	1468.01	1668.42	1472.6	1920.97	Gabpb2
ENSMUSG00000028530	-0.578644	0.000254577	0.00937212	7048.3	8495.66	8584.66	11025.3	13469.2	14019.9	12870.5	12141.4	Jak1
ENSMUSG00000048279	-1.28142	0.000255611	0.00937464	276.762	127.942	245.243	195.275	326.786	844.987	345.951	540.272	Sacs
ENSMUSG00000035247	-0.849569	0.000262397	0.00958736	1125.34	1395.73	1559.54	2010.44	1770.73	3367.27	2682.36	3155.71	Hectd1
ENSMUSG00000018559	0.685168	0.000267262	0.00972854	2833.46	2361.11	2280.88	1991.58	1839.12	1268.43	1565.66	1215.91	Ctdnep1
ENSMUSG00000012640	-1.27894	0.000270285	0.00980187	86.5644	63.14	135.287	124.266	189.992	348.644	219.505	241.298	Zfp715
ENSMUSG00000026470	0.708298	0.000276989	0.0100076	2161.67	1922.45	1544	1397.99	1233.68	1038.33	1150.09	875.735	Stx6
ENSMUSG00000033671	-0.928321	0.000286568	0.0103154	376.738	440.319	502	636.862	610.508	1196.17	833.266	1082.9	Cep350
ENSMUSG00000046808	-1.01904	0.000293907	0.0105405	307.243	309.054	464.58	514.816	502.846	1130.24	756.546	847.486	Atp10d
ENSMUSG00000027546	1.36699	0.000298774	0.0106302	140.21	272.499	173.858	195.275	65.8639	114.736	54.6986	65.9156	Atp9a
ENSMUSG00000022307	-0.876197	0.000299564	0.0106302	290.174	338.962	479.548	464.887	602.908	928.028	651.411	710.946	Oxr1
ENSMUSG00000030775	-1.1052	0.00029969	0.0106302	356.012	229.298	491.638	493.735	501.579	1217.09	833.976	832.184	Trat1
ENSMUSG00000004364	-0.664708	0.000311364	0.0109643	966.839	905.561	1198.58	1179.42	1383.14	2061.44	1648.06	1649.07	Cul3
ENSMUSG00000059005	-0.619052	0.000310678	0.0109643	5120.71	6083.04	6554.79	6416.33	6909.38	11169.9	9839.36	9208.17	Hnrnpa3
ENSMUSG00000040699	0.833312	0.000318897	0.011189	15253.6	22065.8	12985.2	11060.8	10990.4	7024.87	9923.18	6499.75	Limd2
ENSMUSG00000041763	-0.84385	0.000324037	0.0113285	772.984	712.818	944.129	1035.18	1056.36	2133.7	1334.08	1697.33	Tpp2
ENSMUSG00000029287	1.01892	0.000326241	0.0113646	364.546	667.955	443.28	419.397	155.793	289.692	236.554	249.537	Tgfbr3
ENSMUSG00000020300	-1.00677	0.000332627	0.0115457	262.132	216.005	298.206	234.108	374.918	700.458	358.027	600.302	Cpeb4
ENSMUSG00000046447	0.83304	0.000335029	0.0115877	648.624	525.059	563.023	603.577	364.785	257.997	422.671	268.371	Camk2n1
ENSMUSG00000040498	2.34881	0.000337557	0.0116337	68.2762	674.602	153.709	86.5423	24.0657	93.817	31.2564	42.3743	Igsf23
ENSMUSG00000037649	0.781754	0.000341374	0.0117237	1263.11	1297.69	987.881	894.27	784.034	494.441	738.076	567.345	H2-DMa
ENSMUSG00000038708	-1.1089	0.000347756	0.0117765	374.3	259.206	389.165	468.216	404.05	1206.31	740.207	866.319	Golga4
ENSMUSG00000070407	-0.886574	0.000347376	0.0117765	221.898	229.298	332.172	332.855	393.917	590.794	552.669	530.856	Hs3st3b1
ENSMUSG00000029359	1.08529	0.000345916	0.0117765	1300.91	2763.21	1322.36	874.299	846.098	616.15	887.965	597.948	Tesc
ENSMUSG00000043411	-0.702603	0.000346002	0.0117765	1275.3	1503.73	1394.32	2049.28	2051.91	3069.34	2472.09	2529.51	Usp48
ENSMUSG00000076432	-0.514285	0.0003541	0.0119497	3022.44	2440.86	2783.45	3269.75	4396.42	4106.4	4168.46	3781.91	Ywhaq
ENSMUSG00000045767	-1.10107	0.000355811	0.0119522	284.078	242.591	435.796	570.291	576.309	1188.56	684.088	843.955	B230219D22Rik
ENSMUSG00000090272	-1.00186	0.000356635	0.0119522	897.344	631.4	983.275	685.681	867.63	2477.28	1618.23	1441.9	Mndal
ENSMUSG00000054604	-0.633378	0.000366122	0.0120911	892.467	910.546	1088.05	1096.2	1423.67	1927.69	1415.06	1420.72	Cggbp1
ENSMUSG00000030365	-1.12561	0.000371977	0.0120911	186.54	227.636	258.484	266.284	282.455	809.489	520.702	434.336	Clec2i
ENSMUSG00000020064	-1.13786	0.000368579	0.0120911	178.006	365.548	535.39	566.963	639.64	1084.6	985.285	916.933	Herc4
ENSMUSG00000050241	-1.25484	0.00036398	0.0120911	171.91	89.7253	134.711	144.237	377.451	471.621	257.865	184.799	Klre1
ENSMUSG00000037652	-1.16277	0.000362635	0.0120911	293.831	324.008	478.397	716.748	554.777	1463.67	1081.9	960.484	Phc3
ENSMUSG00000028675	-0.880284	0.000370736	0.0120911	486.468	583.215	1063.87	907.584	1237.48	1597.43	1371.73	1401.88	Pnrc2
ENSMUSG00000039316	0.626927	0.000371129	0.0120911	1606.93	2337.84	1735.7	2028.2	1241.28	1078.9	1415.06	1253.57	Rftn1
ENSMUSG00000050310	-1.08633	0.000369116	0.0120911	286.516	397.118	336.202	320.65	334.386	1031.35	679.826	795.695	Rictor
ENSMUSG00000049878	-1.09816	0.000365565	0.0120911	225.555	245.914	354.624	284.036	331.853	919.787	594.581	532.033	Rlf
ENSMUSG00000024991	-0.668102	0.000374407	0.0121221	2456.72	1962.33	3074.18	2714.99	3247.6	4785.94	3693.93	4502.27	Eif3a
ENSMUSG00000025862	-0.918755	0.000376671	0.0121221	1055.84	986.979	1505.42	806.618	1551.6	3121.95	1596.92	1966.87	Stag2
ENSMUSG00000026775	-0.962726	0.000375568	0.0121221	820.533	734.418	1265.94	788.866	1152.62	2746.05	1488.23	1653.77	Yme1l1
ENSMUSG00000085438	-0.875411	0.000381205	0.0122275	610.828	837.436	1184.77	886.504	1316.01	2278.87	1568.5	1297.12	1700020I14Rik
ENSMUSG00000026094	-0.825509	0.000384636	0.0122762	3574.75	4183.86	6751.67	6663.76	6449.6	10724.3	10289.7	10067.4	Stk17b
ENSMUSG00000024006	-0.6222	0.000385249	0.0122762	1302.12	1811.12	1621.14	2024.87	2303.97	2921.01	2684.49	2489.49	Stk38
ENSMUSG00000024054	-0.906334	0.000387571	0.0123098	746.161	873.991	1182.46	1213.81	1138.69	2661.74	1837.73	1891.54	Smchd1
ENSMUSG00000019970	-0.899019	0.000395203	0.0125113	485.249	450.288	625.773	922.008	1137.42	998.391	1003.04	1499.58	Sgk1
ENSMUSG00000015396	1.49198	0.000400462	0.0126367	118.264	309.054	134.711	171.975	73.4636	74.1662	73.8786	37.666	Cd83
ENSMUSG00000028214	-0.803253	0.000414776	0.013046	965.62	651.339	892.892	1469	1792.26	1689.97	1707.73	1758.53	Gem
ENSMUSG00000029202	-0.738731	0.000416804	0.0130675	1076.57	1149.81	1242.91	1419.07	1380.61	2588.84	1895.98	2290.57	Pds5a
ENSMUSG00000056342	-0.879146	0.000428511	0.0133913	822.972	564.937	747.819	721.186	823.299	1910.57	1203.37	1317.13	Usp34
ENSMUSG00000039680	0.963927	0.00043487	0.0135465	803.464	729.434	723.064	388.331	458.514	283.987	312.564	302.505	Mrps6
ENSMUSG00000023015	-0.688378	0.000438484	0.013572	1141.19	797.558	856.048	1122.83	1787.19	1245.61	1744.67	1538.42	Racgap1
ENSMUSG00000040433	-1.02676	0.000437761	0.013572	280.42	192.743	365.562	424.945	416.716	784.133	632.231	747.435	Zbtb38
ENSMUSG00000017548	-0.757603	0.000444452	0.0137131	716.9	779.281	1165.77	943.089	1150.09	1820.56	1441.34	1690.26	Suz12
ENSMUSG00000024614	-0.987119	0.000448808	0.0138037	492.564	373.856	904.406	600.248	790.367	1513.12	1196.98	1210.02	Tmx3
ENSMUSG00000047180	0.622307	0.000450582	0.0138145	2077.55	1711.43	1466.28	1794.09	1185.55	1038.96	1352.55	999.327	Neurl3
ENSMUSG00000067235	-1.27845	0.000458274	0.0139925	206.048	106.341	84.6262	117.609	430.649	309.977	318.957	185.976	H2-Q10
ENSMUSG00000024276	-1.28345	0.000459267	0.0139925	96.3182	74.7711	132.408	76.5566	135.528	327.726	222.346	243.652	Zfp397
ENSMUSG00000056370	0.871607	0.000462254	0.0139958	360.888	450.288	299.358	341.731	229.257	189.536	164.096	210.694	Sftpb
ENSMUSG00000024259	-0.989778	0.000461984	0.0139958	258.474	254.222	332.172	460.449	430.649	863.37	712.503	586.178	Slc25a46
ENSMUSG00000057596	-1.24675	0.000464999	0.0140352	107.291	81.4174	139.892	143.128	140.594	351.18	318.957	311.922	Trim30d
ENSMUSG00000003955	0.779487	0.000470569	0.0141593	675.447	1046.8	686.22	621.329	436.982	484.933	456.059	382.546	Fam162a
ENSMUSG00000039031	-1.35139	0.000481227	0.0144353	121.922	66.4632	230.275	288.474	344.519	562.902	466.004	439.045	Arhgap18
ENSMUSG00000022811	-0.987323	0.000483646	0.0144633	340.162	417.057	658.012	598.029	632.04	1404.72	896.489	1062.89	Zfp148
ENSMUSG00000032212	-0.851762	0.000487005	0.014519	807.122	496.812	740.335	704.543	901.829	1793.93	1145.83	1120.56	Sltm
ENSMUSG00000039236	0.652555	0.00049346	0.0146665	1808.1	2100.24	1520.39	1647.63	938.561	1030.72	1418.61	1107.62	Isg20
ENSMUSG00000053641	-1.02324	0.000502585	0.0148922	663.254	315.7	716.156	715.638	1048.76	1882.05	917.09	1058.18	Dennd4a
ENSMUSG00000005871	-1.25551	0.000507336	0.0149872	197.513	235.944	265.968	285.146	278.655	995.855	363.71	712.124	Apc
ENSMUSG00000049686	0.985816	0.000511485	0.015064	1928.8	1392.4	1299.33	1085.11	1019.62	382.875	847.473	633.26	Orai1
ENSMUSG00000020399	1.40864	0.00052247	0.015341	354.792	112.987	274.028	150.894	107.662	69.095	78.8513	82.3945	Havcr2
ENSMUSG00000032745	-0.899176	0.000528151	0.0154612	825.41	651.339	1199.73	1079.56	1041.16	2306.12	1866.15	1797.38	Gpbp1
ENSMUSG00000024669	0.579071	0.000537518	0.0156881	12672.5	13296	10254.2	10504.9	9909.98	6837.23	7441.85	7090.63	Cd5
ENSMUSG00000027782	-0.616986	0.000541395	0.0157539	1413.07	1364.16	1807.09	1901.71	2024.05	2756.83	2707.23	2463.59	Kpna4
ENSMUSG00000089762	1.34521	0.000544034	0.0157769	374.3	307.392	213.58	408.302	201.392	58.3187	99.452	156.549	Ier5l
ENSMUSG00000040390	0.854642	0.000545432	0.0157769	529.14	525.059	405.86	412.74	198.858	270.041	333.875	228.35	Map3k10
ENSMUSG00000030247	-1.12455	0.000548557	0.0158203	977.812	526.721	423.131	670.148	2504.09	1168.91	1029.33	961.661	Kcnj8
ENSMUSG00000032578	0.745159	0.000557471	0.0159918	3855.17	2140.12	2925.07	3492.76	2146.91	1407.26	2182.97	1671.43	Cish
ENSMUSG00000004933	0.833572	0.000557797	0.0159918	498.66	616.446	426.585	398.316	322.986	237.712	296.935	229.527	Matk
ENSMUSG00000043263	-1.17681	0.000563829	0.0161172	715.681	432.011	994.214	424.945	873.963	2522.28	1385.94	1026.4	Ifi209
ENSMUSG00000024293	-1.16106	0.000570659	0.0162646	267.009	206.036	534.239	347.279	709.304	1220.89	498.681	609.719	Esco1
ENSMUSG00000054693	-0.794555	0.000576945	0.0163479	913.194	639.708	1248.67	1283.71	1532.6	2131.8	1621.07	1810.32	Adam10
ENSMUSG00000040459	-0.742685	0.000576358	0.0163479	725.434	888.945	871.016	858.766	930.961	1835.77	1450.58	1373.63	Arglu1
ENSMUSG00000027605	-0.595353	0.000581329	0.0164242	1016.83	1493.76	1223.91	1161.66	2078.51	1927.69	1752.49	1633.76	Acss2
ENSMUSG00000030745	0.637053	0.000584719	0.0164721	2198.25	3236.76	2623.99	2068.14	1741.59	1627.85	1786.58	1352.45	Il21r
ENSMUSG00000040710	-0.928762	0.000595787	0.0167354	357.231	332.316	424.858	502.611	610.508	1199.34	620.154	648.562	St8sia4
ENSMUSG00000028403	-0.906348	0.000597992	0.0167489	213.363	222.652	329.869	245.203	330.586	588.892	512.178	467.294	Zdhhc21
ENSMUSG00000033943	-1.31325	0.000605132	0.0168995	174.348	224.313	357.502	343.95	262.189	1175.88	706.82	590.886	Mga
ENSMUSG00000035620	-0.777475	0.000606845	0.0168995	196.294	174.466	189.401	186.399	288.788	355.617	325.35	309.568	Ric8b
ENSMUSG00000025616	-0.9517	0.000613454	0.0170347	349.915	277.484	385.135	370.579	371.118	901.404	634.362	769.8	Usp16
ENSMUSG00000031333	-0.862943	0.000620447	0.0171799	253.597	302.408	290.723	333.964	444.581	706.163	389.284	606.188	Abcb7
ENSMUSG00000027829	-1.06821	0.000623719	0.0172214	571.813	657.986	856.048	1265.96	805.566	2196.46	1790.14	2237.6	Ccnl1
ENSMUSG00000020362	-0.733956	0.000629633	0.0173354	926.605	948.762	819.78	967.498	1003.16	2017.7	1493.2	1570.2	Cnot6
ENSMUSG00000035105	0.854051	0.000632127	0.0173549	676.666	621.431	795.601	734.5	298.921	285.255	544.145	436.691	Egln3
ENSMUSG00000042444	-0.813326	0.000634502	0.0173711	363.327	274.161	426.585	410.521	553.51	846.255	654.963	540.272	Mindy2
ENSMUSG00000026103	-0.773798	0.000646764	0.0176076	1287.49	991.963	1542.27	1647.63	1540.2	2900.09	2307.29	2608.37	Gls
ENSMUSG00000074227	1.06931	0.000645119	0.0176076	1265.55	3166.97	1443.83	987.47	898.029	849.425	945.505	574.407	Spint2
ENSMUSG00000021392	-1.04009	0.000648786	0.0176133	185.321	117.972	215.307	164.208	273.589	495.075	279.176	361.359	Nol8
ENSMUSG00000025647	0.608011	0.000657143	0.0177904	47430	37988.7	38006.4	35582.2	33433.5	21587.4	28059	21247.2	Shisa5
ENSMUSG00000003623	-0.82586	0.000663506	0.0178256	859.548	661.309	1375.32	1341.41	1690.93	2255.41	1976.25	1598.45	Crot
ENSMUSG00000110279	-0.955603	0.000663215	0.0178256	248.72	220.99	396.073	396.097	677.638	434.221	788.513	555.574	Gm45552
ENSMUSG00000021068	-0.810522	0.000667611	0.0178256	523.044	699.525	781.785	1055.15	999.358	1426.91	1325.55	1616.11	Nin
ENSMUSG00000020901	-0.578949	0.000666773	0.0178256	897.344	827.467	892.317	1193.84	1485.74	1369.22	1417.9	1423.07	Pik3r5
ENSMUSG00000030616	-0.804604	0.000667534	0.0178256	1022.92	859.037	1140.44	1715.31	1522.47	2565.39	2182.97	2005.72	Sytl2
ENSMUSG00000025982	-0.789493	0.000670544	0.0178548	3079.74	3507.6	4718.34	5902.63	4933.46	9073	7735.24	8005.21	Sf3b1
ENSMUSG00000021282	-0.630521	0.000684784	0.0181375	1826.39	2032.11	2807.06	2168	2849.88	4183.1	3169.68	3479.4	Eif5
ENSMUSG00000034163	-0.875134	0.000684891	0.0181375	386.492	393.794	471.489	458.23	505.379	1151.16	691.902	787.456	Zfc3h1
ENSMUSG00000003559	-0.89448	0.000690842	0.0182454	268.228	368.871	218.762	257.408	644.706	528.038	532.068	356.65	As3mt
ENSMUSG00000021893	-1.13977	0.000697045	0.0182903	206.048	184.435	382.833	422.726	372.384	919.787	721.027	627.375	Capn7
ENSMUSG00000022124	-0.962381	0.00069819	0.0182903	265.789	427.026	548.055	565.853	557.31	1130.24	879.44	955.776	Fbxl3
ENSMUSG00000061894	-0.984314	0.000696396	0.0182903	90.2221	137.911	147.952	174.194	295.121	254.827	296.935	243.652	Zscan20
ENSMUSG00000024670	0.696453	0.000703784	0.0183873	22404.3	20713.3	15306.4	16004.8	16239.3	9154.13	10746.5	9790.82	Cd6
ENSMUSG00000023791	0.631853	0.000706916	0.0184196	1498.42	1669.89	1310.27	1138.36	1020.89	808.221	1000.2	793.341	Pigx
ENSMUSG00000045932	-0.940504	0.000712515	0.0185159	249.94	330.654	383.984	515.925	463.581	864.638	819.769	693.291	Ifit2
ENSMUSG00000052144	-0.734269	0.000724444	0.0187757	609.609	666.294	903.83	933.103	948.694	1507.41	1405.12	1320.67	Ppp4r2
ENSMUSG00000036097	-0.681619	0.000733431	0.018958	290.174	284.13	321.81	343.95	448.381	532.475	461.031	549.689	Slf2
ENSMUSG00000034686	0.939469	0.000737386	0.0190097	342.6	450.288	256.181	355.045	150.727	152.77	203.166	223.642	Prr7
ENSMUSG00000021470	-1.24754	0.000740328	0.019035	110.949	96.3716	79.445	209.699	182.392	341.038	326.771	326.047	Ercc6l2
ENSMUSG00000031995	0.832854	0.000747912	0.0191793	435.261	272.499	379.954	348.388	219.124	210.454	174.041	204.809	St14
ENSMUSG00000034438	-1.18123	0.000764131	0.0195437	334.066	222.652	542.298	583.606	454.714	1450.99	1003.04	912.224	Gbp8
ENSMUSG00000029068	-0.705441	0.00077665	0.0196995	1007.07	1340.9	1264.79	1470.11	1468.01	2720.69	2030.24	2064.57	Ccnl2
ENSMUSG00000022789	-0.834919	0.000774097	0.0196995	403.561	358.901	566.477	360.593	539.577	972.401	706.82	800.403	Dnm1l
ENSMUSG00000060586	0.720654	0.000780358	0.0196995	3810.05	4551.07	3781.12	6343.11	3205.8	1955.58	2938.1	3120.4	H2-Eb1
ENSMUSG00000034297	-0.944106	0.000778954	0.0196995	421.849	428.688	569.356	624.658	547.177	1427.54	870.205	1089.96	Med13
ENSMUSG00000078578	-0.46184	0.000777768	0.0196995	5446.24	5332.01	6650.35	6588.31	8045.53	9017.85	8029.33	7993.44	Ube2d3
ENSMUSG00000002578	1.96495	0.000784229	0.019705	112.168	353.917	195.734	249.641	5.06645	74.1662	71.7475	81.2174	Ikzf4
ENSMUSG00000022560	0.703855	0.00078463	0.019705	691.296	657.986	626.349	532.568	373.651	303.638	449.665	413.149	Slc52a2
ENSMUSG00000002881	-0.749492	0.000799922	0.0200372	1168.01	724.449	1359.2	1419.07	1547.8	2257.95	2032.37	2022.2	Nab1
ENSMUSG00000008976	-0.877701	0.000839245	0.0209682	351.135	433.672	614.259	643.52	657.372	1234.84	839.659	1025.22	Gabpa
ENSMUSG00000028086	-0.793632	0.000850074	0.0211843	348.696	292.438	419.101	310.665	429.382	673.835	564.745	713.301	Fbxw7
ENSMUSG00000020463	-0.91158	0.000855147	0.0212562	559.621	596.507	1084.02	700.105	971.493	2056.37	1199.82	1310.07	Ppp4r3b
ENSMUSG00000030655	-1.00147	0.000892956	0.0221394	975.374	1011.9	1055.24	1351.39	910.695	3462.99	2079.97	2340	Smg1
ENSMUSG00000025058	-1.12712	0.00089799	0.0221512	52.4264	73.1095	74.2638	77.6662	121.595	173.688	161.965	148.31	5430427O19Rik
ENSMUSG00000074794	-1.43278	0.00089754	0.0221512	47.5495	39.8779	92.6858	102.076	115.262	280.183	165.517	205.986	Arrdc3
ENSMUSG00000039753	-0.582419	0.000909914	0.0223159	591.321	682.909	670.677	779.99	990.492	1179.05	986.706	921.641	Fbxl5
ENSMUSG00000038059	0.865038	0.000909404	0.0223159	558.402	475.212	415.071	359.483	319.187	178.759	252.892	243.652	Smim3
ENSMUSG00000031010	-0.963681	0.000911556	0.0223159	434.041	400.441	735.154	667.929	625.707	1532.77	988.127	1222.97	Usp9x
ENSMUSG00000026421	0.712425	0.000919278	0.0223362	2276.28	3482.67	2051.75	1992.69	1713.73	1323.58	1709.15	1232.39	Csrp1
ENSMUSG00000061731	0.607485	0.000916489	0.0223362	568.155	564.937	556.691	511.487	326.786	360.055	385.732	370.775	Ext1
ENSMUSG00000019951	-0.659536	0.000919255	0.0223362	952.209	692.879	907.86	1160.55	1185.55	1574.6	1484.68	1624.35	Uhrf1bp1l
ENSMUSG00000040714	1.11684	0.000930889	0.0225619	345.039	571.584	229.124	223.013	141.861	160.376	168.358	157.727	Klc3
ENSMUSG00000053289	-0.828255	0.000948293	0.0229265	349.915	317.362	502.576	420.507	486.38	884.289	653.542	805.112	Ddx10
ENSMUSG00000034266	0.802381	0.000958662	0.0231197	2845.65	1827.74	1932.01	1657.62	1556.67	846.255	1407.96	928.703	Batf
ENSMUSG00000069892	-1.47304	0.00096677	0.0232345	146.306	103.018	283.239	177.523	229.257	1052.91	313.274	381.369	9930111J21Rik2
ENSMUSG00000036810	-0.848163	0.000968205	0.0232345	178.006	152.865	246.97	237.437	411.649	384.143	369.393	309.568	Cnep1r1
ENSMUSG00000021824	-0.898686	0.000974294	0.0233231	269.447	224.313	403.557	338.403	405.316	773.357	570.428	560.282	Ap3m1
ENSMUSG00000014850	-1.03332	0.000980744	0.0234091	136.552	121.295	247.546	252.97	311.587	480.495	349.503	417.858	Msh3
ENSMUSG00000031357	-0.878232	0.000982707	0.0234091	418.192	270.838	560.145	407.193	662.439	1064.32	662.777	662.687	Syap1
ENSMUSG00000002428	-1.0055	0.000993838	0.0235588	249.94	280.807	483.578	443.807	454.714	1086.5	672.722	718.009	Hltf
ENSMUSG00000034560	-0.959689	0.000993281	0.0235588	199.952	204.374	256.757	236.327	267.255	612.98	369.393	496.721	Washc4
ENSMUSG00000040022	-1.46295	0.00100068	0.0236633	41.4534	58.1553	86.3532	93.1994	94.996	310.61	148.468	217.757	Rab11fip2
ENSMUSG00000073421	0.681603	0.00102006	0.0239467	4085.6	4316.79	4251.46	6039.1	3383.12	1920.08	3071.65	3284.01	H2-Ab1
ENSMUSG00000037533	-0.824168	0.00101688	0.0239467	1085.1	1221.26	1862.93	1892.84	1697.26	3624.63	2663.18	2751.97	Rapgef6
ENSMUSG00000017291	-0.884249	0.00101924	0.0239467	487.687	422.041	549.207	421.616	545.91	1170.81	647.859	1108.79	Taok1
ENSMUSG00000000787	-0.680865	0.0010248	0.0240002	2666.43	2558.83	3997	3782.34	3821.37	6030.91	4878.12	6125.44	Ddx3x
ENSMUSG00000076498	0.673568	0.00102753	0.0240062	22210.5	29717.4	20664.9	16271.1	15875.7	11436.8	16936.7	11461.1	Trbc2
ENSMUSG00000031158	0.756183	0.00103048	0.0240174	1319.19	1360.83	828.991	885.394	765.035	594.597	724.579	514.377	Timm17b
ENSMUSG00000049076	-0.73185	0.00104156	0.0242175	412.096	450.288	621.743	639.082	694.104	1016.77	844.632	975.786	Acap2
ENSMUSG00000021500	-0.705572	0.00104973	0.024348	1214.34	1083.35	1496.21	1986.03	1804.92	2609.76	2445.81	2569.53	Ddx46
ENSMUSG00000066800	-0.884612	0.00105218	0.024348	199.952	225.975	344.837	401.645	443.315	607.275	564.745	554.397	Rnasel
ENSMUSG00000074746	-0.763995	0.00105671	0.0243947	404.78	363.886	606.775	620.22	721.97	988.882	791.354	894.568	Pdzd8
ENSMUSG00000097471	-0.866248	0.00106717	0.0245778	190.198	139.573	124.924	199.713	284.988	300.468	300.487	304.859	5830432E09Rik
ENSMUSG00000076499	1.12619	0.00107059	0.0245983	712.023	1036.83	585.475	433.821	534.511	229.471	310.432	194.216	Trbv31
ENSMUSG00000044308	-0.93356	0.00107415	0.0246219	356.012	383.825	548.631	530.349	569.976	1338.16	658.514	909.87	Ubr3
ENSMUSG00000029169	-0.59335	0.00108014	0.0246918	1886.13	2095.25	2381.62	3000.13	3005.67	4036.67	3371.42	3714.81	Dhx15
ENSMUSG00000025780	1.46874	0.00108229	0.0246918	140.21	262.53	210.702	282.927	63.3307	153.404	36.229	69.4468	Itih5
ENSMUSG00000039967	-1.06151	0.00108862	0.0247782	376.738	433.672	570.507	362.812	540.844	1665.25	701.137	732.134	Zfp292
ENSMUSG00000027810	-0.718849	0.00111882	0.025406	471.837	438.657	499.122	600.248	580.109	983.811	823.321	920.464	Eif2a
ENSMUSG00000051223	-0.61336	0.00114138	0.0258579	2364.06	2452.49	3445.49	3791.22	3879.64	4846.16	4689.16	5031.95	Bzw1
ENSMUSG00000060090	-1.28349	0.001151	0.0260152	86.5644	51.509	109.381	73.2281	173.526	277.014	112.239	223.642	Rp2
ENSMUSG00000027680	-0.85412	0.001155	0.0260252	454.768	468.566	829.567	863.204	875.23	1494.1	1142.28	1224.15	Fxr1
ENSMUSG00000020048	-0.604822	0.00115679	0.0260252	3404.06	2889.49	4450.65	3796.77	4157.03	5971.96	6430.99	5560.45	Hsp90b1
ENSMUSG00000039934	-0.674158	0.00116165	0.026074	563.278	422.041	527.906	741.157	816.966	920.421	917.8	945.182	Gsap
ENSMUSG00000024521	-1.02018	0.00116959	0.0261917	338.942	196.066	398.952	592.482	713.103	541.984	823.321	1025.22	Pmaip1
ENSMUSG00000000530	2.42681	0.00117998	0.0263638	182.883	1517.02	320.083	180.851	88.6629	122.342	89.5068	108.29	Acvrl1
ENSMUSG00000007659	0.782781	0.00119807	0.0267066	1951.97	1985.59	1636.68	1068.46	1352.74	820.265	844.632	845.132	Bcl2l1
ENSMUSG00000039361	-0.709532	0.00121866	0.0271033	2316.51	1955.68	3671.74	3911.05	4341.95	5041.4	5341.28	4671.77	Picalm
ENSMUSG00000053541	-1.86628	0.00123627	0.0274321	40.2342	79.7558	88.656	54.3663	101.329	597.133	71.7475	188.33	Gm4759
ENSMUSG00000029191	-0.579394	0.00125584	0.0278029	451.11	407.087	493.365	546.992	708.037	714.404	693.323	726.248	Rfc1
ENSMUSG00000098112	-0.439519	0.00125988	0.0278195	4474.53	4554.39	4329.18	5005.03	6859.98	6191.29	6523.34	5326.21	Bin2
ENSMUSG00000059498	0.946958	0.00127089	0.0278195	296.27	260.868	337.353	350.607	173.526	114.736	134.26	227.173	Fcgr3
ENSMUSG00000020573	-0.716132	0.00126614	0.0278195	468.18	616.446	652.255	941.98	1034.82	1191.1	1111.73	1064.07	Pik3cg
ENSMUSG00000020464	-1.04962	0.0012709	0.0278195	118.264	262.53	269.422	300.679	341.986	693.485	446.113	486.127	Pnpt1
ENSMUSG00000027510	0.680259	0.00126496	0.0278195	2902.96	4129.03	2474.88	2453.14	2305.24	1475.72	1954.23	1726.75	Rbm38
ENSMUSG00000031155	0.623123	0.00128945	0.0281621	1289.93	1455.54	1238.88	1183.85	911.962	741.028	1046.38	653.27	Pim2
ENSMUSG00000028458	0.638057	0.00131646	0.0286875	605.951	568.26	611.957	505.94	377.451	305.539	377.207	415.503	Tesk1
ENSMUSG00000030759	-0.841623	0.00133142	0.0289487	396.246	367.209	561.872	326.198	505.379	980.642	677.695	800.403	Far1
ENSMUSG00000032475	-0.940273	0.00133556	0.0289738	204.829	259.206	364.411	393.878	443.315	864.638	527.806	512.023	Nck1
ENSMUSG00000054051	-0.927936	0.00134501	0.02902	153.621	131.265	176.161	232.998	255.856	425.98	299.066	341.348	Ercc6
ENSMUSG00000021870	-0.903099	0.00134299	0.02902	347.477	279.145	569.931	454.902	558.577	1106.79	708.241	721.54	Slmap
ENSMUSG00000039016	0.83115	0.00134664	0.02902	693.735	737.742	557.842	406.083	341.986	263.068	431.196	308.391	Timm8b
ENSMUSG00000021111	-0.57105	0.00135286	0.0290894	1261.89	1821.09	1670.65	1961.63	2136.78	2432.27	2765.48	2638.98	Papola
ENSMUSG00000043019	-0.91879	0.00135957	0.0291693	243.844	239.268	328.142	370.579	382.517	839.282	501.522	512.023	Edem3
ENSMUSG00000026977	-0.779653	0.00136591	0.0292407	772.984	717.803	1043.72	771.114	951.227	2016.43	1182.77	1527.83	2022-03-07
ENSMUSG00000034218	-0.898793	0.00138067	0.0294917	241.405	335.639	309.145	295.131	326.786	722.645	470.266	680.343	Atm
ENSMUSG00000040760	-0.93458	0.00139353	0.0295308	382.834	353.917	795.601	554.758	681.438	1389.51	956.871	969.9	Appl1
ENSMUSG00000063663	-1.24652	0.00139161	0.0295308	64.6185	98.0332	158.89	175.304	187.459	441.828	236.554	316.63	Brwd3
ENSMUSG00000036197	-0.93732	0.00139097	0.0295308	281.639	270.838	345.989	386.112	314.12	822.167	681.957	641.5	Gxylt1
ENSMUSG00000031902	-0.613463	0.00140073	0.0295308	2248.24	2560.49	2965.95	4002.03	3885.97	5023.65	4537.14	4572.89	Nfatc3
ENSMUSG00000056537	-0.572544	0.00139911	0.0295308	448.672	526.721	550.358	514.816	658.639	831.041	794.195	749.79	Rlim
ENSMUSG00000073139	0.700177	0.00139497	0.0295308	515.729	506.782	481.851	474.873	360.985	318.217	313.274	224.819	Tmem185a
ENSMUSG00000079197	0.618997	0.00140382	0.0295319	8511.36	7939.03	6169.07	5891.53	5673.16	3678.52	5334.18	3877.25	Psme2
ENSMUSG00000020290	-0.619217	0.00141637	0.0297315	894.906	1126.55	1180.74	1281.49	1336.28	2100.74	1601.18	1847.99	Xpo1
ENSMUSG00000043065	-0.821871	0.00142348	0.0298163	224.336	171.143	175.009	227.451	268.522	422.177	381.47	335.463	Spice1
ENSMUSG00000027881	-0.70343	0.00143689	0.0300326	854.671	1136.52	1330.99	1525.59	1499.67	2500.1	1835.6	2059.86	Prpf38b
ENSMUSG00000029408	1.0943	0.00144738	0.0301868	735.188	1836.05	810.569	570.291	401.516	694.753	372.945	377.837	Abcb9
ENSMUSG00000069094	-0.742108	0.00145059	0.030189	737.627	739.403	626.349	1055.15	901.829	1646.87	1310.64	1418.36	Pde7a
ENSMUSG00000028476	-1.15928	0.00145449	0.0302055	80.4684	61.4785	55.2661	57.6949	105.129	160.376	174.751	125.946	Reck
ENSMUSG00000032184	0.569751	0.00146489	0.0303566	853.452	888.945	870.441	902.037	497.779	656.085	676.274	533.21	Lysmd2
ENSMUSG00000016528	0.776533	0.00147313	0.0304625	8033.42	4941.54	5213.43	4280.51	4740.93	2286.47	3291.15	2801.41	Mapkapk2
ENSMUSG00000068823	-0.630369	0.0014821	0.03058	2114.12	2053.71	3089.72	2975.72	3179.2	4988.78	3759.29	3919.62	Csde1
ENSMUSG00000035596	0.648733	0.00148851	0.03058	1147.28	1468.84	915.344	913.132	651.039	703.628	796.327	677.989	Mboat7
ENSMUSG00000020993	-0.624387	0.00148706	0.03058	482.81	392.133	568.78	560.306	683.971	854.496	761.518	795.695	Trappc6b
ENSMUSG00000045409	-0.641087	0.0014914	0.03058	301.147	375.517	347.716	351.717	466.114	619.953	549.828	506.137	Trim39
ENSMUSG00000021959	-0.7613	0.00149705	0.0306312	481.591	443.642	708.672	882.066	943.627	1192.36	997.362	1138.22	Lats2
ENSMUSG00000052013	-1.05044	0.00151435	0.030792	162.156	196.066	400.679	267.393	336.919	742.93	566.166	486.127	Btla
ENSMUSG00000064128	-1.20976	0.00151441	0.030792	67.057	48.1858	83.4748	66.571	136.794	226.936	117.922	135.362	Cenpj
ENSMUSG00000031805	0.587458	0.00150949	0.030792	7932.23	5431.71	5458.1	5621.92	4645.94	3455.38	4731.79	3434.67	Jak3
ENSMUSG00000078606	-1.65418	0.00152256	0.030893	99.9758	28.2469	177.312	96.5279	105.129	576.848	293.383	297.797	Gm4070
ENSMUSG00000024429	0.777561	0.00152723	0.0309231	2539.63	2764.87	1904.95	1586.61	1783.39	857.031	1334.79	1157.05	Gnl1
ENSMUSG00000051853	0.539	0.00154507	0.030962	4830.54	5652.7	3994.12	3881.09	3683.31	3110.54	3077.33	2760.21	Arf3
ENSMUSG00000002413	-0.857686	0.00154116	0.030962	235.309	159.512	186.523	255.189	269.789	435.489	380.759	429.628	Braf
ENSMUSG00000034998	-0.680978	0.00153284	0.030962	413.315	433.672	530.785	616.891	619.374	820.899	897.199	862.788	Foxn2
ENSMUSG00000054717	-0.577083	0.00154016	0.030962	5028.05	3765.14	5315.33	5537.6	6581.32	6556.42	9519.69	6656.3	Hmgb2
ENSMUSG00000039456	-0.853005	0.00154443	0.030962	410.876	506.782	590.08	772.223	606.708	1302.66	1054.19	1154.7	Morc3
ENSMUSG00000024525	0.716277	0.0015554	0.0311048	861.987	694.54	678.161	562.525	514.245	330.895	473.818	384.9	Impa2
ENSMUSG00000034156	-0.863354	0.00156552	0.031243	130.456	121.295	111.108	165.318	226.724	265.604	245.078	221.288	Tspoap1
ENSMUSG00000000982	1.12583	0.00157096	0.0312539	388.93	159.512	238.911	195.275	101.329	106.495	93.0587	150.664	Ccl3
ENSMUSG00000044791	-0.899143	0.00157572	0.0312539	554.744	343.947	601.018	697.886	595.308	1319.14	922.773	1265.34	Setd2
ENSMUSG00000071180	-0.978446	0.00157367	0.0312539	365.765	237.606	686.796	529.239	697.904	1136.58	1055.61	703.884	Smim15
ENSMUSG00000037849	-0.79839	0.00159034	0.0314797	475.495	554.968	625.773	657.943	721.97	1516.29	989.548	794.518	Ifi206
ENSMUSG00000037697	-0.879074	0.00160715	0.0316396	142.648	131.265	195.158	214.137	252.056	326.458	304.039	379.015	Ddhd1
ENSMUSG00000033799	-1.10952	0.00160819	0.0316396	253.597	209.359	281.512	166.427	329.32	884.289	306.17	446.107	Fam208b
ENSMUSG00000036990	-0.687595	0.00160462	0.0316396	903.44	757.681	693.704	876.518	901.829	1587.92	1148.67	1561.96	Otud4
ENSMUSG00000024889	0.647459	0.00162632	0.0319318	882.713	797.558	698.885	721.186	569.976	395.553	576.822	436.691	Rce1
ENSMUSG00000028273	-0.597832	0.00163732	0.0320184	470.618	476.873	541.723	667.929	749.835	886.825	808.403	821.59	Pdlim5
ENSMUSG00000040123	-1.16202	0.00163452	0.0320184	192.636	108.003	279.784	261.846	215.324	630.729	548.407	495.544	Zmym5
ENSMUSG00000020571	0.471125	0.00166799	0.0325525	4383.09	4569.35	3721.25	3369.6	2966.41	2780.28	3111.43	2710.78	Pdia6
ENSMUSG00000038774	-0.89182	0.00167619	0.0326066	257.255	265.853	388.014	298.46	335.653	784.133	591.029	535.564	Ascc3
ENSMUSG00000028251	-0.864943	0.00167746	0.0326066	241.405	136.25	301.085	238.546	428.115	443.729	451.796	355.473	Tstd3
ENSMUSG00000028863	0.64167	0.00168604	0.0326748	616.924	711.156	569.356	604.686	454.714	322.021	377.918	450.815	Meaf6
ENSMUSG00000020189	-0.857979	0.0016877	0.0326748	538.894	410.41	599.867	408.302	585.175	1350.84	720.317	893.391	Osbpl8
ENSMUSG00000026349	-0.782859	0.00170601	0.0328331	403.561	530.044	451.915	474.873	533.244	1156.23	733.104	772.154	Ccnt2
ENSMUSG00000032872	-0.539467	0.00170467	0.0328331	1072.91	998.61	1057.54	1301.46	1394.54	1565.73	1928.66	1549.02	Cyb5r4
ENSMUSG00000063334	-0.752507	0.0017036	0.0328331	306.024	343.947	250.424	329.526	398.983	668.129	463.162	534.387	Krr1
ENSMUSG00000022867	-0.768984	0.0017207	0.0330504	1221.66	807.528	1557.24	1898.38	1756.79	2551.44	2424.5	2621.32	Usp25
ENSMUSG00000067851	-0.733441	0.00173212	0.0332042	615.705	747.711	1013.21	956.403	932.228	1730.54	1398.72	1483.1	Arfgef1
ENSMUSG00000033446	-1.19888	0.00173713	0.0332345	93.8797	229.298	271.149	244.094	268.522	798.713	479.501	377.837	Lpar6
ENSMUSG00000037486	-0.863461	0.0017558	0.0334601	484.029	305.731	519.271	680.134	625.707	1210.75	803.43	982.848	Asxl2
ENSMUSG00000028803	-0.565217	0.00175328	0.0334601	2571.33	2037.1	2127.74	2328.88	4382.48	2780.91	3361.48	2892.05	Nipal3
ENSMUSG00000031922	-0.863394	0.0017618	0.0335087	192.636	217.667	295.904	276.27	305.254	600.302	422.671	461.409	Cep57
ENSMUSG00000045441	-1.4702	0.0017883	0.033943	130.456	86.4022	205.521	180.851	108.929	819.631	378.628	367.244	Gprin3
ENSMUSG00000043602	-1.43016	0.00179162	0.033943	20.7267	79.7558	49.5092	92.0899	176.059	195.875	127.157	150.664	Zfp3
ENSMUSG00000038446	-0.717413	0.00179963	0.0339623	375.519	435.334	484.154	653.505	758.702	1005.36	715.344	725.071	Cdc40
ENSMUSG00000033808	-0.693932	0.00179627	0.0339623	557.182	485.181	732.851	735.609	830.898	1326.75	943.374	965.192	Tmem87a
ENSMUSG00000078429	0.530913	0.001821	0.034299	2895.64	3407.9	2479.49	2601.82	2241.91	1658.91	2162.37	1813.86	Ctdsp2
ENSMUSG00000020883	-0.679731	0.00183251	0.0344491	566.936	428.688	602.17	634.643	956.293	1129.61	723.869	770.977	Fbxl20
ENSMUSG00000053600	-1.40835	0.00185423	0.0347901	93.8797	26.5853	75.9908	110.952	129.195	320.119	186.828	182.445	Zfp472
ENSMUSG00000020143	-0.544852	0.00186022	0.0348352	8486.97	6523.36	8737.8	11597.8	11982.2	13487.5	12984.2	13117.2	Dock2
ENSMUSG00000025888	-0.846477	0.00187723	0.0350862	780.299	420.38	1051.21	1110.63	1210.88	1607.57	1830.63	1405.41	Casp1
ENSMUSG00000037280	0.68841	0.0018835	0.0351358	2878.57	5757.37	3109.87	3038.97	2445.83	2145.75	2386.85	2191.69	Galnt6
ENSMUSG00000033632	-1.15599	0.00189495	0.0352817	45.111	86.4022	63.3257	106.514	164.66	202.848	157.703	143.602	AW554918
ENSMUSG00000037674	-0.723071	0.00191017	0.0354455	452.33	476.873	617.138	704.543	723.236	1201.87	802.01	991.088	Rfx7
ENSMUSG00000036916	-1.24565	0.00191104	0.0354455	65.8377	136.25	100.745	97.6375	113.995	376.536	214.532	240.121	Zfp280c
ENSMUSG00000068758	0.829441	0.00194315	0.0359722	336.504	310.715	398.376	278.489	145.661	174.322	244.368	180.091	Il3ra
ENSMUSG00000031540	-0.862704	0.00195583	0.0361383	783.957	628.077	974.64	1475.66	1105.75	2275.06	1662.27	1983.35	Kat6a
ENSMUSG00000026276	-0.567739	0.00196256	0.0361937	1091.2	869.006	1135.83	990.798	1153.88	1696.31	1550.74	1659.66	2022-09-02
ENSMUSG00000040225	-0.666323	0.00198049	0.0364552	1628.87	1728.04	1885.38	2491.97	2074.71	3663.3	2855.69	3680.68	Prrc2c
ENSMUSG00000037029	-0.988406	0.00198966	0.0365549	195.075	119.634	187.674	333.964	329.32	510.923	429.064	391.962	Zfp146
ENSMUSG00000085887	-1.10502	0.00201068	0.0367327	97.5374	86.4022	151.406	177.523	230.524	419.007	259.996	196.57	Arhgap27os3
ENSMUSG00000061244	-0.74741	0.00201053	0.0367327	429.165	510.105	776.028	534.787	747.302	1239.91	853.156	942.828	Exoc5
ENSMUSG00000032294	0.703568	0.00200746	0.0367327	43896.7	36657.8	31079.7	25319.2	29889.5	14082.1	21067.5	19060.2	Pkm
ENSMUSG00000033819	0.786171	0.00203326	0.0370061	653.501	407.087	458.248	391.659	329.32	238.98	306.17	234.236	Ppp1r16a
ENSMUSG00000050029	-0.795259	0.00203164	0.0370061	607.17	669.617	1033.94	931.994	818.232	1655.11	1606.86	1551.37	Rap2c
ENSMUSG00000026000	0.654867	0.00204158	0.0370508	610.828	761.004	583.172	578.058	373.651	472.889	435.458	321.338	Lancl1
ENSMUSG00000032946	-0.673071	0.00204334	0.0370508	2010.49	3461.07	1846.23	2095.88	4623.14	3298.18	3863	3214.56	Rasgrp2
ENSMUSG00000021027	-0.941797	0.00205081	0.037117	187.759	232.621	301.661	343.95	353.385	750.536	386.442	559.105	Ralgapa1
ENSMUSG00000024030	0.774203	0.00209356	0.0373463	1219.22	1975.62	925.707	995.236	867.63	757.509	599.554	763.914	Abcg1
ENSMUSG00000063870	0.427602	0.00207528	0.0373463	8612.55	8926.01	7702.71	7394.93	6363.47	5556.12	6813.88	5527.49	Chd4
ENSMUSG00000016087	-0.69567	0.00209422	0.0373463	709.585	526.721	869.289	1036.29	1100.69	1502.34	1330.53	1160.58	Fli1
ENSMUSG00000015289	0.845454	0.00207362	0.0373463	510.852	624.754	498.546	380.564	300.187	171.787	340.268	309.568	Lage3
ENSMUSG00000025903	-0.709075	0.00208422	0.0373463	563.278	505.12	891.165	849.89	939.827	1295.06	1280.09	1085.25	Lypla1
ENSMUSG00000060441	-0.839257	0.00208879	0.0373463	207.267	202.713	307.418	183.07	372.384	501.414	434.037	307.214	Trim5
ENSMUSG00000066357	0.603359	0.00209043	0.0373463	1621.56	2206.58	1535.94	1300.35	1281.81	1007.27	1034.3	1061.71	Wdr6
ENSMUSG00000025860	-0.960753	0.00208259	0.0373463	404.78	345.609	618.289	524.801	445.848	1400.92	921.352	920.464	Xiap
ENSMUSG00000029254	-0.682784	0.00209939	0.0373699	298.708	348.932	343.686	394.988	442.048	683.343	503.653	594.417	Stap1
ENSMUSG00000044768	-0.531684	0.00210633	0.0374249	664.474	611.461	742.062	828.809	1134.89	1001.56	954.029	1032.28	D1Ertd622e
ENSMUSG00000068882	-0.702283	0.00213466	0.0378591	1191.18	1101.63	1540.54	843.233	1441.41	2521.65	1699.21	1950.39	Ssb
ENSMUSG00000068735	0.526861	0.00213967	0.0378787	1799.57	1460.53	1395.47	1572.18	1232.41	983.177	1181.35	925.172	Trp53i11
ENSMUSG00000062082	-1.59417	0.00214445	0.0378943	57.3032	8.3079	48.9335	80.9947	157.06	154.037	155.571	128.3	Cd200r4
ENSMUSG00000026667	-0.643405	0.00215013	0.0379259	1020.49	1389.08	1771.97	1716.42	1825.19	2697.87	2521.82	2170.51	Uhmk1
ENSMUSG00000056671	1.52187	0.00216297	0.0380832	274.324	212.682	123.773	115.39	17.7326	69.7289	68.906	95.3422	Prelid2
ENSMUSG00000054892	-0.658898	0.00219635	0.038601	852.233	1149.81	771.422	637.972	1409.74	1601.86	1225.39	1139.4	Txk
ENSMUSG00000031229	-0.844035	0.00222416	0.0387462	758.353	709.495	916.496	701.214	881.563	2276.96	993.81	1386.58	Atrx
ENSMUSG00000038776	1.92571	0.00222455	0.0387462	374.3	2101.9	1013.79	681.243	160.86	486.2	155.571	294.266	Ephx1
ENSMUSG00000026009	0.526657	0.0022218	0.0387462	8519.89	5812.21	7882.32	7276.21	4472.41	5248.68	6242.04	4506.98	Icos
ENSMUSG00000028341	1.94117	0.00222016	0.0387462	854.671	810.851	860.078	878.737	43.0649	264.336	130.708	448.461	Nr4a3
ENSMUSG00000040322	-0.796688	0.00220985	0.0387462	663.254	614.785	881.379	1415.74	1233.68	1476.35	1756.75	1747.94	Slc25a24
ENSMUSG00000027677	-0.994751	0.00223493	0.0388573	285.297	217.667	439.826	333.964	358.452	1022.48	553.379	614.427	Ttc14
ENSMUSG00000049866	-0.488795	0.00224072	0.0388884	5273.12	6372.16	5177.16	6843.5	9880.85	7097.77	8169.27	8060.53	Arl4c
ENSMUSG00000029004	-0.651541	0.00228423	0.039573	1104.61	777.619	1188.8	1338.08	1428.74	2186.32	1497.46	1818.56	Kmt2e
ENSMUSG00000030060	0.72117	0.00229146	0.0396276	608.39	561.614	518.695	386.112	390.117	299.834	260.706	309.568	Hmces
ENSMUSG00000040584	-1.21605	0.00229825	0.0396744	207.267	141.234	453.642	615.782	430.649	988.248	853.156	1028.75	Abcb1a
ENSMUSG00000021615	-0.774327	0.00230512	0.0397224	181.663	262.53	176.736	190.837	303.987	400.624	374.366	301.328	Xrcc4
ENSMUSG00000009907	-0.573714	0.00233085	0.0400947	1046.09	1035.16	1421.37	1549.99	1612.4	2083.63	1839.86	1990.41	Vps4b
ENSMUSG00000020115	-0.86402	0.00234399	0.0402496	254.816	506.782	581.445	737.828	782.767	1118.2	963.974	923.995	Tbk1
ENSMUSG00000019920	-0.708315	0.0023559	0.0403827	508.414	648.016	961.975	908.694	1012.02	1459.87	1310.64	1168.82	Lims1
ENSMUSG00000022097	0.654389	0.00236651	0.0404932	2314.07	4251.98	2178.4	3009.01	1839.12	1766.68	1733.31	2124.6	Sftpc
ENSMUSG00000050357	0.553858	0.00238173	0.0405645	1675.2	2577.11	1883.65	1841.8	1308.41	1575.24	1329.82	1214.73	Carmil2
ENSMUSG00000030521	-0.825697	0.00238089	0.0405645	201.171	119.634	186.523	184.18	298.921	325.824	250.761	355.473	Mphosph10
ENSMUSG00000047242	-0.932441	0.0023832	0.0405645	148.745	134.588	136.438	244.094	235.59	362.59	384.311	282.495	Taf9b
ENSMUSG00000040865	-0.963295	0.00240075	0.040628	346.258	191.082	386.862	371.688	329.32	868.442	626.548	706.238	Ino80d
ENSMUSG00000030167	-1.16773	0.00240365	0.040628	297.489	94.7101	261.362	103.185	493.979	495.709	432.616	283.672	Klrc1
ENSMUSG00000000902	0.672789	0.00240321	0.040628	1148.5	1663.24	1112.81	933.103	723.236	643.407	952.608	723.894	Smarcb1
ENSMUSG00000038812	0.706855	0.00240151	0.040628	1558.16	1743	1111.08	1072.9	1129.82	697.289	847.473	685.051	Trmt112
ENSMUSG00000046807	-0.898633	0.00241425	0.0407362	110.949	109.664	120.319	185.289	267.255	218.061	273.493	223.642	Lrrc75b
ENSMUSG00000018770	0.611458	0.00243246	0.0409016	5195.09	6377.14	4277.36	3742.4	4015.16	2597.08	3314.59	2895.58	Atp5g3
ENSMUSG00000055024	-0.697654	0.0024297	0.0409016	664.474	672.94	808.266	1161.66	985.425	1491.56	1370.31	1518.41	Ep300
ENSMUSG00000063229	0.611076	0.00244378	0.0410049	32034.9	26272.9	24380.4	20333	22031.5	12139.2	18206.1	15074.7	Ldha
ENSMUSG00000042167	-0.817541	0.00244705	0.0410049	297.489	216.005	411.041	347.279	419.249	723.279	614.471	489.658	Papd4
ENSMUSG00000020130	-0.618557	0.00246016	0.0411537	419.411	568.26	659.739	651.286	763.768	966.062	870.205	932.234	Tbc1d15
ENSMUSG00000030208	-0.733999	0.00246832	0.0412192	1892.23	872.33	1662.01	1973.83	3232.4	2251.61	2877.01	2292.92	Emp1
ENSMUSG00000038058	-0.611277	0.00248048	0.0413513	1185.08	1262.8	899.801	1318.11	2368.57	1601.86	1515.93	1638.47	Nod1
ENSMUSG00000029581	0.7305	0.00250132	0.0415843	304.804	410.41	459.975	436.04	196.325	244.685	251.472	278.964	Fscn1
ENSMUSG00000020120	-0.669867	0.00250301	0.0415843	1780.06	1006.92	1214.13	1856.22	2652.29	1937.83	2086.36	2647.22	Plek
ENSMUSG00000076617	0.81809	0.00251589	0.0417268	963.182	2545.54	2269.94	2768.24	1108.29	1328.02	1346.86	1062.89	Ighm
ENSMUSG00000024369	0.706647	0.00252319	0.0417767	863.206	1179.72	750.122	632.424	601.641	440.56	578.953	475.534	Nelfe
ENSMUSG00000025935	-0.449325	0.00252878	0.0417979	2069.01	2397.66	2622.84	2723.86	3310.93	3404.67	3679.01	3006.22	Tram1
ENSMUSG00000005362	-0.696524	0.00255055	0.0420862	570.594	589.861	800.207	805.509	806.833	1508.05	1126.65	1042.88	Crbn
ENSMUSG00000024068	-0.643381	0.00256472	0.0422484	371.861	470.227	582.596	573.62	648.506	874.147	821.19	780.393	Spast
ENSMUSG00000021945	-0.990788	0.00257117	0.0422829	246.282	370.532	369.592	341.731	276.122	973.035	704.689	682.697	Zmym2
ENSMUSG00000035840	-1.02732	0.00258747	0.0424791	202.39	151.204	140.468	138.69	221.657	539.448	245.789	278.964	Lysmd3
ENSMUSG00000046432	0.687611	0.00259898	0.0425243	741.284	892.268	588.929	563.634	485.113	380.973	499.391	361.359	Bex3
ENSMUSG00000025758	-0.88975	0.002596	0.0425243	167.033	84.7406	154.86	145.347	236.857	247.854	252.892	290.735	Plk4
ENSMUSG00000018160	-0.65544	0.00261271	0.0426248	498.66	516.751	596.989	669.038	662.439	1158.77	901.462	869.85	Med1
ENSMUSG00000014504	-0.58314	0.00261827	0.0426248	676.666	603.154	776.603	736.719	1229.88	869.709	1191.29	900.454	Srp19
ENSMUSG00000041272	1.30562	0.0026143	0.0426248	174.348	1003.59	451.915	534.787	124.128	337.234	181.145	230.704	Tox
ENSMUSG00000026223	0.62227	0.00263049	0.0426807	6337.49	6242.56	4806.42	4743.18	4973.99	2715.62	3719.51	2968.55	Itm2c
ENSMUSG00000033906	-0.814362	0.00262835	0.0426807	178.006	232.621	213.005	200.822	287.521	505.217	296.225	357.827	Zdhhc15
ENSMUSG00000038024	-1.09912	0.00266451	0.0431606	245.063	209.359	403.557	594.701	382.517	1177.15	710.372	845.132	Dennd4c
ENSMUSG00000087528	-1.31596	0.00268971	0.0434378	54.8648	93.0485	67.3555	153.113	108.929	344.207	197.483	263.662	9830144P21Rik
ENSMUSG00000026222	-0.486807	0.00269056	0.0434378	3846.63	5109.36	5009.06	5676.29	7379.29	7379.85	7003.55	5760.55	Sp100
ENSMUSG00000022378	-0.55539	0.00270251	0.0435584	1504.51	1862.63	2157.1	2366.6	2341.97	3132.73	3263.45	2859.09	Fam49b
ENSMUSG00000020089	0.705347	0.00271497	0.0436867	1341.14	1070.06	1889.41	1115.06	615.574	791.74	868.784	1048.76	Ppa1
ENSMUSG00000060301	-1.43855	0.00274754	0.0439395	39.015	89.7253	128.378	61.0234	126.661	415.204	154.151	168.32	2610008E11Rik
ENSMUSG00000048249	-0.760975	0.00274876	0.0439395	386.492	353.917	677.585	426.054	657.372	992.052	698.295	786.279	Crebrf
ENSMUSG00000032867	0.51954	0.00274514	0.0439395	1405.76	1227.91	1248.67	1184.96	1056.36	906.475	730.972	843.955	Fbxw8
ENSMUSG00000044533	0.656066	0.00274796	0.0439395	43517.5	53863.4	33854.5	30958.8	34351.8	19313	28027	21236.6	Rps2
ENSMUSG00000032094	0.656535	0.00276864	0.0441846	14430.7	17782.2	12305.3	9364.32	10683.9	7261.95	9842.2	6392.63	Cd3d
ENSMUSG00000062070	0.494007	0.00278121	0.0443125	8530.87	7307.63	7136.23	6344.22	5892.29	4011.31	5624.01	5293.26	Pgk1
ENSMUSG00000059824	1.41396	0.00279092	0.0443944	129.237	305.731	196.31	130.923	22.799	84.3086	98.0313	78.8633	Dbp
ENSMUSG00000031696	-0.63724	0.00280178	0.0444943	902.221	636.385	1235.43	1122.83	1541.47	1537.84	1373.86	1620.82	Vps35
ENSMUSG00000026319	-0.768451	0.00285057	0.0451952	349.915	342.285	360.957	544.773	466.114	877.316	734.524	641.5	2310035C23Rik
ENSMUSG00000038459	0.59332	0.00286272	0.0452448	762.011	606.477	661.466	515.925	412.916	425.346	455.348	393.139	Abhd17c
ENSMUSG00000071076	0.613532	0.00286301	0.0452448	21915.4	17531.3	15823.4	17904.3	15798.5	7680.95	12805.9	11544.6	Jund
ENSMUSG00000048307	0.579869	0.00289201	0.045555	703.489	794.235	815.175	649.067	420.516	500.78	593.871	463.763	Ankrd46
ENSMUSG00000047126	-0.501998	0.002892	0.045555	2101.93	1678.2	2185.89	2418.75	2833.41	3255.07	2503.35	3289.89	Cltc
ENSMUSG00000015488	0.80589	0.0029141	0.0458288	608.39	1149.81	784.663	627.986	407.85	422.811	632.941	346.057	Cacfd1
ENSMUSG00000042348	-0.817617	0.00292238	0.0458846	152.402	174.466	230.851	264.065	410.383	426.614	313.984	301.328	Arl15
ENSMUSG00000102051	-1.45628	0.0029274	0.0458894	182.883	66.4632	65.6285	99.8565	596.575	214.892	196.773	130.654	I830127L07Rik
ENSMUSG00000025372	0.608826	0.00294572	0.0460787	871.741	694.54	753	672.367	580.109	536.912	386.442	460.232	Baiap2
ENSMUSG00000029310	0.549179	0.00294896	0.0460787	1172.89	912.207	954.491	779.99	692.838	666.862	647.859	602.657	Nudt9
ENSMUSG00000049421	-0.965407	0.00295516	0.0461015	147.525	187.759	322.961	208.589	248.256	541.984	477.37	429.628	Zfp260
ENSMUSG00000062939	-0.858818	0.00296524	0.0461846	985.128	470.227	1215.85	1200.5	1209.62	2365.08	1955.65	1497.22	Stat4
ENSMUSG00000047264	1.52169	0.00297074	0.0461962	132.895	436.996	148.528	85.4328	110.195	49.4441	51.1468	69.4468	Zfp358
ENSMUSG00000033307	0.77217	0.00299359	0.0464772	2562.8	2284.67	1876.74	1342.51	1565.53	691.584	1206.92	1261.81	Mif
ENSMUSG00000101892	0.718043	0.00301258	0.0466975	542.552	574.907	477.246	355.045	326.786	269.407	343.82	243.652	9130401M01Rik
ENSMUSG00000025986	-0.877369	0.00302724	0.0468499	152.402	126.28	217.034	244.094	352.119	374	251.472	388.431	Slc39a10
ENSMUSG00000028771	-0.615332	0.00303734	0.0469315	377.957	405.426	553.236	527.02	611.774	753.706	713.923	781.57	Ptpn12
ENSMUSG00000013663	-0.799426	0.00305286	0.0470965	814.437	662.97	1145.62	895.38	854.964	2218.01	1487.52	1566.67	Pten
ENSMUSG00000022361	-1.01195	0.0030616	0.0471564	149.964	216.005	435.22	319.541	402.783	831.675	476.659	555.574	Zhx1
ENSMUSG00000106734	-1.10488	0.00307888	0.0472727	136.552	325.67	245.243	247.422	226.724	842.452	508.626	470.825	Gm20559
ENSMUSG00000034610	-0.813011	0.00307558	0.0472727	454.768	412.072	765.665	521.473	619.374	1284.28	799.878	1087.61	Zcchc11
ENSMUSG00000057530	0.527585	0.00308541	0.0472982	730.311	634.724	787.541	682.353	452.181	479.228	545.565	490.836	Ece1
ENSMUSG00000004040	0.42631	0.00309397	0.0473549	5178.02	4383.25	4572.69	4767.59	3845.44	3026.23	3906.33	3289.89	Stat3
ENSMUSG00000006005	-0.723184	0.0031156	0.0476108	1452.09	1530.32	1975.76	1298.13	1887.25	3996.73	1968.44	2476.54	Tpr
ENSMUSG00000030879	0.686551	0.00312609	0.0476961	804.684	942.116	560.72	546.992	392.65	436.122	485.894	454.347	Mrpl17
ENSMUSG00000092416	-1.267	0.00315165	0.0480108	95.099	66.4632	96.1399	116.499	110.195	424.078	171.91	194.216	Zfp141
ENSMUSG00000032712	-0.859108	0.00319472	0.0483173	548.648	358.901	550.934	372.798	497.779	1291.25	794.195	739.196	2810474O19Rik
ENSMUSG00000052593	-0.460848	0.00319521	0.0483173	1186.3	1096.64	1087.48	1417.96	1576.93	1693.14	1564.24	1756.18	Adam17
ENSMUSG00000037944	1.99717	0.00320483	0.0483173	996.101	8146.73	2295.84	1442.37	733.369	843.719	1016.54	632.083	Ccr7
ENSMUSG00000069495	-0.835075	0.00320342	0.0483173	242.624	328.993	291.874	358.374	302.721	714.404	561.904	596.771	Epc2
ENSMUSG00000037876	-0.775465	0.00319104	0.0483173	486.468	516.751	672.98	606.906	543.377	1308.37	929.876	1127.63	Jmjd1c
ENSMUSG00000028617	0.757113	0.00321154	0.0483173	588.882	932.146	478.397	469.325	387.584	374	358.738	336.64	Lrrc42
ENSMUSG00000027763	-0.598092	0.00317927	0.0483173	6830.06	4865.11	7497.19	5380.05	7793.47	12807.3	8593.37	8005.21	Mbnl1
ENSMUSG00000026117	0.672434	0.00321023	0.0483173	13352.9	11536.4	9291.03	7627.93	9275.41	5231.57	6836.62	4889.52	Zap70
ENSMUSG00000024483	-0.587375	0.0032204	0.0483756	824.191	782.604	987.305	1184.96	1181.75	1736.88	1326.97	1434.84	Ankhd1
ENSMUSG00000020817	-0.628445	0.00323188	0.0484733	325.531	355.578	445.583	443.807	576.309	614.248	518.571	725.071	Rabep1
ENSMUSG00000063077	-0.657036	0.00325357	0.0486206	452.33	666.294	686.22	865.423	848.631	1085.23	1118.84	1158.23	Kif1b
ENSMUSG00000020538	0.497282	0.00325671	0.0486206	3078.52	2798.1	2409.83	2369.93	2271.04	1648.14	1950.68	1679.67	Srebf1
ENSMUSG00000041355	0.672619	0.00325253	0.0486206	3185.82	3274.97	2519.21	2154.68	2262.17	1104.89	1957.78	1662.01	Ssr2
ENSMUSG00000038954	1.18747	0.00326642	0.0486906	134.114	267.514	234.881	148.675	41.7982	99.5221	114.37	87.1027	Supt3
ENSMUSG00000035597	-0.989077	0.00330196	0.0491451	187.759	216.005	246.395	262.955	220.391	737.858	407.753	444.93	Prpf39
ENSMUSG00000042133	-0.722061	0.00333125	0.0495052	729.092	412.072	810.569	485.968	1095.62	1166.37	948.346	819.236	Ppig
ENSMUSG00000040945	0.657355	0.00334365	0.0496137	4434.29	5689.25	3299.84	3053.39	3360.33	2029.11	2407.45	2649.57	Rcc2
ENSMUSG00000020594	-0.713171	0.00335269	0.049672	1222.88	1247.85	1998.79	2240.11	1963.25	3411.64	2469.25	3161.59	Pum2
ENSMUSG00000033862	0.899262	0.00339048	0.0501554	323.093	378.84	227.973	238.546	202.658	150.234	107.976	165.966	Cdk10
ENSMUSG00000067148	0.687425	0.00342618	0.0505296	1700.81	1706.44	1311.42	1072.9	1183.02	626.926	977.471	809.82	Polr1c
ENSMUSG00000020439	-1.02365	0.00342293	0.0505296	68.2762	76.4327	146.8	129.813	222.924	179.393	258.575	202.455	Smtn
ENSMUSG00000031232	-0.741689	0.00343532	0.0505877	395.026	250.899	522.149	409.412	569.976	794.275	705.399	575.584	Magt1
ENSMUSG00000000600	-1.10188	0.00347508	0.0510186	295.051	196.066	411.617	406.083	244.456	1097.91	711.792	758.029	Krit1
ENSMUSG00000030595	0.581482	0.00347413	0.0510186	1720.32	1350.86	1249.24	1361.38	1086.75	710.601	1111.73	888.683	Nfkbib
ENSMUSG00000031529	-0.842438	0.00349948	0.0512993	159.717	229.298	245.819	306.227	278.655	523.6	441.851	442.576	Tnks
ENSMUSG00000024423	-0.9033	0.00352054	0.0515304	119.483	202.713	177.312	158.661	208.991	425.346	269.941	323.693	Impact
ENSMUSG00000031004	-0.67227	0.00353295	0.0516342	1126.56	789.251	563.599	728.952	1255.21	1335.63	1025.78	1491.34	Mki67
ENSMUSG00000024045	-0.597163	0.00355905	0.051843	1087.54	985.317	1234.85	1745.27	1706.13	2224.35	1945	1770.3	Akap8
ENSMUSG00000030695	0.586921	0.00356324	0.051843	22400.7	15480.9	17859.6	13507.3	15226	9095.18	11635.2	10151	Aldoa
ENSMUSG00000021556	-0.685764	0.0035591	0.051843	1527.68	774.296	1304.51	1909.48	2096.25	2151.45	2341.38	2289.39	Golm1
ENSMUSG00000021738	-0.869132	0.00360962	0.052153	196.294	290.777	307.418	444.916	348.319	647.845	664.197	602.657	Atxn7
ENSMUSG00000029787	-0.976308	0.00359795	0.052153	191.417	227.636	493.94	532.568	518.045	936.903	670.591	725.071	Avl9
ENSMUSG00000009030	-0.602002	0.00359626	0.052153	347.477	294.1	355.2	292.912	445.848	553.394	519.992	439.045	Pdcl
ENSMUSG00000019461	1.16154	0.00361138	0.052153	178.006	528.382	302.236	154.223	155.793	99.5221	142.785	121.238	Plscr3
ENSMUSG00000040297	-0.919013	0.00360629	0.052153	427.945	257.545	641.317	586.934	512.978	1246.88	851.736	1013.45	Suco
ENSMUSG00000041881	0.636782	0.00363531	0.0524207	1263.11	1558.56	1125.47	842.123	891.696	624.39	791.354	772.154	Ndufa7
ENSMUSG00000037921	-1.26141	0.00365058	0.0524852	79.2491	78.0943	196.885	203.042	162.127	556.563	340.268	281.318	Ddx60
ENSMUSG00000048047	-1.02565	0.00364826	0.0524852	97.5374	152.865	253.879	203.042	274.855	550.224	288.411	330.755	Zbtb33
ENSMUSG00000025199	-0.782764	0.003664	0.0525264	541.333	423.703	606.2	846.561	626.974	1291.89	1114.57	1127.63	Chuk
ENSMUSG00000010095	0.542034	0.00366426	0.0525264	4885.4	3665.45	4176.62	3438.39	3598.45	2439.88	2300.89	2769.63	Slc3a2
ENSMUSG00000046785	-0.839204	0.00369754	0.0529255	184.102	257.545	272.301	328.417	339.452	568.607	351.634	606.188	Epm2aip1
ENSMUSG00000024943	-0.910068	0.00370609	0.0529698	285.297	289.115	324.688	196.384	363.518	799.98	333.164	561.459	Smc5
ENSMUSG00000038893	-0.616156	0.00371849	0.053018	1033.9	1036.83	996.516	1131.71	2309.04	1326.12	1564.24	1239.45	Fam117a
ENSMUSG00000071350	-0.989932	0.00372037	0.053018	149.964	81.4174	238.911	218.575	306.52	422.177	360.869	286.026	Setdb2
ENSMUSG00000021939	0.553294	0.00372847	0.0530557	16682.6	11850.4	11968.6	12304.5	11313.4	6695.87	8102.5	9879.1	Ctsb
ENSMUSG00000031659	-0.50857	0.00374779	0.0530591	2689.59	2223.19	2492.15	3638.1	3690.91	4310.51	3934.75	3774.84	Adcy7
ENSMUSG00000021669	-0.840496	0.00375055	0.0530591	299.928	310.715	475.518	481.53	406.583	938.804	640.045	825.122	Col4a3bp
ENSMUSG00000075706	0.48856	0.00374596	0.0530591	3354.07	2844.63	3146.14	2375.47	2447.1	1823.73	1929.37	2158.73	Gpx4
ENSMUSG00000032328	-0.566042	0.00374138	0.0530591	1356.99	1149.81	1686.77	1413.52	1641.53	2597.72	2227.73	1837.4	Tmem30a
ENSMUSG00000023852	-0.650459	0.0037623	0.0531458	741.284	852.391	1019.54	1118.39	1041.16	1876.97	1275.12	1665.55	Chd1
ENSMUSG00000026305	-0.719283	0.0037727	0.0531458	1599.61	1620.04	2256.7	3497.2	2762.48	4171.05	3667.65	4176.22	Lrrfip1
ENSMUSG00000027957	-0.805454	0.00377309	0.0531458	253.597	206.036	467.459	365.031	501.579	676.37	550.538	539.095	Slc35a3
ENSMUSG00000009406	0.692263	0.00381561	0.0535206	440.138	433.672	354.048	338.403	295.121	202.848	257.155	214.226	Elk1
ENSMUSG00000086652	-0.82399	0.00380802	0.0535206	304.804	184.435	191.128	184.18	524.378	328.36	327.481	351.942	Gm14029
ENSMUSG00000030120	0.440617	0.00381621	0.0535206	3141.92	3374.67	3458.73	2643.98	2666.22	2128.63	2231.99	2275.26	Mlf2
ENSMUSG00000047213	-0.754763	0.003842	0.0538047	626.678	568.26	602.746	546.992	666.239	1530.87	730.262	1026.4	Ythdf3
ENSMUSG00000036503	-0.935987	0.00385694	0.0539361	366.984	265.853	825.537	763.347	771.368	1216.45	1113.15	1159.41	Rnf13
ENSMUSG00000000001	-0.586625	0.00388889	0.0543047	1327.73	1666.56	1927.4	2554.11	2467.36	2959.67	3076.62	2724.9	Gnai3
ENSMUSG00000009470	-0.488322	0.00390194	0.0544089	1243.6	1119.9	1084.02	1411.3	1746.66	1722.94	1414.35	1933.92	Tnpo1
ENSMUSG00000032410	-0.814874	0.00393627	0.054809	593.759	455.273	750.697	755.581	675.105	1740.69	948.346	1133.51	Xrn1
ENSMUSG00000008136	-1.05258	0.00394994	0.0549205	129.237	83.079	149.103	99.8565	311.587	161.01	326.771	162.435	Fhl2
ENSMUSG00000045827	-0.478787	0.00396015	0.0549839	1130.21	829.128	1080.57	1046.27	1512.34	1477.62	1456.26	1253.57	Serpinb9
ENSMUSG00000049470	-0.858335	0.00400298	0.0552814	354.792	448.627	724.791	951.965	777.701	1274.14	1089	1360.69	Aff4
ENSMUSG00000008200	-0.738318	0.0040002	0.0552814	596.197	614.785	593.535	994.127	733.369	1498.54	1224.68	1208.84	Fnbp4
ENSMUSG00000019820	-0.741772	0.00400173	0.0552814	748.6	747.711	1075.39	1273.72	1096.89	2297.88	1359.65	1678.49	Utrn
ENSMUSG00000035284	-0.867027	0.00400433	0.0552814	310.9	315.7	358.078	550.32	423.049	992.686	556.221	827.476	Vps13c
ENSMUSG00000028053	-0.953712	0.00402084	0.0554305	262.132	285.792	217.61	447.135	314.12	836.747	473.818	720.363	Ash1l
ENSMUSG00000024542	-0.811291	0.00405518	0.0558247	397.465	249.237	392.044	590.263	490.179	887.458	727.421	755.675	Cep192
ENSMUSG00000057666	0.631643	0.00406778	0.05591	41319.3	27552.3	30221.3	24710	27120.7	13723.9	21537.8	17528.8	Gapdh
ENSMUSG00000108436	1.00858	0.00407288	0.05591	1218	448.627	571.083	457.121	360.985	230.739	487.315	260.131	Gm44851
ENSMUSG00000027615	-0.825983	0.00410994	0.0563393	199.952	358.901	293.601	467.106	430.649	734.055	627.969	542.626	Hps3
ENSMUSG00000005886	-0.791257	0.00412338	0.0564438	590.101	438.657	732.851	843.233	663.705	1501.71	1037.14	1308.89	Ncoa2
ENSMUSG00000018425	-0.718077	0.00413877	0.0564953	343.819	348.932	575.688	560.306	623.174	906.475	642.886	842.778	Dhx40
ENSMUSG00000053774	-0.780036	0.00413299	0.0564953	337.723	398.779	580.294	507.049	486.38	1072.56	749.442	826.299	Ubxn7
ENSMUSG00000022292	-0.88324	0.00417322	0.0568857	159.717	141.234	175.585	180.851	176.059	415.204	314.695	306.037	Rrm2b
ENSMUSG00000031592	-1.15655	0.00420029	0.0571745	217.021	161.173	291.298	145.347	273.589	865.272	227.319	453.17	Pcm1
ENSMUSG00000041328	-0.738415	0.00423101	0.0575121	508.414	498.474	665.496	649.067	568.709	1334.36	905.724	1065.24	Pcf11
ENSMUSG00000032369	0.648059	0.00424624	0.0576386	894.906	553.306	674.131	764.457	534.511	365.76	524.965	419.035	Plscr1
ENSMUSG00000035311	-0.584935	0.00425534	0.0576815	668.131	543.337	671.828	787.757	1070.29	1076.99	742.338	1122.92	Gnptab
ENSMUSG00000039157	0.479663	0.00429368	0.0580719	5941.25	7078.33	5227.82	5429.97	4835.93	3613.86	4842.6	3684.21	Fam102a
ENSMUSG00000000817	-0.605785	0.00429609	0.0580719	729.092	480.197	520.422	556.977	1000.62	965.428	826.162	687.405	Fasl
ENSMUSG00000031367	-0.819343	0.00434223	0.0585328	335.285	244.252	587.778	576.949	663.705	763.214	949.767	709.769	Ap1s2
ENSMUSG00000110902	-0.774045	0.00433806	0.0585328	325.531	174.466	263.665	332.855	583.909	361.956	472.397	462.586	Gm33104
ENSMUSG00000023079	1.60257	0.00437246	0.0588587	60.9609	604.815	282.663	190.837	43.0649	163.546	70.3268	96.5192	Gtf2ird1
ENSMUSG00000028577	-0.596593	0.00438442	0.0589381	603.513	599.83	857.775	823.261	843.565	1288.72	1133.04	1100.55	Plaa
ENSMUSG00000047909	-0.889484	0.00441191	0.0591304	136.552	171.143	167.525	152.004	169.726	372.733	357.317	258.954	Ankrd16
ENSMUSG00000021171	-0.655017	0.00443524	0.0591304	1304.56	1487.11	2246.91	2452.03	2206.44	3611.96	3053.89	2927.36	Esyt2
ENSMUSG00000005465	0.428166	0.00443443	0.0591304	4564.75	4777.04	3692.46	4226.15	3641.51	3106.74	3295.41	2780.22	Il27ra
ENSMUSG00000043924	1.22502	0.00442581	0.0591304	87.7837	112.987	184.796	183.07	68.3971	38.0339	85.955	51.7908	Ncmap
ENSMUSG00000029538	0.737723	0.00442497	0.0591304	1213.12	1796.17	914.193	892.051	818.232	520.431	863.812	682.697	Srsf9
ENSMUSG00000020561	-0.683647	0.00441792	0.0591304	362.108	262.53	466.307	271.832	548.444	585.723	522.123	541.449	Twistnb
ENSMUSG00000037341	-1.23308	0.0044436	0.0591607	58.5224	96.3716	36.844	137.58	145.661	216.793	238.685	167.143	Slc9a7
ENSMUSG00000030921	-0.841465	0.00445068	0.059174	702.269	628.077	1341.35	1401.32	1143.75	2509.61	1998.99	1651.42	Trim30a
ENSMUSG00000025967	0.627185	0.00448656	0.0595399	15130.5	21452.7	12454.4	11499	12578.7	8096.16	10727.3	7788.63	Eef1b2
ENSMUSG00000017386	0.805802	0.00449045	0.0595399	597.417	1478.81	825.537	671.257	621.907	436.122	513.599	470.825	Traf4
ENSMUSG00000001767	-0.560385	0.00452265	0.0598851	448.672	516.751	443.28	639.082	676.372	727.716	806.272	806.289	Crnkl1
ENSMUSG00000038127	-0.722282	0.00455148	0.0601626	668.131	395.456	952.188	803.29	929.694	1270.97	1189.16	1271.23	Ccdc50
ENSMUSG00000026219	-0.519357	0.00455599	0.0601626	2416.49	2628.62	3415.56	3658.08	3456.59	4820.17	4650.09	4446.95	Trip12
ENSMUSG00000027770	-0.746483	0.00462522	0.0609113	421.849	315.7	439.826	419.397	401.516	912.181	696.875	668.572	Dhx36
ENSMUSG00000027423	-0.334138	0.00462118	0.0609113	3173.62	3454.42	3215.79	3382.92	4283.69	4245.22	4146.44	3994.95	Snx5
ENSMUSG00000039988	-0.685039	0.00463828	0.0610006	446.234	353.917	637.863	657.943	666.239	964.16	884.413	861.611	Ankrd13c
ENSMUSG00000041846	-0.637366	0.00472968	0.0621186	636.432	501.797	871.592	842.123	846.098	1168.91	1163.59	1265.34	Ppp4r3a
ENSMUSG00000040253	-0.749082	0.00474947	0.0622943	1139.97	480.197	1212.4	944.199	1348.94	2046.23	1515.93	1444.26	Gbp7
ENSMUSG00000067591	-1.46588	0.00476977	0.0623083	207.267	58.1553	92.6858	53.2568	430.649	433.587	109.397	163.612	Klra3
ENSMUSG00000062627	-0.808074	0.00476856	0.0623083	334.066	174.466	261.362	238.546	325.52	581.919	367.973	492.013	Mysm1
ENSMUSG00000039218	-0.55595	0.00476197	0.0623083	2594.49	2698.41	3106.41	3887.75	3459.12	5507.95	3951.8	5146.12	Srrm2
ENSMUSG00000036817	-0.488123	0.00478234	0.0623887	1021.7	767.65	922.253	1035.18	1528.8	1215.82	1291.46	1225.32	Sun1
ENSMUSG00000003814	0.457988	0.00479985	0.0624164	17873.7	16856.7	15054.8	13687	14368.5	9630.19	11446.2	10765.4	Calr
ENSMUSG00000026012	-0.62465	0.0048085	0.0624164	1168.01	1581.82	1455.92	1979.38	1647.86	3088.36	2416.68	2378.85	Cd28
ENSMUSG00000024074	-1.00408	0.00480795	0.0624164	123.141	127.942	125.5	274.051	317.92	466.55	228.029	291.912	Crim1
ENSMUSG00000048222	-0.718258	0.00481015	0.0624164	251.159	207.698	283.239	266.284	293.854	496.977	485.184	383.723	Mfap1b
ENSMUSG00000097195	-0.793985	0.00483811	0.062621	192.636	211.021	280.936	362.812	340.719	527.404	547.697	401.379	Snhg5
ENSMUSG00000052707	-0.452108	0.00484525	0.062621	1130.21	1119.9	1403.53	1081.78	1620	1779.99	1636.7	1446.61	Tnrc6a
ENSMUSG00000076928	0.576261	0.00484427	0.062621	11241.2	15361.3	8453.98	9080.28	8725.7	7190.95	7805.56	5874.72	Trac
ENSMUSG00000039219	-0.776885	0.0048783	0.062814	548.648	425.364	596.989	362.812	559.843	1248.78	681.957	823.945	Arid4b
ENSMUSG00000021495	-0.633494	0.00487023	0.062814	446.234	702.848	506.606	583.606	716.903	1140.38	816.927	790.987	Fam193b
ENSMUSG00000028234	0.794753	0.00487957	0.062814	15857.1	30363.7	13281.1	10539.3	12177.2	7302.52	12442.9	8448.96	Rps20
ENSMUSG00000040738	-0.843674	0.00489952	0.0629874	192.636	252.56	309.72	342.841	291.321	683.343	485.894	509.669	Ints8
ENSMUSG00000000386	-0.902183	0.00497071	0.0637432	201.171	159.512	221.64	328.417	254.589	597.133	456.059	394.316	Mx1
ENSMUSG00000060675	0.500044	0.00497799	0.0637432	4061.21	2716.68	3521.48	3156.57	2775.15	2260.48	2539.58	1942.16	Pla2g16
ENSMUSG00000041408	-0.560133	0.00497369	0.0637432	1071.69	1138.18	1392.59	1240.44	1305.88	2327.04	1723.36	1784.43	Wapl
ENSMUSG00000021374	-0.541727	0.00500173	0.0639629	1566.69	1367.48	1818.6	2318.89	2169.71	2555.88	2607.06	2967.38	Nup153
ENSMUSG00000060657	-0.764346	0.00501926	0.0641028	396.246	461.919	765.09	783.319	690.304	1279.84	1091.13	1031.11	Marf1
ENSMUSG00000033487	-0.708851	0.00505286	0.0644472	312.12	302.408	352.321	451.573	401.516	701.726	524.965	690.936	Fndc3a
ENSMUSG00000024424	0.62761	0.00507264	0.0646147	5213.37	2387.69	3651.59	3266.42	2747.28	2012	2529.63	2111.65	Ttc39c
ENSMUSG00000023452	0.636545	0.00509357	0.0647964	336.504	403.764	339.08	362.812	217.858	195.241	247.209	267.193	Pisd
ENSMUSG00000026070	-0.733759	0.00513265	0.064958	2520.12	1729.7	3992.4	4500.2	4158.29	6208.41	6102.8	4728.26	Il18r1
ENSMUSG00000032763	0.591361	0.00513194	0.064958	1030.24	822.482	683.918	772.223	633.307	440.56	612.34	509.669	Ilvbl
ENSMUSG00000057554	-0.69748	0.00512876	0.064958	380.396	348.932	577.415	571.401	562.376	919.787	716.055	853.371	Lgals8
ENSMUSG00000054517	-0.759888	0.00513302	0.064958	167.033	224.313	180.19	242.984	391.384	415.838	320.378	248.36	Trim65
ENSMUSG00000021895	-0.443057	0.00516067	0.0652231	2990.74	2736.62	2572.75	3595.94	4409.08	4308.61	3931.91	3520.6	Arhgef3
ENSMUSG00000029647	-0.630058	0.00519431	0.0655631	562.059	689.556	813.447	983.032	856.231	1361.61	1253.81	1246.51	Pan3
ENSMUSG00000027804	-0.641887	0.00522264	0.0658351	553.525	407.087	558.993	741.157	710.57	943.875	806.272	1071.13	Ppid
ENSMUSG00000027712	0.466923	0.00523324	0.0658832	2945.63	3411.22	2977.46	2645.09	2506.63	1689.34	2247.62	2225.83	Anxa5
ENSMUSG00000079509	-0.912978	0.00527444	0.0663161	169.471	297.423	392.619	251.86	338.186	784.767	412.726	559.105	Zfx
ENSMUSG00000031751	0.426312	0.00528363	0.0663457	3725.93	3761.82	3065.54	3477.22	3120.94	2343.52	2433.73	2543.63	Amfr
ENSMUSG00000040354	0.527499	0.00530004	0.0663802	2016.59	1540.28	1484.12	1258.19	1208.35	965.428	1007.31	1191.19	Mars
ENSMUSG00000032386	-0.644868	0.00529928	0.0663802	402.342	480.197	581.445	786.647	756.168	924.859	912.117	928.703	Trip4
ENSMUSG00000040383	-0.39497	0.00530702	0.0663822	1342.36	1502.07	1445.55	1648.74	1920.19	2101.37	1930.79	1853.88	Aqr
ENSMUSG00000052299	-0.703512	0.00533634	0.066663	420.63	338.962	530.209	684.572	626.974	933.099	739.497	920.464	Ltn1
ENSMUSG00000019699	-0.776325	0.00535512	0.0667385	229.213	264.191	366.138	531.458	514.245	623.757	571.849	676.812	Akt3
ENSMUSG00000027365	-0.95388	0.00535611	0.0667385	434.041	255.883	685.645	494.844	510.445	1392.04	632.941	1094.67	Trpm7
ENSMUSG00000028252	-0.814902	0.00537399	0.0668657	202.39	240.929	317.204	196.384	274.855	581.919	391.415	436.691	Ccnc
ENSMUSG00000028676	-0.556327	0.00538695	0.0668657	797.368	922.177	985.578	1020.76	1022.16	1753.36	1275.12	1426.6	Srsf10
ENSMUSG00000040359	-0.784486	0.0053847	0.0668657	206.048	176.127	264.241	375.017	392.65	385.411	529.937	455.524	Ufl1
ENSMUSG00000058833	0.657385	0.00542454	0.0672463	1259.45	1269.45	922.828	675.696	767.568	533.109	686.929	628.552	Rex1bd
ENSMUSG00000022533	-0.722127	0.00544477	0.0673254	1026.58	551.645	1005.73	1019.65	923.361	1945.44	1535.82	1543.13	Atp13a3
ENSMUSG00000052557	-0.746871	0.00543938	0.0673254	131.675	137.911	137.014	179.742	233.057	282.719	210.27	257.777	Gan
ENSMUSG00000043067	-0.769438	0.00546805	0.0675272	621.801	240.929	531.936	661.272	848.631	959.723	881.571	820.413	Dpy19l1
ENSMUSG00000006731	0.566109	0.00548968	0.0677084	12067.8	12757.6	9057.88	8666.43	9569.27	5885.75	7644.31	5639.31	B4galnt1
ENSMUSG00000026491	-0.620875	0.00554183	0.0679124	713.242	586.538	661.466	1088.44	958.826	1289.35	1184.9	1257.1	Ahctf1
ENSMUSG00000042351	-0.390713	0.00552781	0.0679124	2573.77	2613.67	2651.62	3261.98	3561.72	3471.23	3934.75	3586.51	Grap2
ENSMUSG00000031314	-0.788436	0.00554334	0.0679124	276.762	340.624	478.397	533.677	434.448	886.825	688.35	807.466	Taf1
ENSMUSG00000026411	0.793732	0.00552473	0.0679124	546.209	711.156	366.713	346.169	348.319	257.997	298.356	229.527	Tmem9
ENSMUSG00000001525	0.677285	0.00554764	0.0679124	10292.6	16467.9	8498.89	7720.02	8849.83	4783.4	6516.95	6725.74	Tubb5
ENSMUSG00000040721	-0.633086	0.00554815	0.0679124	359.669	348.932	251	431.602	495.246	562.268	500.812	594.417	Zfhx2
ENSMUSG00000069917	0.796151	0.00557065	0.0681021	5053.66	13875.9	8432.68	5810.54	3986.03	4038.57	7043.33	4031.44	Hba-a2
ENSMUSG00000034189	0.700723	0.00558871	0.0681514	1264.33	2371.07	1310.84	1107.3	961.36	804.418	1169.27	785.101	Hsdl1
ENSMUSG00000024833	0.537127	0.00558807	0.0681514	657.158	651.339	607.927	543.663	491.446	364.492	399.229	442.576	Pola2
ENSMUSG00000031197	-0.564809	0.00565661	0.068893	633.993	752.696	753.576	592.482	756.168	1162.57	1179.93	939.297	Vbp1
ENSMUSG00000042699	-0.534224	0.00568802	0.0691889	1710.56	1636.66	1533.63	2375.47	2212.77	2727.03	2349.91	3218.09	Dhx9
ENSMUSG00000034673	0.656903	0.00569528	0.0691906	698.612	1354.19	1035.66	779.99	601.641	630.096	707.53	510.846	Pbx2
ENSMUSG00000066232	-0.508071	0.00572518	0.069467	904.659	741.065	889.438	791.085	985.425	1257.66	1056.32	1434.84	Ipo7
ENSMUSG00000047804	-0.680066	0.00573505	0.0694999	295.051	340.624	408.163	504.83	549.71	817.73	540.593	574.407	Akap10
ENSMUSG00000030036	0.58255	0.00575767	0.0696812	2299.44	1864.29	1678.71	1614.35	1627.6	938.17	1361.78	1053.47	Mogs
ENSMUSG00000024921	-0.64454	0.00576434	0.0696812	609.609	687.894	805.964	930.884	784.034	1544.18	1232.49	1181.77	Smarca2
ENSMUSG00000022360	-0.613157	0.00578958	0.0698676	514.51	445.303	373.046	575.839	706.77	645.309	637.203	929.88	Atad2
ENSMUSG00000061755	-0.742421	0.00581139	0.0698676	497.441	390.471	571.083	359.483	529.444	1133.41	673.432	707.415	Bod1l
ENSMUSG00000047604	1.10321	0.00581571	0.0698676	375.519	1915.8	569.931	548.101	335.653	448.167	399.939	400.202	Frat2
ENSMUSG00000026701	0.524872	0.00581397	0.0698676	3267.5	3962.87	3048.84	2518.6	2662.42	1715.33	2311.55	2205.82	Prdx6
ENSMUSG00000039531	-0.847645	0.00581205	0.0698676	120.703	179.451	263.09	239.656	257.123	380.339	382.18	429.628	Zufsp
ENSMUSG00000037905	0.670897	0.00583898	0.0699742	1198.49	973.686	836.475	708.981	749.835	433.587	487.315	667.395	Bri3bp
ENSMUSG00000040688	0.700932	0.00583787	0.0699742	914.413	1384.1	847.989	673.477	758.702	465.916	605.237	519.085	Tbl3
ENSMUSG00000020919	0.461824	0.00587784	0.07021	3527.2	4657.41	3285.45	3228.69	2932.21	2405.65	2877.01	2453	Stat5b
ENSMUSG00000021712	-1.11136	0.00588033	0.07021	128.018	112.987	164.647	130.923	119.062	519.163	278.466	242.475	Trim23
ENSMUSG00000030016	-0.949954	0.00586998	0.07021	395.026	327.331	564.75	252.97	412.916	1267.16	550.538	747.435	Zfp638
ENSMUSG00000022175	0.527123	0.00591069	0.0704859	7860.3	7189.66	6401.65	6008.03	6397.66	3700.7	5001.73	3957.29	Lrp10
ENSMUSG00000031381	-1.03892	0.00591934	0.0705025	52.4264	86.4022	157.163	104.295	186.192	260.532	191.8	189.507	Piga
ENSMUSG00000005125	1.20117	0.00592922	0.0705337	281.639	1191.35	335.626	280.708	312.854	200.312	160.544	234.236	Ndrg1
ENSMUSG00000067212	0.524793	0.00593649	0.070534	21732.6	16770.3	15689.8	15462.2	15132.2	9238.44	13799.7	10245.2	H2-T23
ENSMUSG00000023942	0.656365	0.00599462	0.0711376	1376.5	1405.7	919.374	1060.7	1046.22	528.672	727.421	720.363	Slc29a1
ENSMUSG00000015733	-0.502272	0.00600684	0.0711957	1669.11	1354.19	2078.23	2177.98	2305.24	2869.03	2644	2500.08	Capza2
ENSMUSG00000020260	0.520306	0.00607819	0.0719537	838.822	611.461	818.629	717.857	588.975	515.994	507.916	473.18	Pofut2
ENSMUSG00000032515	0.597965	0.00610228	0.0721202	2487.2	3579.04	2441.49	3822.28	2206.44	1403.45	2078.55	2458.89	Csrnp1
ENSMUSG00000040479	0.528596	0.00611452	0.0721202	7779.83	9698.64	6622.14	6853.48	7099.37	4198.31	5214.84	4946.02	Dgkz
ENSMUSG00000040389	-1.09686	0.0061103	0.0721202	80.4684	61.4785	177.888	225.232	339.452	328.994	257.155	247.183	Wdr47
ENSMUSG00000019188	0.587031	0.00615293	0.0724853	6914.18	5867.04	5145.5	4331.55	5018.32	2989.47	4015.02	2795.53	H13
ENSMUSG00000037544	-0.713832	0.00616141	0.0724973	181.663	179.451	158.89	204.151	336.919	237.712	353.055	258.954	Dlgap5
ENSMUSG00000040857	0.769056	0.00618134	0.0726439	871.741	875.653	577.991	614.672	606.708	248.488	432.616	439.045	Erf
ENSMUSG00000021242	0.548876	0.00619142	0.0726744	13327.3	13776.2	10869.6	9043.67	10663.6	6293.98	8421.46	6759.88	Npc2
ENSMUSG00000021200	0.493395	0.00620524	0.0727287	2078.77	1744.66	1552.06	1792.98	1389.48	1438.32	1289.32	971.078	Asb2
ENSMUSG00000068227	0.522013	0.00621849	0.0727287	13422.4	7560.19	9467.77	9243.38	8073.39	6551.98	7242.24	5777.03	Il2rb
ENSMUSG00000042396	-0.509779	0.0062162	0.0727287	582.786	719.464	902.679	781.1	960.093	1120.1	1114.57	1061.71	Rbm7
ENSMUSG00000032336	-0.453811	0.00626066	0.0731338	1843.46	1463.85	1875.59	2172.43	2822.01	2598.99	2277.45	2383.55	Nptn
ENSMUSG00000048154	-0.705294	0.00627667	0.0732329	1139.97	1752.97	1756.42	2494.19	1856.86	3767.9	2602.09	3419.37	Kmt2d
ENSMUSG00000038056	-0.76485	0.00629258	0.0733305	425.507	754.357	738.608	831.028	694.104	1659.55	1074.08	1241.8	Kmt2c
ENSMUSG00000008226	-0.812756	0.00633245	0.0737067	120.703	176.127	170.404	188.618	236.857	375.268	214.532	324.87	Scrn3
ENSMUSG00000030748	0.737677	0.00636943	0.0738717	1438.68	3419.53	1830.69	1496.74	1518.67	1229.13	1224.68	933.411	Il4ra
ENSMUSG00000032555	-0.673237	0.00635525	0.0738717	527.921	558.291	560.145	914.242	747.302	1268.43	905.724	1160.58	Topbp1
ENSMUSG00000047141	-0.924048	0.00636866	0.0738717	174.348	164.496	363.835	298.46	345.785	740.394	387.153	431.982	Zfp654
ENSMUSG00000055435	0.62642	0.00638631	0.0739792	6653.27	2927.7	4167.98	4256.11	3489.52	2695.34	3078.04	2402.39	Maf
ENSMUSG00000026509	-0.443853	0.00641415	0.0742133	3951.48	3007.46	4097.17	4309.36	5937.88	4544.42	5520.3	4908.36	Capn2
ENSMUSG00000033530	-0.477252	0.00642738	0.0742779	586.444	624.754	487.032	564.744	844.831	798.713	709.661	792.164	Ttc7b
ENSMUSG00000000838	-0.775989	0.00644623	0.0744072	363.327	234.283	497.395	351.717	455.981	805.052	491.577	732.134	Fmr1
ENSMUSG00000018921	0.591077	0.00648181	0.0746407	909.536	862.36	620.592	735.609	634.573	420.909	459.61	562.636	Pelp1
ENSMUSG00000035623	-0.805044	0.00648125	0.0746407	379.177	294.1	472.064	507.049	391.384	1038.33	753.704	705.061	Rsf1
ENSMUSG00000001774	-0.601016	0.00651255	0.074729	605.951	681.248	1033.36	1044.06	1139.95	1504.24	1213.31	1252.4	Chordc1
ENSMUSG00000063802	0.645135	0.00650866	0.074729	1026.58	1035.16	778.33	656.834	616.841	388.58	662.777	567.345	Hspbp1
ENSMUSG00000041417	-0.811483	0.00650298	0.074729	498.66	498.474	917.647	1014.1	756.168	1788.86	1258.78	1340.68	Pik3r1
ENSMUSG00000020982	-0.685198	0.00653566	0.0749057	384.054	372.194	432.918	346.169	486.38	919.153	519.282	542.626	Nemf
ENSMUSG00000040407	-0.993098	0.00657016	0.0749298	218.24	202.713	317.204	242.984	267.255	916.618	325.35	444.93	Akap9
ENSMUSG00000044197	0.658102	0.00655748	0.0749298	733.969	957.07	750.122	539.225	483.846	438.024	604.526	359.004	Gpr146
ENSMUSG00000021987	-0.656675	0.00657631	0.0749298	462.083	495.151	700.613	853.218	785.3	1222.79	993.1	960.484	Mtmr6
ENSMUSG00000052751	0.902653	0.00656006	0.0749298	234.09	209.359	132.984	143.128	94.996	97.6204	83.1135	108.29	Repin1
ENSMUSG00000067925	0.978027	0.00656427	0.0749298	123.141	176.127	181.342	98.747	65.8639	74.8001	82.4031	70.6238	Rtl8a
ENSMUSG00000001416	0.522241	0.00663705	0.0751937	4858.58	5253.92	3507.09	3601.49	3286.86	2280.77	2994.93	3427.61	Cct3
ENSMUSG00000003379	1.31967	0.00664029	0.0751937	68.2762	209.359	168.677	116.499	35.4652	74.8001	80.272	32.9578	Cd79a
ENSMUSG00000026113	-0.792316	0.00660738	0.0751937	271.886	309.054	416.223	582.496	424.316	762.58	758.677	792.164	Inpp4a
ENSMUSG00000024085	-0.706108	0.00662249	0.0751937	604.732	628.077	803.661	1278.16	1046.22	1637.36	1182.06	1544.31	Man2a1
ENSMUSG00000022439	0.509836	0.00664589	0.0751937	3049.26	3786.74	2952.7	2668.39	2713.09	1803.44	2406.74	1824.45	Parvg
ENSMUSG00000057101	-0.652208	0.00664317	0.0751937	280.42	295.761	416.798	497.063	511.712	626.292	610.209	597.948	Zfp180
ENSMUSG00000026875	0.44289	0.0066606	0.0752726	3560.12	2510.65	2884.77	3063.38	2344.5	1982.84	2501.93	2013.96	Traf1
ENSMUSG00000063286	-1.68287	0.00667264	0.0753211	919.29	440.319	1643.01	821.042	1161.48	6368.15	2057.24	2694.3	Gm8995
ENSMUSG00000061136	-0.631875	0.00669678	0.0755058	1077.79	533.367	1034.51	868.751	1114.62	1604.4	1309.21	1424.25	Prpf40a
ENSMUSG00000023827	0.784443	0.00671575	0.075632	733.969	385.487	454.218	353.936	371.118	249.122	240.816	260.131	Agpat4
ENSMUSG00000028248	-0.819354	0.00673697	0.0757831	402.342	441.98	634.984	533.677	468.647	1430.08	825.452	828.653	Pnisr
ENSMUSG00000004865	-0.373552	0.00675457	0.0758598	1730.07	2030.45	1917.62	2162.45	2548.43	2408.18	2675.26	2524.8	Srpk1
ENSMUSG00000031583	-0.86843	0.0067594	0.0758598	160.937	240.929	314.326	378.345	372.384	753.072	409.174	464.94	Wrn
ENSMUSG00000035248	-0.79793	0.00676777	0.0758661	479.152	667.955	826.113	1203.83	876.497	1984.74	1284.35	1378.34	Zcchc6
ENSMUSG00000022110	-0.705319	0.00680994	0.0761632	460.864	671.278	724.791	652.396	582.642	1347.67	1061.3	1098.2	Sucla2
ENSMUSG00000024349	0.56155	0.00680544	0.0761632	4246.53	2992.51	3610.14	3347.41	2948.68	1759.07	2967.22	1946.86	Tmem173
ENSMUSG00000027447	0.476676	0.00685044	0.0765281	5193.87	4330.08	4009.67	4183.99	3944.23	2421.49	3244.98	3125.1	Cst3
ENSMUSG00000036712	-0.656583	0.00686525	0.0766055	1069.25	1322.62	1934.89	2153.57	1778.33	3083.28	2720.72	2636.62	Cyld
ENSMUSG00000038876	-0.704426	0.00688258	0.0767108	187.759	209.359	263.665	274.051	274.855	451.97	381.47	416.681	Rnf146
ENSMUSG00000040720	-0.507557	0.00689084	0.0767148	783.957	1033.5	1178.43	1213.81	1364.14	1735.62	1481.12	1405.41	Virma
ENSMUSG00000059920	-0.512643	0.00693688	0.0770014	842.479	573.245	708.672	742.267	1123.49	986.981	1125.23	856.902	4930453N24Rik
ENSMUSG00000029823	-0.653713	0.00693189	0.0770014	1108.27	1033.5	1536.51	1475.66	1252.68	2810.07	1908.06	2139.9	Luc7l2
ENSMUSG00000031362	-0.904682	0.00694035	0.0770014	93.8797	76.4327	107.078	114.28	117.795	200.312	215.243	201.278	Xlr4c
ENSMUSG00000035692	0.714237	0.00700473	0.0776271	619.363	1176.4	653.982	705.652	390.117	437.39	652.832	437.868	Isg15
ENSMUSG00000024283	-0.640035	0.00701507	0.0776532	740.065	754.357	1112.81	1406.87	1245.08	1532.13	1563.53	1920.97	Wac
ENSMUSG00000026107	-0.674304	0.00704379	0.0778823	1187.52	1306	1956.19	1501.18	1654.2	3554.91	2449.36	1839.75	Nabp1
ENSMUSG00000024079	-0.640407	0.00712743	0.0785391	225.555	274.161	309.145	289.584	336.919	533.743	417.699	423.743	Eif2ak2
ENSMUSG00000028261	-0.773294	0.00711298	0.0785391	119.483	164.496	156.587	126.485	192.525	308.075	223.057	243.652	Ndufaf4
ENSMUSG00000033014	-0.620416	0.00712397	0.0785391	421.849	510.105	610.23	728.952	647.24	999.659	887.965	958.13	Trim33
ENSMUSG00000071528	0.657508	0.00713946	0.0785826	2432.34	3284.94	2117.38	1694.23	1994.92	1041.5	1696.37	1307.72	Usmg5
ENSMUSG00000035640	0.89011	0.00719371	0.0790007	226.774	385.487	232.002	174.194	117.795	179.393	120.053	129.477	Cbarp
ENSMUSG00000003198	-1.23195	0.00719353	0.0790007	34.1381	71.4479	88.656	39.9426	115.262	212.356	129.288	94.1651	Zfp959
ENSMUSG00000002033	0.462421	0.0072183	0.079092	16728.9	16281.8	13891.4	12023.8	11517.3	10054.3	12753.3	8437.19	Cd3g
ENSMUSG00000020580	-0.803981	0.00721672	0.079092	410.876	216.005	362.108	298.46	481.313	769.553	345.241	655.624	Rock2
ENSMUSG00000025104	-0.775557	0.00727239	0.079595	188.979	152.865	229.7	171.975	331.853	436.756	270.652	236.59	Hdgfl3
ENSMUSG00000022500	0.643833	0.0073103	0.07992	2299.44	1367.48	1443.25	1685.36	1380.61	747.367	929.876	1295.95	Litaf
ENSMUSG00000030629	-0.544681	0.00732229	0.079961	971.716	1018.55	1468.58	1362.49	1398.34	2108.35	1898.82	1631.41	Zfand6
ENSMUSG00000032604	0.527613	0.00734298	0.0800968	4217.27	3668.77	3188.74	2791.54	2908.14	1967.62	2791.05	1951.57	Qars
ENSMUSG00000025743	0.790734	0.0073512	0.0800968	492.564	765.988	345.413	590.263	303.987	215.526	415.567	330.755	Sdc3
ENSMUSG00000041219	-0.676015	0.00741029	0.0802215	273.105	370.532	222.216	319.541	573.776	380.339	413.436	522.616	Arhgap11a
ENSMUSG00000024081	-0.451383	0.00741766	0.0802215	609.609	749.373	723.064	779.99	1041.16	895.065	929.876	1049.94	Cebpz
ENSMUSG00000046873	-0.705449	0.00739323	0.0802215	146.306	179.451	192.28	246.313	338.186	348.644	293.383	267.193	Mbtps2
ENSMUSG00000061859	0.865846	0.00738522	0.0802215	207.267	456.935	294.177	230.779	124.128	159.743	198.904	167.143	Patj
ENSMUSG00000005107	0.821203	0.00741454	0.0802215	286.516	436.996	256.757	261.846	165.926	119.807	227.319	188.33	Slc2a9
ENSMUSG00000035227	0.426555	0.00740238	0.0802215	5248.73	5508.14	4610.11	4603.38	4225.42	3007.85	4176.99	3447.62	Spcs2
ENSMUSG00000028362	0.621811	0.00742043	0.0802215	649.843	609.8	815.75	985.251	535.778	512.19	575.401	366.067	Tnfsf8
ENSMUSG00000024308	0.501182	0.00746703	0.0806356	9956.13	8419.23	8333.66	7437.09	7874.54	5009.7	6547.5	4695.31	Tapbp
ENSMUSG00000073096	0.640398	0.00750287	0.0808244	331.627	483.52	393.195	491.516	310.32	304.271	242.947	231.882	Lrrc61
ENSMUSG00000048271	-0.509	0.00749712	0.0808244	930.263	978.671	879.076	1277.05	1143.75	1582.21	1457.68	1597.28	Rbm33
ENSMUSG00000027882	-0.80515	0.00750945	0.0808244	159.717	265.853	299.934	353.936	334.386	638.97	423.381	489.658	Stxbp3
ENSMUSG00000041935	-1.09135	0.00752948	0.0809301	148.745	174.466	432.918	511.487	360.985	1098.55	550.538	695.645	AW549877
ENSMUSG00000043587	-0.618691	0.00753593	0.0809301	390.15	368.871	267.695	297.35	630.774	493.807	431.906	473.18	Pxylp1
ENSMUSG00000004105	0.874128	0.00756716	0.0810862	362.108	244.252	550.934	485.968	167.193	256.095	162.675	313.099	Angptl2
ENSMUSG00000005161	0.595831	0.00756666	0.0810862	3791.77	4675.69	3291.21	2873.65	3408.46	1846.55	2474.22	1952.75	Prdx2
ENSMUSG00000021785	-0.638526	0.00757809	0.081114	424.288	446.965	508.333	621.329	519.312	984.445	821.19	788.633	Ngly1
ENSMUSG00000005371	-0.880279	0.00761251	0.0813927	265.789	206.036	519.271	463.778	400.25	883.021	623.706	778.039	Fbxo11
ENSMUSG00000026942	0.499018	0.0076352	0.0815456	1673.99	1679.86	1514.06	1328.09	1403.41	926.76	1108.18	947.536	Traf2
ENSMUSG00000026104	0.327155	0.00768416	0.0819785	9222.16	8125.13	9225.98	9508.56	7701.01	6813.15	7361.58	6890.53	Stat1
ENSMUSG00000090258	0.513803	0.00776401	0.0823782	1083.88	1512.04	1115.11	1009.66	833.432	703.628	956.16	809.82	Churc1
ENSMUSG00000020385	-0.852148	0.00775991	0.0823782	498.66	436.996	628.652	757.8	471.18	1677.3	1044.96	998.15	Clk4
ENSMUSG00000036550	-0.450127	0.00775021	0.0823782	2227.51	2007.19	2281.45	3060.05	2895.48	3563.78	3314.59	3309.9	Cnot1
ENSMUSG00000056290	-0.490196	0.00775561	0.0823782	10485.3	6888.91	11229.4	12522	13654.1	14693.1	16088.5	13338.5	Ms4a4b
ENSMUSG00000027456	0.621444	0.00773502	0.0823782	2004.39	1124.89	1277.45	1097.31	1136.15	832.943	861.681	748.612	Sdcbp2
ENSMUSG00000075010	0.499121	0.00778443	0.0824635	16402.1	9711.94	13491.3	12015	10018.9	8230.54	10752.2	7523.79	AW112010
ENSMUSG00000025495	0.593185	0.00778902	0.0824635	409.657	456.935	410.466	356.155	303.987	290.96	217.374	270.725	Ptdss2
ENSMUSG00000039427	0.599227	0.00786184	0.0830614	759.573	938.793	596.413	611.344	596.575	426.614	421.25	473.18	Alg1
ENSMUSG00000052305	0.683307	0.00787114	0.0830614	42309.3	113027	82032.1	64816.8	35609.6	44750.7	63450.4	44367.1	Hbb-bs
ENSMUSG00000053470	-0.69244	0.0078641	0.0830614	479.152	435.334	733.427	745.595	632.04	1238.64	981.023	1020.51	Kdm3a
ENSMUSG00000032582	-0.709137	0.00788981	0.0831682	340.162	633.062	644.195	673.477	616.841	1187.29	985.996	953.422	Rbm6
ENSMUSG00000001524	0.696312	0.00794881	0.0836088	418.192	541.675	371.319	271.832	257.123	263.702	221.636	244.829	Gtf2h4
ENSMUSG00000017493	1.43341	0.00794309	0.0836088	2434.78	9228.42	4967.04	2470.89	2131.71	1428.17	2391.11	1120.56	Igfbp4
ENSMUSG00000040078	-0.772991	0.00799888	0.0839801	112.168	121.295	96.7156	93.1994	196.325	162.912	166.227	196.57	Ptges3-ps
ENSMUSG00000032485	0.5553	0.0080014	0.0839801	2100.71	1746.32	1520.97	1392.44	1519.94	976.204	1170.69	934.589	Scap
ENSMUSG00000022337	-0.594397	0.0080263	0.0840599	384.054	375.517	578.567	407.193	562.376	794.275	655.673	628.552	Emc2
ENSMUSG00000047260	0.484922	0.00801838	0.0840599	961.963	1136.52	928.009	766.676	695.371	733.421	650.7	627.375	Emc6
ENSMUSG00000034981	-0.9334	0.00803601	0.084071	129.237	151.204	158.89	64.352	312.854	241.515	183.276	225.996	Parm1
ENSMUSG00000003283	0.711002	0.00806665	0.0840798	313.339	270.838	295.904	352.826	211.524	129.949	221.636	191.861	Hck
ENSMUSG00000033382	-0.884851	0.00807146	0.0840798	296.27	350.593	580.869	614.672	396.45	1200.6	797.037	1011.1	Trappc8
ENSMUSG00000021969	-0.630571	0.00806577	0.0840798	1816.63	986.979	2027	1064.03	2088.65	2518.48	2477.78	2049.27	Zdhhc20
ENSMUSG00000049410	-0.87256	0.00804748	0.0840798	416.972	245.914	234.881	434.93	675.105	945.143	432.616	384.9	Zfp683
ENSMUSG00000027255	0.434495	0.00813298	0.0844077	1503.3	1962.33	1640.71	1466.78	1303.35	1109.32	1317.74	1131.16	Arfgap2
ENSMUSG00000008730	-0.495769	0.00811598	0.0844077	1476.47	1626.69	1706.92	1981.6	1804.92	2957.77	2239.09	2573.06	Hipk1
ENSMUSG00000016194	-0.527841	0.00814635	0.0844077	1449.65	1320.96	1421.37	1565.53	2797.95	1804.08	2172.32	1530.18	Hsd11b1
ENSMUSG00000042323	-0.570154	0.00814271	0.0844077	798.587	897.253	925.707	747.814	884.096	1699.48	1186.32	1228.85	Pbrm1
ENSMUSG00000058587	-0.53521	0.00812721	0.0844077	1488.66	1674.87	2291.81	2772.68	2784.02	3199.29	3017.66	2928.53	Tmod3
ENSMUSG00000032596	0.379601	0.00816703	0.0845318	2444.53	2703.39	2136.38	2318.89	1675.73	1938.46	1920.84	1838.57	Uba7
ENSMUSG00000032046	0.473642	0.00817628	0.0845375	1320.41	1261.14	1115.68	1011.88	979.092	702.36	875.178	835.715	Abhd12
ENSMUSG00000021514	-0.98071	0.00819146	0.0846044	65.8377	76.4327	74.2638	103.185	94.996	206.017	157.703	170.674	Zfp369
ENSMUSG00000024334	1.21396	0.00820249	0.0846285	109.73	418.718	247.546	112.061	125.395	96.9865	97.3209	62.3844	H2-Oa
ENSMUSG00000024811	-0.515441	0.00822511	0.0847718	1569.13	2361.11	2358.59	2859.22	2719.42	3612.59	3343.01	3400.54	Tnks2
ENSMUSG00000033478	-0.548372	0.00832085	0.0856677	382.834	510.105	610.805	424.945	668.772	764.482	673.432	718.009	Fam160b1
ENSMUSG00000027823	-0.501613	0.00836198	0.0857279	852.233	638.047	912.466	955.294	1143.75	1160.67	1049.93	1408.95	Gmps
ENSMUSG00000036639	0.895622	0.00833605	0.0857279	326.75	614.785	351.745	234.108	276.122	168.617	228.029	147.133	Nudt1
ENSMUSG00000076480	0.949375	0.00835668	0.0857279	740.065	664.632	508.333	256.298	392.65	346.743	226.609	156.549	Trbv29
ENSMUSG00000022228	-1.04611	0.00835333	0.0857279	108.51	73.1095	208.399	223.013	193.792	466.55	306.881	303.682	Zscan26
ENSMUSG00000036052	0.769981	0.00843833	0.0860568	307.243	328.993	168.677	287.365	159.593	148.332	157.703	173.028	Dnajb5
ENSMUSG00000001707	0.588925	0.00842576	0.0860568	852.233	634.724	592.959	499.282	450.914	361.956	446.824	455.524	Eef1e1
ENSMUSG00000025261	-0.530053	0.00842476	0.0860568	2060.48	2161.72	2291.24	3457.25	3085.47	3878.19	3151.21	4284.51	Huwe1
ENSMUSG00000028161	-0.489032	0.00842729	0.0860568	932.701	769.312	1076.54	1076.23	1585.8	1190.46	1443.48	1199.43	Ppp3ca
ENSMUSG00000022462	-0.466054	0.00843714	0.0860568	1850.77	1736.35	1931.43	2240.11	2506.63	2748.59	2126.85	3340.51	Slc38a2
ENSMUSG00000022587	0.51885	0.00850924	0.086689	27164.2	22702.2	23355.1	20658.1	20914.3	12942.3	19639.6	12026.1	Ly6e
ENSMUSG00000031112	-0.615826	0.00852537	0.0867624	792.491	860.698	1212.98	736.719	1014.56	1878.24	1356.1	1274.76	Stk26
ENSMUSG00000103261	-1.34867	0.00857568	0.0869103	126.799	24.9237	55.8418	53.2568	257.123	175.59	152.02	81.2174	Gm36981
ENSMUSG00000037129	-0.979734	0.00856986	0.0869103	285.297	161.173	108.229	208.589	572.509	223.766	426.223	281.318	Tmprss13
ENSMUSG00000063047	-1.17388	0.00855001	0.0869103	31.6997	46.5242	61.023	114.28	134.261	159.109	113.659	167.143	Zfp780b
ENSMUSG00000041164	0.416345	0.00855931	0.0869103	2555.48	2030.45	1984.97	2122.51	1888.52	1487.13	1608.99	1531.36	Zmiz2
ENSMUSG00000091575	-1.67183	0.00864193	0.0874905	101.195	21.6005	75.4152	96.5279	27.8655	505.851	225.188	181.268	2010016I18Rik
ENSMUSG00000029014	-0.502439	0.00870232	0.0880085	575.471	488.505	753	621.329	860.031	793.641	876.599	934.589	Dnajc2
ENSMUSG00000015837	0.455567	0.00871291	0.0880085	7199.48	7025.16	7359.6	5819.41	6367.27	3865.52	4878.83	4877.75	Sqstm1
ENSMUSG00000037321	0.562091	0.00872025	0.0880085	17014.2	12435.3	12029.6	12019.4	12743.4	6578.6	9643.29	7273.08	Tap1
ENSMUSG00000025384	0.663428	0.00876737	0.0883006	385.273	450.288	310.296	308.446	269.789	186.366	251.472	209.517	Faap100
ENSMUSG00000079017	0.53049	0.00876177	0.0883006	5162.17	4823.57	5147.8	4219.49	3631.38	2467.13	4603.21	2696.65	Ifi27l2a
ENSMUSG00000030754	-0.476367	0.00877876	0.0883237	1207.03	1453.88	1723.61	1938.33	1930.32	2401.21	2299.47	2168.15	Copb1
ENSMUSG00000003363	0.596774	0.00885052	0.0889537	7027.57	4772.06	4957.83	4175.11	4901.79	2673.15	3615.79	2653.1	Pld3
ENSMUSG00000032997	0.581542	0.00888286	0.0890944	1124.12	822.482	650.528	793.304	653.573	535.645	613.051	461.409	Chpf
ENSMUSG00000030660	-1.04	0.00887807	0.0890944	178.006	131.265	253.879	204.151	201.392	711.235	226.609	441.399	Pik3c2a
ENSMUSG00000023947	0.430186	0.00893181	0.0894931	902.221	927.162	898.074	953.075	710.57	601.57	770.753	648.562	Nfkbie
ENSMUSG00000055401	0.641381	0.00899205	0.089833	1064.38	1083.35	876.773	751.143	862.564	415.204	598.843	546.158	Fbxo6
ENSMUSG00000035967	-1.08434	0.00898116	0.089833	67.057	124.619	160.041	180.851	132.994	458.309	250.051	288.381	Ints6l
ENSMUSG00000032527	0.582896	0.00900003	0.089833	710.804	611.461	696.007	474.873	357.185	497.611	448.244	359.004	Pccb
ENSMUSG00000022814	0.65573	0.00900271	0.089833	685.2	1149.81	688.523	707.872	587.709	358.787	601.685	501.429	Umps
ENSMUSG00000042148	0.566259	0.00908495	0.0900067	697.392	664.632	621.168	594.701	509.179	307.441	487.315	439.045	Cox10
ENSMUSG00000067199	0.753797	0.00906438	0.0900067	427.945	536.69	280.936	394.988	267.255	188.268	320.378	194.216	Frat1
ENSMUSG00000001663	1.02568	0.00907719	0.0900067	391.369	169.481	287.268	211.918	68.3971	101.424	193.931	156.549	Gstt1
ENSMUSG00000026355	0.421359	0.00906602	0.0900067	4270.92	3838.25	3260.7	3328.55	3063.94	2240.2	2883.4	2788.46	Mcm6
ENSMUSG00000022141	-0.858017	0.00906881	0.0900067	781.518	506.782	777.755	582.496	588.975	2164.13	882.282	1165.29	Nipbl
ENSMUSG00000024953	0.579814	0.00904868	0.0900067	3839.32	3569.07	2849.66	2636.21	3033.54	1497.27	2200.73	1897.43	Prdx5
ENSMUSG00000038775	1.42885	0.00905121	0.0900067	45.111	250.899	188.826	180.851	70.9304	20.9187	79.5616	76.5091	Vill
ENSMUSG00000038822	-0.683896	0.00912488	0.0903103	230.432	292.438	283.239	436.04	385.051	572.411	470.976	566.168	Hace1
ENSMUSG00000063146	0.689168	0.00915586	0.0904698	484.029	367.209	354.624	316.212	320.453	218.695	213.111	193.038	Clip2
ENSMUSG00000041836	-0.778556	0.00915961	0.0904698	282.858	181.112	390.317	527.02	518.045	650.38	617.313	589.709	Ptpre
ENSMUSG00000090553	0.68435	0.00917078	0.0904882	1788.59	3306.54	1554.93	1381.35	1328.68	1003.46	1501.02	1160.58	Snrpe
ENSMUSG00000029364	0.45418	0.00918616	0.090548	1441.12	1462.19	1275.73	1097.31	1075.35	827.238	1031.46	916.933	Wsb2
ENSMUSG00000044456	0.550462	0.00919717	0.0905646	2496.96	2515.63	1813.42	1721.97	1937.92	1225.33	1476.86	1195.9	Rin3
ENSMUSG00000038095	-0.57548	0.00924522	0.0909457	925.386	1134.86	1431.16	1290.37	1248.88	2372.05	1681.45	1824.45	Sbno1
ENSMUSG00000041241	0.534217	0.00927265	0.0911233	652.281	769.312	624.046	510.378	462.314	440.56	482.342	376.66	Mul1
ENSMUSG00000014599	0.709219	0.00929145	0.0911322	3441.85	1566.87	2152.5	1968.28	2036.71	919.153	1404.4	1227.68	Csf1
ENSMUSG00000032525	-0.776616	0.00929231	0.0911322	641.308	458.596	754.727	914.242	607.975	1752.73	1169.27	1214.73	Nktr
ENSMUSG00000033237	-0.456428	0.00931331	0.091246	610.828	669.617	565.902	728.952	846.098	994.587	804.141	883.975	Arid2
ENSMUSG00000025156	0.53586	0.00933891	0.0914047	1855.65	1847.68	1691.37	1414.63	1612.4	906.475	1041.4	1140.57	Gps1
ENSMUSG00000031917	0.567019	0.00937149	0.0916313	1066.82	1407.36	980.973	797.742	735.902	577.482	846.053	708.592	Nip7
ENSMUSG00000003948	0.699263	0.00939998	0.0918175	284.078	541.675	449.612	408.302	193.792	295.397	260.706	284.849	Mmd
ENSMUSG00000047735	-1.5748	0.00941339	0.0918331	235.309	317.362	530.209	278.489	317.92	2179.98	884.413	674.457	Samd9l
ENSMUSG00000025494	0.598588	0.00942047	0.0918331	2649.36	2710.04	1970.01	1876.19	2070.91	1115.03	1729.04	1164.12	Sigirr
ENSMUSG00000038462	0.479632	0.0094494	0.0920228	2842	3201.86	2467.98	2186.86	2124.11	1555.59	2258.98	1731.46	Uqcrfs1
ENSMUSG00000031967	0.44073	0.00950268	0.0924041	2072.67	1811.12	1611.35	1554.43	1502.2	1125.17	1349.71	1217.08	Afg3l1
ENSMUSG00000076462	0.733527	0.00950757	0.0924041	349.915	849.067	537.693	524.801	309.054	337.868	421.25	288.381	Trbv2
ENSMUSG00000021488	-0.664602	0.00958603	0.0930735	673.008	1040.15	1188.22	1488.97	1172.88	2199.63	1919.42	1666.72	Nsd1
ENSMUSG00000018659	0.622716	0.00967994	0.0938916	577.909	654.663	391.468	442.697	400.25	292.227	326.771	321.338	Pnpo
ENSMUSG00000025531	-1.04172	0.00970501	0.0940409	175.567	182.774	213.58	123.156	208.991	647.211	171.91	402.556	Chm
ENSMUSG00000028937	0.59587	0.00974175	0.0943028	4909.79	3193.56	4049.97	3303.03	3450.26	1866.2	3016.95	1896.25	Acot7
ENSMUSG00000027999	1.09926	0.00977663	0.0943961	218.24	317.362	294.752	138.69	144.394	88.1119	49.0156	173.028	Pla2g12a
ENSMUSG00000022106	-0.44615	0.00976709	0.0943961	1031.46	1166.43	1306.81	1121.72	1569.33	1697.58	1783.74	1252.4	Rcbtb2
ENSMUSG00000014606	0.468521	0.00978052	0.0943961	2061.7	2444.18	1985.55	1766.35	1735.26	1218.35	1687.84	1325.37	Slc25a11
ENSMUSG00000022686	-0.927483	0.00981856	0.0946692	129.237	68.1248	152.557	130.923	139.327	297.299	232.292	249.537	B3gnt5
ENSMUSG00000036751	0.639897	0.00985191	0.0946736	3380.89	3736.89	2708.04	2060.37	2645.96	1263.36	2139.64	1579.62	Cox6b1
ENSMUSG00000029270	-0.825182	0.00985681	0.0946736	128.018	417.057	276.33	271.832	392.65	509.655	546.986	482.596	Fam69a
ENSMUSG00000072620	0.534988	0.00984441	0.0946736	14774.5	14128.4	10871.3	9609.52	11131	6621.07	9506.9	6823.44	Slfn2
ENSMUSG00000076431	2.77476	0.00985798	0.0946736	63.3993	1241.2	302.812	84.3233	16.466	134.387	69.6164	25.8954	Sox4
ENSMUSG00000023008	0.679242	0.00991957	0.0947973	1060.72	2439.2	1107.05	1391.33	1103.22	838.648	788.513	1013.45	Fmnl3
ENSMUSG00000000915	0.516301	0.00991877	0.0947973	2827.37	1558.56	2177.25	2061.48	1659.26	1366.05	1686.42	1320.67	Hip1r
ENSMUSG00000044348	-0.870642	0.00993914	0.0947973	95.099	111.326	137.589	143.128	210.258	330.895	154.151	196.57	Slc25a53
ENSMUSG00000024787	0.530792	0.00991095	0.0947973	564.498	544.998	412.768	452.683	320.453	335.966	362.29	344.88	Snx15
ENSMUSG00000035476	-1.08391	0.00993913	0.0947973	106.072	51.509	143.346	154.223	149.46	405.695	215.243	197.747	Tab3
ENSMUSG00000025016	-0.351832	0.00989863	0.0947973	2951.73	2894.47	3251.49	3694.69	3950.57	4100.69	4026.39	4252.73	Tm9sf3
ENSMUSG00000027078	0.567716	0.00993814	0.0947973	1009.51	1389.08	1613.08	1547.78	929.694	690.316	1204.08	928.703	Ube2l6
ENSMUSG00000002602	0.551279	0.00997186	0.0950062	503.537	671.278	701.188	733.39	529.444	362.59	442.562	449.638	Axl
ENSMUSG00000095742	0.852117	0.00999751	0.0950062	625.459	518.413	464.005	341.731	412.916	174.322	325.35	168.32	CAAA01147332.1
ENSMUSG00000064267	0.501448	0.00998726	0.0950062	1680.08	1616.72	1257.3	1457.9	1407.21	956.553	966.816	916.933	Hvcn1
ENSMUSG00000022601	-0.682158	0.0100001	0.0950062	288.955	284.13	391.468	484.859	462.314	692.218	461.742	713.301	Zbtb11
ENSMUSG00000029204	0.519364	0.0100973	0.095836	2794.45	3713.63	2289.51	2585.17	2604.16	1786.96	1844.12	1704.39	Rhoh
ENSMUSG00000022858	-0.457149	0.0101259	0.0960135	1542.31	1502.07	1712.67	1612.13	1599.73	2535.6	2146.03	2462.42	Tra2b
ENSMUSG00000005054	0.564616	0.0101464	0.0960205	1385.03	1422.31	1104.17	971.936	925.894	575.58	809.824	992.265	Cstb
ENSMUSG00000039270	-1.47805	0.0101372	0.0960205	40.2342	8.3079	108.229	71.0091	126.661	242.783	138.522	134.185	Megf9
ENSMUSG00000032688	-0.697256	0.0101564	0.0960211	657.158	563.276	1055.81	1269.29	1020.89	1822.46	1395.88	1514.88	Malt1
ENSMUSG00000038126	-0.721754	0.0101749	0.0961028	175.567	141.234	138.165	225.232	234.324	311.244	319.667	254.246	Mphosph9
ENSMUSG00000037601	0.64784	0.0101881	0.0961343	1174.11	1746.32	1113.96	889.832	1052.56	581.919	836.818	670.926	Nme1
ENSMUSG00000028613	-0.81135	0.0102167	0.096251	287.735	192.743	111.684	225.232	372.384	401.258	272.783	383.723	Lrp8
ENSMUSG00000016319	0.384004	0.0102203	0.096251	9102.68	10406.5	7989.98	7611.28	7193.1	5966.26	7218.8	6523.29	Slc25a5
ENSMUSG00000060475	-0.541535	0.01024	0.096343	1364.3	862.36	1570.48	1676.48	1725.13	2040.52	2149.58	2059.86	Wtap
ENSMUSG00000038957	0.457403	0.0102875	0.09651	926.605	1018.55	833.021	944.199	816.966	647.845	649.99	595.594	Edc3
ENSMUSG00000026879	0.835387	0.0102799	0.09651	1063.16	3205.19	1596.38	956.403	890.429	1205.04	720.317	1004.04	Gsn
ENSMUSG00000020460	0.539095	0.0102793	0.09651	19624.5	22961.4	15560.3	12983.6	14742.1	9915.45	14487.3	9803.76	Rps27a
ENSMUSG00000049680	0.484067	0.0103064	0.0965936	599.855	677.925	784.087	685.681	464.847	531.207	539.172	428.451	Urgcp
ENSMUSG00000037706	1.06279	0.0103748	0.0970479	259.693	850.729	504.879	309.555	122.862	370.197	154.151	271.902	Cd81
ENSMUSG00000030059	-0.752791	0.0103669	0.0970479	337.723	239.268	496.243	488.187	406.583	822.801	674.853	732.134	Tmf1
ENSMUSG00000040565	-0.538163	0.0104239	0.0974136	534.017	433.672	410.466	538.115	535.778	739.126	697.585	807.466	Btaf1
ENSMUSG00000037262	-0.93942	0.0105129	0.0980564	86.5644	131.265	198.612	165.318	167.193	419.641	286.99	243.652	Kin
ENSMUSG00000030604	-1.05873	0.0105052	0.0980564	118.264	76.4327	149.103	51.0378	117.795	275.112	217.374	215.403	Zfp626
ENSMUSG00000111546	0.972845	0.0105484	0.0982929	140.21	196.066	177.888	144.237	41.7982	86.2103	92.3483	114.175	Gm47050
ENSMUSG00000022508	0.687797	0.0106519	0.0986901	427.945	471.889	332.172	483.749	191.259	367.661	233.712	268.371	Bcl6
ENSMUSG00000030530	0.579092	0.0106495	0.0986901	16177.8	7659.88	12384.8	10836.6	9163.95	6027.74	9555.92	6756.35	Furin
ENSMUSG00000023150	-0.632245	0.0106529	0.0986901	958.305	1186.37	1305.09	1923.9	1552.87	2899.45	1817.13	2058.68	Ivns1abp
ENSMUSG00000029840	-0.477656	0.0106384	0.0986901	1849.55	1944.05	2799	2787.11	2733.35	3308.95	3522.02	3504.12	Mtpn
ENSMUSG00000058318	-0.528826	0.0106559	0.0986901	405.999	624.754	607.351	657.943	747.302	933.099	843.211	787.456	Phf21a
ENSMUSG00000021108	0.361617	0.0106501	0.0986901	4725.69	5283.82	4083.36	5315.69	4050.63	3514.97	3821.8	3714.81	Prkch
ENSMUSG00000010142	0.812052	0.0106621	0.0986901	418.192	731.095	408.163	275.16	197.592	232.007	336.716	274.256	Tnfrsf13b
ENSMUSG00000095687	0.373383	0.0106836	0.0987018	1327.73	1558.56	1433.46	1287.04	1107.02	1052.27	1120.97	1046.41	Rnaset2a
ENSMUSG00000041765	0.468682	0.0106755	0.0987018	2824.93	2683.45	2539.94	2044.84	2312.84	1556.22	1859.75	1566.67	Ubac2
ENSMUSG00000004056	0.473396	0.0107093	0.0987508	5836.39	4630.82	4844.42	3934.35	4482.55	3040.81	3443.88	2897.93	Akt2
ENSMUSG00000047880	0.934268	0.0107082	0.0987508	221.898	211.021	362.684	473.764	130.461	107.129	245.078	182.445	Cxcr5
ENSMUSG00000053137	0.895219	0.0107369	0.0989118	268.228	699.525	374.773	266.284	198.858	152.136	233.002	280.141	Mapk11
ENSMUSG00000033024	-2.26349	0.0107946	0.0993492	62.1801	93.0485	89.8074	47.7092	40.5316	978.106	258.575	127.123	Klra9
ENSMUSG00000038650	0.517866	0.0108446	0.0997152	5371.87	3725.26	3630.87	3502.74	3735.24	2217.38	2771.87	2614.26	Rnh1
ENSMUSG00000032115	0.436879	0.0108869	0.100009	3050.48	3095.52	2710.34	2203.5	2316.64	1684.27	2155.98	2013.96	Hyou1
ENSMUSG00000033629	0.530365	0.0109244	0.100259	813.218	1257.82	863.532	764.457	583.909	690.95	682.667	597.948	Hacd3
ENSMUSG00000079845	-0.638594	0.0109478	0.100379	201.171	230.96	224.518	220.794	244.456	398.722	389.994	329.578	Xlr4a
ENSMUSG00000050708	0.480552	0.0110075	0.100831	18736.9	22629.1	18395.5	16113.5	18044.2	10252	12011	14076.5	Ftl1
ENSMUSG00000056116	0.493845	0.0111375	0.101638	9316.04	8450.8	7417.74	7202.98	7845.4	4568.51	6018.98	4568.18	H2-T22
ENSMUSG00000050697	-0.658931	0.0111478	0.101638	370.642	297.423	560.72	568.072	713.103	889.36	571.139	670.926	Prkaa1
ENSMUSG00000031662	0.499628	0.0111374	0.101638	2585.96	2269.72	1870.41	1990.47	1968.32	1251.95	1677.19	1267.7	Snx20
ENSMUSG00000078713	0.539096	0.0111478	0.101638	1435.02	1372.47	998.819	969.717	955.027	630.096	912.117	788.633	Tomm5
ENSMUSG00000076492	0.962126	0.0111358	0.101638	275.543	328.993	156.587	152.004	149.46	84.3086	147.757	85.9256	Trbj2-1
ENSMUSG00000022674	-0.715367	0.0111692	0.101737	149.964	146.219	157.163	128.704	176.059	299.834	233.712	244.829	Ube2v2
ENSMUSG00000006575	1.06058	0.0111861	0.101795	137.772	181.112	138.165	85.4328	87.3963	67.8272	68.906	35.3119	Rundc3a
ENSMUSG00000034394	1.22119	0.0112204	0.102012	79.2491	174.466	207.248	289.584	37.9984	58.3187	93.0587	133.008	Lif
ENSMUSG00000036427	0.497604	0.0112534	0.102121	17395.8	13651.5	13052	11808.6	13440	7811.54	10019.8	8330.08	Gpi1
ENSMUSG00000030852	0.879274	0.0112496	0.102121	185.321	333.978	255.03	195.275	106.396	179.393	85.955	154.195	Tacc2
ENSMUSG00000037795	-0.786473	0.0113015	0.102462	110.949	206.036	176.161	201.932	196.325	363.858	307.591	328.401	N4bp2
ENSMUSG00000024287	-0.888435	0.0113218	0.102551	160.937	285.792	302.236	281.817	225.457	735.323	544.855	400.202	Thoc1
ENSMUSG00000038174	-1.11787	0.0113406	0.102625	76.8107	74.7711	101.321	94.3089	138.061	349.278	84.5342	182.445	Fam126b
ENSMUSG00000020644	-0.457491	0.0113814	0.102703	5842.49	3796.71	5551.94	6489.56	8325.45	7458.45	7608.79	6385.57	Id2
ENSMUSG00000030114	-0.725784	0.0113915	0.102703	5513.3	2374.4	2584.84	3084.46	8853.63	4132.39	5186.42	4250.38	Klrg1
ENSMUSG00000033306	-0.79596	0.0113802	0.102703	225.555	186.097	230.851	187.508	208.991	552.76	314.695	363.713	Lpp
ENSMUSG00000026771	-0.848547	0.0113608	0.102703	168.252	196.066	180.19	105.404	234.324	453.872	258.575	220.111	Spopl
ENSMUSG00000051319	1.02433	0.011437	0.102732	109.73	405.426	245.819	180.851	81.0633	120.441	134.971	124.769	1500011K16Rik
ENSMUSG00000068246	0.838474	0.0114306	0.102732	396.246	466.904	336.778	304.008	287.521	153.404	282.728	116.529	Apol9b
ENSMUSG00000026037	-0.574853	0.0114209	0.102732	405.999	347.27	325.264	412.74	524.378	566.072	424.092	707.415	Orc2
ENSMUSG00000027508	-0.627606	0.0114231	0.102732	413.315	933.808	697.734	856.547	943.627	1303.3	1112.44	1118.21	Pag1
ENSMUSG00000000957	0.875109	0.0115016	0.103217	137.772	146.219	290.147	221.903	129.195	107.763	97.3209	102.405	Mmp14
ENSMUSG00000074604	0.886838	0.0115244	0.103231	314.558	1028.52	460.551	387.221	225.457	338.502	347.372	269.548	Mgst2
ENSMUSG00000035093	-0.798933	0.0115201	0.103231	249.94	417.057	561.296	716.748	597.842	1194.27	694.743	899.277	Secisbp2l
ENSMUSG00000048277	0.538335	0.0115509	0.103373	2671.31	1669.89	2168.04	2197.95	1944.25	1148.62	1653.03	1253.57	Syngr2
ENSMUSG00000038664	-0.726444	0.0115652	0.103406	691.296	980.332	1382.8	1808.51	1222.28	2533.06	2175.16	2117.54	Herc1
ENSMUSG00000036087	-0.575335	0.011587	0.103505	659.597	641.37	930.888	1182.74	1081.69	1190.46	1459.1	1361.86	Slain2
ENSMUSG00000031925	-0.603118	0.0116127	0.10364	386.492	211.021	364.411	315.103	457.247	493.173	517.151	477.888	Maml2
ENSMUSG00000006333	0.58455	0.0116533	0.103907	40320.7	54895.3	31281.2	27563.7	33527.3	19944.4	28727.4	20535.1	Rps9
ENSMUSG00000020877	0.965396	0.0117035	0.104259	149.964	201.051	115.713	98.747	50.6645	76.7018	82.4031	77.6862	Scrn2
ENSMUSG00000033054	-0.922672	0.011732	0.104417	195.075	116.311	248.697	110.952	296.388	500.78	250.761	228.35	Npat
ENSMUSG00000078201	0.71754	0.0117784	0.104734	499.879	540.014	378.227	297.35	359.718	202.848	255.023	225.996	Tmem203
ENSMUSG00000033684	0.522202	0.0118039	0.104865	1731.29	2228.18	2311.96	1291.48	1257.75	1546.08	1267.3	1193.54	Qsox1
ENSMUSG00000027598	-0.647447	0.0118166	0.104881	642.528	559.952	944.129	1061.81	858.764	1644.97	1214.74	1311.25	Itch
ENSMUSG00000028410	-0.507458	0.0118346	0.104946	1908.08	1779.55	2524.39	3117.74	2752.35	3741.27	3233.61	3540.61	Dnaja1
ENSMUSG00000079339	-0.487467	0.0118509	0.104994	1060.72	799.22	1259.61	1380.24	1518.67	1650.67	1685.71	1460.74	Ifit1bl1
ENSMUSG00000006344	0.938109	0.0118628	0.105004	195.075	302.408	127.227	133.142	81.0633	102.058	116.501	92.988	Ggt5
ENSMUSG00000015709	0.600961	0.0118846	0.105006	1178.98	608.138	705.794	1061.81	528.178	616.784	561.904	636.791	Arnt2
ENSMUSG00000033931	-0.562619	0.0118782	0.105006	247.501	255.883	324.112	335.074	367.318	481.129	442.562	428.451	Rbm34
ENSMUSG00000021018	0.665365	0.0119192	0.105216	495.002	576.568	345.989	366.14	249.523	239.614	367.973	263.662	Polr2h
ENSMUSG00000042842	-0.538898	0.0119655	0.105433	744.942	417.057	710.975	621.329	852.431	1006	922.773	848.663	Serpinb6b
ENSMUSG00000004798	-0.729866	0.0119643	0.105433	253.597	284.13	347.716	519.254	455.981	834.211	519.282	520.262	Ulk2
ENSMUSG00000060938	0.542908	0.0120023	0.105662	17934.7	23084.3	15561.4	12694	14885.2	8994.39	13863.6	9803.76	Rpl26
ENSMUSG00000005506	-0.362071	0.0120577	0.106053	1278.96	1199.66	1293.57	1248.21	1578.2	1828.8	1494.62	1551.37	Celf1
ENSMUSG00000041238	-0.75998	0.0120854	0.1062	158.498	99.6948	221.064	157.551	269.789	310.61	270.652	234.236	Rbbp8
ENSMUSG00000030279	-0.518236	0.0121371	0.106425	410.876	505.12	538.268	612.453	649.773	901.404	705.399	702.707	C2cd5
ENSMUSG00000030284	1.05085	0.0121438	0.106425	279.201	402.102	195.158	89.8708	125.395	112.2	91.6379	136.539	Creld1
ENSMUSG00000049164	-1.05418	0.0121252	0.106425	196.294	147.881	131.257	114.28	160.86	621.855	225.898	211.871	Zfp518a
ENSMUSG00000035569	-0.35339	0.0121681	0.106459	3146.8	3060.63	2679.83	3025.65	3447.72	4392.29	3606.56	3764.25	Ankrd11
ENSMUSG00000024188	-0.402493	0.0121695	0.106459	641.308	639.708	670.677	691.229	784.034	948.947	898.62	860.434	Luc7l
ENSMUSG00000038213	0.454184	0.0121974	0.106607	1808.1	1289.39	1381.08	1324.76	1162.75	966.696	1182.77	923.995	Tapbpl
ENSMUSG00000041827	0.958785	0.0122397	0.106703	192.636	284.13	109.381	138.69	113.995	74.1662	87.3757	96.5192	Oasl1
ENSMUSG00000024317	-0.589213	0.0122367	0.106703	515.729	546.66	785.239	931.994	829.632	1135.95	1219	1000.5	Rnf138
ENSMUSG00000022403	0.371494	0.0122413	0.106703	2065.35	2616.99	2257.27	2174.65	1835.32	1755.9	1563.53	1890.36	St13
ENSMUSG00000004667	0.537865	0.012276	0.106909	2229.95	1900.85	1489.31	1586.61	1671.93	948.947	1249.54	1094.67	Polr2e
ENSMUSG00000016984	-1.04063	0.0122921	0.106953	173.129	41.5395	205.521	195.275	262.189	413.936	345.951	249.537	Etaa1
ENSMUSG00000076467	0.699619	0.012386	0.107674	903.44	1199.66	769.695	495.954	652.306	577.482	466.714	375.483	Trbv13-1
ENSMUSG00000036905	0.736354	0.0124423	0.107682	876.617	777.619	747.819	1402.43	762.501	317.583	512.888	694.468	C1qb
ENSMUSG00000018501	-0.45522	0.0123987	0.107682	2635.95	2389.35	3028.12	3906.61	3452.79	4518.43	4226.71	4202.12	Ncor1
ENSMUSG00000056851	0.343294	0.0124315	0.107682	7126.33	6917.16	6798.88	6378.61	6159.54	4633.17	5565.76	5101.39	Pcbp2
ENSMUSG00000004591	-0.619831	0.0124385	0.107682	359.669	367.209	625.197	665.71	682.705	844.987	797.037	782.747	Pkn2
ENSMUSG00000039789	-1.10303	0.0124187	0.107682	57.3032	69.7864	105.927	115.39	69.6637	222.499	251.472	205.986	Zfp597
ENSMUSG00000056612	0.632997	0.0124583	0.107725	1325.29	1507.05	1078.26	854.328	976.559	476.058	769.332	852.194	Ppp1r14b
ENSMUSG00000064065	-0.765195	0.0125125	0.108097	540.113	528.382	974.64	1176.09	746.035	1738.78	1583.42	1406.59	Ipcef1
ENSMUSG00000030452	-0.590642	0.0125687	0.108486	267.009	320.685	448.461	456.011	588.975	585.723	590.319	487.304	Nipa2
ENSMUSG00000002204	0.760252	0.0126034	0.108496	263.351	157.85	204.945	290.693	151.994	117.271	150.599	122.415	Napsa
ENSMUSG00000074063	0.71786	0.0125998	0.108496	193.856	247.575	222.216	310.665	112.729	167.983	153.44	156.549	Osgin1
ENSMUSG00000022974	-0.916896	0.0125973	0.108496	291.393	338.962	405.285	413.85	201.392	960.991	783.54	789.81	Paxbp1
ENSMUSG00000027858	-1.19597	0.0126755	0.10902	64.6185	24.9237	78.8693	135.361	170.993	263.068	132.129	133.008	Tspan2
ENSMUSG00000025232	0.610172	0.012725	0.10935	1424.05	1747.98	1050.63	1218.25	1236.21	593.963	812.665	922.818	Hexa
ENSMUSG00000000884	0.963224	0.0127428	0.109406	210.925	368.871	122.622	171.975	105.129	112.2	142.074	85.9256	Gnb1l
ENSMUSG00000025260	0.584536	0.0127562	0.109424	1477.69	1922.45	1616.53	1172.76	1494.6	798.713	972.499	863.965	Hsd17b10
ENSMUSG00000055116	-0.532278	0.0128216	0.109694	497.441	481.858	563.599	801.071	961.36	810.757	838.949	782.747	Arntl
ENSMUSG00000021420	0.737418	0.0128161	0.109694	548.648	657.986	477.821	355.045	476.247	244.685	259.996	243.652	Fars2
ENSMUSG00000023004	0.624608	0.0128179	0.109694	7150.71	8106.85	4829.45	5155.92	5898.62	2424.66	3739.4	4311.58	Tuba1b
ENSMUSG00000070372	-0.517596	0.0128535	0.109719	2749.34	2266.4	3794.94	4410.33	4268.49	5369.76	4917.9	4377.5	Capza1
ENSMUSG00000042599	-0.685049	0.0128454	0.109719	771.765	353.917	865.835	550.32	847.364	1351.47	951.898	942.828	Kdm7a
ENSMUSG00000056204	0.897614	0.012865	0.109719	120.703	207.698	182.493	112.061	75.9968	104.593	79.5616	72.9779	Pgpep1
ENSMUSG00000034801	-0.663003	0.0128696	0.109719	295.051	267.514	331.021	454.902	382.517	585.723	472.397	696.822	Sos2
ENSMUSG00000049532	1.04751	0.0128948	0.109838	158.498	456.935	180.19	138.69	119.062	143.895	106.556	80.0403	Sall2
ENSMUSG00000025757	-0.88885	0.0129616	0.11031	251.159	108.003	321.234	371.688	290.055	587.624	559.773	515.554	Hspa4l
ENSMUSG00000043131	-0.450695	0.0129923	0.110475	2571.33	2794.78	3697.65	4268.31	4208.96	4745.37	4820.58	4451.65	Mob1a
ENSMUSG00000030056	0.403393	0.0130731	0.110726	1889.79	1967.31	1579.11	1578.84	1474.34	1159.4	1415.77	1252.4	Isy1
ENSMUSG00000042487	-0.531892	0.0130789	0.110726	291.393	337.301	448.461	366.14	486.38	532.475	574.691	497.898	Leo1
ENSMUSG00000066415	-0.575513	0.0130692	0.110726	737.627	1216.28	1250.97	1678.7	1566.8	2081.09	1709.15	1920.97	Msl2
ENSMUSG00000043795	-1.08613	0.0130616	0.110726	81.6876	91.3869	40.2982	69.8995	181.126	206.651	132.839	75.3321	Prr33
ENSMUSG00000002365	0.809505	0.0130788	0.110726	504.756	222.652	420.828	301.788	197.592	260.532	134.26	236.59	Snx9
ENSMUSG00000042831	0.769618	0.0131171	0.110877	618.143	563.276	350.018	310.665	397.717	231.373	237.264	214.226	Alkbh6
ENSMUSG00000031245	-0.941688	0.0131423	0.110877	121.922	119.634	191.128	92.0899	155.793	409.499	195.352	249.537	Hmgn5
ENSMUSG00000037916	0.512001	0.0131205	0.110877	2696.91	2648.56	2225.61	1608.8	1955.65	1489.03	1704.89	1286.53	Ndufv1
ENSMUSG00000024908	-0.422313	0.0131415	0.110877	936.359	1226.25	1177.86	1275.94	1398.34	1798.37	1530.14	1456.03	Ppp6r3
ENSMUSG00000050856	0.51255	0.0131724	0.111034	910.755	938.793	904.982	645.739	724.503	543.885	614.471	501.429	Atp5k
ENSMUSG00000108621	-1.21548	0.0131881	0.11107	31.6997	79.7558	135.862	69.8995	116.528	330.261	129.288	163.612	Gm37494
ENSMUSG00000032959	0.601324	0.0132143	0.111195	2500.62	3763.48	2374.14	1703.11	2200.11	1428.81	1821.39	1364.22	Pebp1
ENSMUSG00000076490	0.621443	0.0132619	0.111499	10846.2	16006	8228.31	6827.96	9027.15	5905.4	7117.21	5188.5	Trbc1
ENSMUSG00000026110	-0.675126	0.0132975	0.111701	217.021	184.435	189.977	294.022	312.854	369.563	280.597	451.992	Mgat4a
ENSMUSG00000066798	-0.745247	0.0133153	0.111754	99.9758	132.926	156.012	113.171	163.393	235.81	203.877	240.121	Zbtb6
ENSMUSG00000071644	0.546631	0.0133428	0.111792	21975.2	22911.5	16195.8	14413.7	18037.8	9407.06	13566.7	10674.8	Eef1g
ENSMUSG00000035851	-0.569317	0.0133363	0.111792	776.642	847.406	1107.05	1243.77	994.292	1747.66	1427.14	1731.46	Ythdc1
ENSMUSG00000027540	0.48737	0.0133599	0.111839	6024.15	3811.66	4542.76	4667.74	4298.89	2585.04	3605.14	3101.56	Ptpn1
ENSMUSG00000074238	-0.44429	0.0134233	0.112176	468.18	513.428	571.083	584.715	770.101	762.58	637.203	742.727	Ap1ar
ENSMUSG00000022014	-0.416979	0.0134161	0.112176	3914.91	2602.03	3649.86	4186.21	4966.39	4704.16	5037.25	4462.25	Epsti1
ENSMUSG00000037110	-0.774566	0.0134411	0.112185	295.051	287.453	608.502	534.787	559.843	1122.63	577.532	697.999	Ralgapa2
ENSMUSG00000026970	-0.420899	0.013459	0.112185	1339.92	1048.46	1514.06	1437.93	1594.67	1902.33	1952.81	1705.57	Rbms1
ENSMUSG00000038429	0.484048	0.0134575	0.112185	2306.76	2015.5	1858.32	1705.33	1911.32	1186.02	1278.67	1265.34	Usp5
ENSMUSG00000007458	0.330154	0.0134915	0.11236	5504.77	4589.28	5016.55	5319.02	4172.23	3667.74	4451.19	3962	M6pr
ENSMUSG00000026171	0.541522	0.0135187	0.11249	476.714	440.319	450.188	419.397	303.987	259.265	385.732	277.787	Rnf25
ENSMUSG00000002297	-0.654865	0.0135417	0.112585	260.913	299.084	215.883	366.14	306.52	503.95	495.839	486.127	Dbf4
ENSMUSG00000057367	-0.737354	0.0135557	0.112605	303.585	598.169	707.521	927.556	770.101	1352.74	1035.01	1072.31	Birc2
ENSMUSG00000021290	0.562507	0.0135732	0.112654	1474.03	2155.07	1274	1186.07	1155.15	782.865	1196.98	985.202	2010107E04Rik
ENSMUSG00000027952	0.67728	0.01362	0.112946	320.654	569.922	444.431	325.088	234.324	334.699	230.871	235.413	Pmvk
ENSMUSG00000048874	-0.628862	0.0136322	0.112951	807.122	463.581	750.122	964.17	833.432	1480.15	1018.67	1286.53	Phf3
ENSMUSG00000024462	-0.72008	0.0136706	0.113135	380.396	412.072	333.899	686.791	461.047	993.32	717.475	810.997	Gabbr1
ENSMUSG00000066258	-0.503983	0.0136777	0.113135	986.347	1347.54	1238.88	1054.04	1264.08	2032.28	1884.62	1373.63	Trim12a
ENSMUSG00000030654	0.368173	0.0136911	0.113149	10456	11205.7	9743.52	9510.78	9359.01	7256.87	8424.3	6658.65	Arl6ip1
ENSMUSG00000006057	0.653172	0.0137289	0.113366	1576.45	1846.02	1083.45	941.98	1167.82	567.34	868.784	860.434	Atp5g1
ENSMUSG00000032050	-0.414898	0.0137726	0.113534	1126.56	1148.15	1581.99	1430.17	1680.8	1798.37	1675.77	1903.31	Rdx
ENSMUSG00000055436	-0.32201	0.013772	0.113534	1850.77	1661.58	1831.84	1766.35	2321.7	2308.03	2089.2	2174.04	Srsf11
ENSMUSG00000101188	0.768535	0.0137878	0.113562	232.871	269.176	153.133	175.304	140.594	119.173	125.736	100.05	Eif4a-ps4
ENSMUSG00000040570	-0.800855	0.0138005	0.113571	104.853	189.42	281.512	274.051	379.984	451.336	327.481	326.047	Rundc3b
ENSMUSG00000022876	-0.692077	0.013823	0.11366	237.747	294.1	477.246	377.236	497.779	775.258	534.199	436.691	Samsn1
ENSMUSG00000003847	-0.839427	0.0138831	0.114058	430.384	340.624	535.39	634.643	420.516	1438.95	594.581	1020.51	Nfat5
ENSMUSG00000021182	-0.477534	0.0139235	0.114293	1699.59	1330.93	1671.22	2415.42	2286.24	2650.33	2294.5	2682.53	Ccdc88c
ENSMUSG00000040351	-0.686279	0.0140589	0.114419	501.098	525.059	667.223	1107.3	843.565	1482.69	941.242	1240.63	Ankib1
ENSMUSG00000028228	-0.86817	0.0140904	0.114419	206.048	109.664	278.633	404.974	378.717	604.74	382.89	462.586	Cpne3
ENSMUSG00000022174	0.461905	0.0140868	0.114419	3232.15	3198.54	2514.03	2477.55	2637.09	1785.69	2180.13	1689.09	Dad1
ENSMUSG00000004393	0.597664	0.0140667	0.114419	860.768	1088.33	573.385	610.234	609.241	514.726	480.211	462.586	Ddx56
ENSMUSG00000000276	-0.790308	0.0139698	0.114419	147.525	225.975	237.184	296.241	279.922	607.909	316.826	362.536	Dgke
ENSMUSG00000079547	0.690288	0.0140455	0.114419	414.534	310.715	295.328	458.23	207.725	173.688	313.984	220.111	H2-DMb1
ENSMUSG00000040681	0.853346	0.0140626	0.114419	1020.49	3324.82	1107.05	1078.45	1089.29	846.889	602.395	1074.66	Hmgn1
ENSMUSG00000026981	0.986557	0.0139702	0.114419	168.252	137.911	210.126	297.35	68.3971	66.5594	115.791	161.258	Il1rn
ENSMUSG00000049871	-0.659193	0.014092	0.114419	776.642	436.996	805.388	1140.58	924.628	1514.38	1333.37	1220.62	Nlrc3
ENSMUSG00000024431	-0.606761	0.0139813	0.114419	541.333	559.952	741.486	915.351	708.037	1338.79	1039.98	1114.68	Nr3c1
ENSMUSG00000005566	0.60086	0.0140031	0.114419	4490.38	5822.18	3337.84	3340.75	3988.57	1850.35	2759.79	2604.84	Trim28
ENSMUSG00000058291	-1.08735	0.0140726	0.114419	110.949	144.557	218.186	230.779	107.662	652.916	327.481	409.618	Zfp68
ENSMUSG00000024298	-1.04664	0.0140609	0.114419	79.2491	91.3869	168.101	167.537	184.926	486.834	154.151	222.465	Zfp871
ENSMUSG00000025907	-0.987872	0.0141121	0.114487	247.501	111.326	371.319	218.575	220.391	794.275	410.595	461.409	Rb1cc1
ENSMUSG00000022641	-0.746982	0.0141663	0.114831	291.393	186.097	355.2	313.993	314.12	706.163	402.781	504.96	Bbx
ENSMUSG00000020614	0.853073	0.0141892	0.114846	281.639	121.295	195.158	170.866	107.662	85.5764	122.894	110.644	Fam20a
ENSMUSG00000033107	-0.669833	0.0141917	0.114846	273.105	363.886	504.303	674.586	654.839	799.98	779.278	657.979	Rnf125
ENSMUSG00000002844	0.512999	0.0142118	0.114912	2042.19	2105.22	2081.69	1597.7	1756.79	1066.22	1602.6	1060.53	Adprh
ENSMUSG00000024132	0.521421	0.014255	0.115165	582.786	785.927	678.161	540.335	504.112	482.397	456.059	357.827	Eci1
ENSMUSG00000036282	-0.492478	0.0142982	0.115419	356.012	530.044	551.509	507.049	658.639	706.163	673.432	699.176	Naa30
ENSMUSG00000058173	0.567114	0.0143286	0.115568	573.032	897.253	588.353	539.225	417.982	390.482	527.806	413.149	Smco4
ENSMUSG00000066551	-0.343677	0.0143555	0.115628	2888.33	2912.75	3219.25	3367.38	3369.19	4133.65	4253.71	3963.17	Hmgb1
ENSMUSG00000000441	0.457134	0.0143689	0.115628	1717.88	1367.48	1205.49	1532.24	1112.09	1026.28	1245.28	854.548	Raf1
ENSMUSG00000035696	-0.684858	0.014375	0.115628	291.393	704.51	701.188	784.428	873.963	1208.85	1015.83	889.86	Rnf38
ENSMUSG00000049577	0.544234	0.0143836	0.115628	1719.1	1558.56	1119.71	1358.05	1283.08	689.682	1041.4	933.411	Zfpm1
ENSMUSG00000003228	-0.573538	0.014432	0.115921	206.048	202.713	213.005	188.618	326.786	342.305	267.81	269.548	Grk5
ENSMUSG00000029298	-0.784928	0.014493	0.116315	366.984	638.047	683.918	896.489	559.843	1688.07	1066.98	1138.22	Gbp9
ENSMUSG00000033228	-0.490547	0.0145118	0.11637	950.99	915.531	1290.69	1463.45	1357.81	1760.97	1569.92	1809.15	Scaf11
ENSMUSG00000042682	0.350995	0.0145636	0.116622	2550.6	2508.99	2227.34	2273.4	2050.65	1643.07	1978.38	1823.27	Selenok
ENSMUSG00000039841	-0.987487	0.0145673	0.116622	65.8377	99.6948	210.126	127.594	215.324	391.116	204.587	191.861	Zfp800
ENSMUSG00000047557	0.520857	0.0146526	0.117112	488.906	415.395	615.986	489.297	314.12	355.617	391.415	341.348	Lxn
ENSMUSG00000079563	0.532189	0.0146421	0.117112	1525.24	2317.9	1484.7	1415.74	1355.28	1260.19	1201.24	841.601	Pglyrp2
ENSMUSG00000022604	-0.447362	0.0146912	0.117285	491.345	538.352	478.973	566.963	794.167	616.15	758.677	660.333	Cep97
ENSMUSG00000034021	-0.63415	0.0147104	0.117285	435.261	373.856	436.372	465.997	414.183	894.431	556.221	790.987	Pds5b
ENSMUSG00000008683	0.52137	0.0147101	0.117285	34737.9	37387.2	27123.6	22194.8	27515.9	16401.5	23920.3	16772	Rps15a
ENSMUSG00000035776	0.525435	0.0147366	0.117301	440.138	410.41	455.369	412.74	258.389	335.333	257.155	343.703	Cd99l2
ENSMUSG00000025240	-1.08636	0.0147337	0.117301	142.648	109.664	444.431	332.855	208.991	806.319	542.014	635.614	Sacm1l
ENSMUSG00000020021	-0.999102	0.0147745	0.117411	96.3182	46.5242	44.328	102.076	167.193	131.217	118.632	161.258	Fgd6
ENSMUSG00000038178	0.411166	0.0147711	0.117411	1063.16	1063.41	916.496	1012.99	789.1	644.675	855.998	759.206	Slc43a2
ENSMUSG00000034108	0.680295	0.014827	0.117551	748.6	1324.28	790.996	637.972	767.568	389.214	546.986	481.419	Ccs
ENSMUSG00000070733	-0.465451	0.0148623	0.117551	2234.83	1769.58	2309.09	3020.1	2663.69	3776.14	3087.28	3362.87	Fryl
ENSMUSG00000024862	0.590419	0.0148171	0.117551	414.534	340.624	385.135	350.607	305.254	276.38	198.194	211.871	Klc2
ENSMUSG00000006732	0.96798	0.0148347	0.117551	203.609	315.7	164.647	124.266	117.795	56.417	122.184	116.529	Mettl1
ENSMUSG00000038658	-0.617115	0.0148647	0.117551	669.35	372.194	734.578	946.418	970.226	1093.48	1129.49	988.733	Ric1
ENSMUSG00000027630	-0.493115	0.0148445	0.117551	510.852	701.187	669.525	693.448	733.369	1120.1	884.413	882.798	Tbl1xr1
ENSMUSG00000069919	0.527989	0.0148946	0.117691	30001.3	48149.3	58168.7	40950	26458.3	27359.1	42046.2	27076	Hba-a1
ENSMUSG00000046949	-0.511346	0.0149082	0.117703	267.009	307.392	331.021	363.921	419.249	415.838	492.288	483.773	Nqo2
ENSMUSG00000038845	0.526621	0.0149225	0.117721	2340.9	2447.51	1697.13	1630.99	1863.19	1057.98	1398.72	1314.78	Phb
ENSMUSG00000020271	0.356493	0.0150035	0.117881	1199.71	1065.07	1219.88	1181.64	860.031	918.52	917.09	951.067	Fbxw11
ENSMUSG00000038740	0.669221	0.0149781	0.117881	569.375	1008.58	536.541	422.726	381.251	403.794	448.244	357.827	Mvb12b
ENSMUSG00000018974	0.489303	0.0149923	0.117881	1454.53	1807.8	1077.11	1251.53	1056.36	819.631	1015.12	1088.78	Sart3
ENSMUSG00000054099	-0.800373	0.0149813	0.117881	126.799	154.527	297.055	239.656	240.657	434.855	392.836	361.359	Slc25a40
ENSMUSG00000063480	0.545362	0.0149631	0.117881	1748.36	2073.65	1296.45	1305.9	1374.28	789.838	1170.69	1066.42	Snu13
ENSMUSG00000041609	0.546998	0.0150394	0.118029	794.93	1566.87	1088.05	968.608	729.569	737.858	865.233	687.405	Bicdl1
ENSMUSG00000020128	-0.660357	0.0150465	0.118029	679.104	624.754	1170.95	1294.81	1031.02	1864.93	1721.94	1344.21	Vps54
ENSMUSG00000036533	-0.596901	0.0152376	0.119335	473.056	309.054	516.968	647.958	892.963	648.479	738.786	672.103	Cdc42ep3
ENSMUSG00000015804	0.485789	0.0152301	0.119335	2240.92	2407.63	1753.55	1669.82	1769.46	1133.41	1591.23	1268.87	Med28
ENSMUSG00000023272	0.570925	0.0153861	0.120037	1049.75	1131.54	746.092	781.1	823.299	473.522	663.487	535.564	Creld2
ENSMUSG00000025130	0.474247	0.0153468	0.120037	9551.35	7905.8	6980.22	6178.9	7200.7	4223.67	5536.64	5080.21	P4hb
ENSMUSG00000026238	0.44926	0.015389	0.120037	17333.6	25590	14871.2	16534	14754.8	11444.4	14738.1	13497.4	Ptma
ENSMUSG00000020680	-0.471493	0.0153549	0.120037	1127.78	1141.51	1522.7	1664.27	1469.27	2025.94	2045.87	2028.08	Taf15
ENSMUSG00000014353	-0.878508	0.0153805	0.120037	85.3452	194.405	282.663	154.223	258.389	449.434	306.881	306.037	Tmem87b
ENSMUSG00000019179	0.513813	0.0154774	0.120629	5685.21	6551.61	4874.93	3763.48	4871.4	2811.98	3640.65	3296.96	Mdh2
ENSMUSG00000085603	-0.836906	0.0155273	0.120921	92.6605	247.575	164.647	107.623	258.389	320.119	277.755	233.059	Gm11346
ENSMUSG00000034480	-1.04724	0.0155484	0.120989	47.5495	69.7864	170.979	138.69	200.125	252.926	142.074	294.266	Diaph2
ENSMUSG00000038187	-0.635404	0.0155782	0.121076	208.486	282.469	333.323	294.022	309.054	519.163	510.757	397.848	Btbd10
ENSMUSG00000005575	0.558151	0.0155845	0.121076	2634.73	2108.55	1983.82	1466.78	1802.39	946.411	1460.52	1358.33	Ube2m
ENSMUSG00000024277	-0.389804	0.0156779	0.121704	1430.14	1267.79	1223.91	1575.51	2100.05	1692.51	1680.74	1731.46	Mapre2
ENSMUSG00000034194	0.561283	0.0157287	0.122001	587.663	697.864	481.851	474.873	478.78	377.804	355.186	306.037	R3hcc1
ENSMUSG00000027198	0.405027	0.0158169	0.12251	1382.59	1332.59	1297.6	1074.01	1084.22	878.584	867.364	1014.63	Ext2
ENSMUSG00000040520	-1.27649	0.0158448	0.12251	36.5765	56.4937	120.895	51.0378	72.197	315.048	141.364	116.529	Manea
ENSMUSG00000093674	0.657321	0.0158418	0.12251	18211.5	26261.3	13145.3	10073.3	14903	7793.79	11673.5	8547.84	Rpl41
ENSMUSG00000057894	-0.816456	0.0158283	0.12251	101.195	117.972	101.321	67.6805	141.861	225.668	152.02	161.258	Zfp329
ENSMUSG00000058355	-0.448603	0.0158711	0.122519	1002.2	862.36	820.356	764.457	975.292	1367.32	1047.8	1313.6	Abce1
ENSMUSG00000021754	-0.492733	0.0158696	0.122519	538.894	699.525	623.47	682.353	705.504	1141.02	848.894	879.267	Map3k1
ENSMUSG00000024339	0.44292	0.0158943	0.1226	10421.9	8302.92	7124.72	7767.72	7526.22	4900.04	6895.58	5408.61	Tap2
ENSMUSG00000064061	-0.961693	0.0160435	0.123653	135.333	71.4479	111.108	108.733	105.129	337.868	181.855	205.986	Dzip3
ENSMUSG00000042345	0.411931	0.0161176	0.124126	3333.34	3019.09	2787.48	2766.02	2800.48	1910.57	2339.25	1899.78	Ubash3a
ENSMUSG00000033706	0.670035	0.0161519	0.124292	608.39	473.55	403.557	379.455	397.717	209.821	236.554	330.755	Smyd5
ENSMUSG00000001627	-0.46537	0.0161771	0.124387	735.188	860.698	921.677	1018.54	1186.82	1026.92	1123.81	1550.19	Ifrd1
ENSMUSG00000024942	0.441743	0.0162582	0.124912	5463.31	5641.06	4533.54	4240.57	4548.41	3110.54	4054.8	2920.29	Capn1
ENSMUSG00000015023	0.36649	0.0162849	0.125019	1344.8	1359.17	1168.07	1163.88	1000.62	899.503	964.685	1040.52	Ddx19a
ENSMUSG00000024539	-0.500841	0.0163025	0.125055	626.678	579.891	751.849	731.171	720.703	1099.81	1138.02	847.486	Ptpn2
ENSMUSG00000032182	0.606258	0.0163168	0.125065	274.324	259.206	271.149	248.532	219.124	155.939	157.703	161.258	Yipf2
ENSMUSG00000055670	-0.41609	0.0163493	0.125216	847.356	920.515	883.106	1226.02	1243.81	1310.9	1324.84	1292.42	Zzef1
ENSMUSG00000052812	-0.83386	0.016374	0.125306	264.57	144.557	185.372	261.846	186.192	527.404	349.503	462.586	Atad2b
ENSMUSG00000002319	0.626857	0.0164042	0.12534	655.939	759.342	530.209	493.735	533.244	328.36	278.466	441.399	Ipo4
ENSMUSG00000066278	0.460295	0.0163986	0.12534	2320.17	3716.95	2181.28	2545.23	2041.78	1724.84	1985.49	2066.92	Vps37b
ENSMUSG00000074909	-0.974406	0.0164313	0.125448	119.483	137.911	131.257	112.061	89.9296	405.061	245.789	240.121	Ranbp6
ENSMUSG00000027883	-0.783381	0.0164689	0.125637	130.456	94.7101	139.317	102.076	258.389	134.387	202.456	213.049	Gpsm2
ENSMUSG00000056608	-0.622447	0.0164912	0.125708	319.435	282.469	538.844	413.85	492.713	753.706	538.462	615.604	Chd9
ENSMUSG00000046311	-0.916287	0.0165207	0.125835	217.021	322.347	320.083	136.471	240.657	827.238	409.884	399.025	Zfp62
ENSMUSG00000063015	0.347526	0.0165504	0.125836	5626.69	6438.62	6038.97	5493.22	5509.77	4349.81	4620.97	4066.75	Ccni
ENSMUSG00000039630	-0.362898	0.0165598	0.125836	4959.78	6044.83	6234.13	7133.08	6895.44	8207.72	7865.95	8373.63	Hnrnpu
ENSMUSG00000018932	0.630264	0.0165376	0.125836	2444.53	1510.38	1481.82	1393.55	1560.47	668.763	1100.37	1086.43	Map2k3
ENSMUSG00000027981	-0.795301	0.0165869	0.125944	134.114	129.603	218.762	129.813	216.591	396.821	241.526	210.694	Rnpc3
ENSMUSG00000036333	-0.479846	0.0166104	0.126024	864.425	1061.75	1168.07	1566.64	1427.47	1696.95	1662.27	1714.98	Kidins220
ENSMUSG00000034892	0.663349	0.0166393	0.126144	6211.91	12322.3	4920.41	4687.71	5089.25	3608.15	5440.74	3626.53	Rps29
ENSMUSG00000022664	-0.646135	0.0166806	0.126359	148.745	169.481	185.372	174.194	201.392	328.36	284.859	244.829	Slc35a5
ENSMUSG00000029050	0.323565	0.0167027	0.126428	3400.4	3373.01	3272.79	3927.69	2618.09	2650.97	3038.97	2856.73	Ski
ENSMUSG00000058690	-0.68378	0.0167334	0.126562	395.026	506.782	578.567	741.157	519.312	1206.31	756.546	1086.43	Ccser2
ENSMUSG00000026031	-0.435726	0.0167766	0.12679	887.59	968.701	1071.36	1348.06	1257.75	1579.68	1493.91	1452.5	Cflar
ENSMUSG00000090523	0.718994	0.0168388	0.126866	476.714	523.398	276.906	317.322	219.124	330.895	233.712	180.091	Gypc
ENSMUSG00000016018	-0.464987	0.0168372	0.126866	697.392	671.278	726.519	990.798	877.763	1102.98	1139.44	1139.4	Skiv2l2
ENSMUSG00000020400	0.430384	0.0168303	0.126866	3296.76	2738.28	2900.32	2798.2	2781.48	1665.25	2251.17	2013.96	Tnip1
ENSMUSG00000039530	0.475793	0.0168106	0.126866	585.224	666.294	746.668	735.609	412.916	456.407	588.898	507.314	Tusc3
ENSMUSG00000042284	-0.899848	0.0168711	0.126912	168.252	112.987	175.585	290.693	203.925	573.679	331.033	286.026	Itga1
ENSMUSG00000029528	0.420517	0.0168594	0.126912	2900.52	2173.35	2474.88	2499.74	2386.3	1667.79	1626.04	1833.87	Pxn
ENSMUSG00000057230	-0.541665	0.0169223	0.127063	1231.41	1291.05	1871.56	2232.35	1779.59	2855.71	2422.37	2591.89	Aak1
ENSMUSG00000039414	-0.654548	0.0169303	0.127063	358.45	357.24	442.129	489.297	379.984	910.913	595.291	706.238	Heatr5b
ENSMUSG00000030602	0.665239	0.0169129	0.127063	292.612	422.041	267.119	227.451	184.926	216.793	192.511	164.789	Pak4
ENSMUSG00000068798	-0.467502	0.0169575	0.127168	1634.97	1827.74	2456.46	2061.48	2132.98	3405.94	3015.53	2482.43	Rap1a
ENSMUSG00000056999	-0.42743	0.0169947	0.127251	1052.18	726.11	969.459	1118.39	1279.28	1374.29	1217.58	1333.61	Ide
ENSMUSG00000005947	0.63809	0.0169817	0.127251	1116.8	1021.87	1453.04	2586.28	910.695	1080.16	945.505	1034.64	Itgae
ENSMUSG00000022521	-0.541261	0.0170596	0.127638	588.882	476.873	677.585	862.094	751.102	1130.88	912.117	1000.5	Crebbp
ENSMUSG00000026821	0.569926	0.0171215	0.127925	849.795	618.108	735.154	756.69	680.171	370.831	546.986	399.025	Ralgds
ENSMUSG00000029577	0.361522	0.0171242	0.127925	1563.04	1728.04	1390.86	1507.83	1318.54	1092.84	1229.65	1174.71	Ube3b
ENSMUSG00000055531	-0.474645	0.0171719	0.128039	708.365	809.189	808.266	905.365	804.3	1307.73	1254.52	1119.39	Cpsf6
ENSMUSG00000025220	-0.54143	0.017165	0.128039	1415.51	2130.15	2104.14	2476.44	1917.65	3717.82	3044.65	3143.94	Mgea5
ENSMUSG00000041153	-0.930735	0.0171922	0.128039	58.5224	99.6948	172.131	138.69	206.458	302.37	241.526	147.133	Osgin2
ENSMUSG00000035649	-0.770926	0.0171914	0.128039	245.063	259.206	295.328	440.478	311.587	853.862	467.425	481.419	Zcchc7
ENSMUSG00000030213	-0.447173	0.0172076	0.128055	752.257	1010.24	1063.87	1187.18	1242.55	1543.54	1250.96	1436.02	Atf7ip
ENSMUSG00000035725	-0.494533	0.0172841	0.128527	799.807	588.199	891.165	940.87	1032.29	1088.4	1422.16	998.15	Prkx
ENSMUSG00000030061	-0.743269	0.0172985	0.128535	330.408	295.761	683.342	484.859	481.313	1092.21	741.628	694.468	Uba3
ENSMUSG00000030814	0.555412	0.0173232	0.128621	1157.04	732.757	849.14	785.538	815.699	507.753	581.084	496.721	Bcl7c
ENSMUSG00000074874	0.667549	0.0173488	0.128712	1104.61	566.599	757.606	596.92	360.985	570.509	615.182	355.473	Ctla2b
ENSMUSG00000047507	-0.636614	0.0174282	0.129006	1566.69	701.187	824.961	1341.41	2387.57	1487.13	1549.32	1472.51	Baiap3
ENSMUSG00000063253	-0.837877	0.017426	0.129006	78.0299	66.4632	119.167	95.4184	179.859	172.421	112.949	182.445	Scoc
ENSMUSG00000041997	-0.508713	0.0174228	0.129006	799.807	815.836	955.067	1281.49	1062.69	1580.94	1274.41	1564.32	Tlk1
ENSMUSG00000060098	0.589197	0.0174466	0.129043	525.483	667.955	443.856	408.302	436.982	281.451	304.749	336.64	Prmt7
ENSMUSG00000078812	0.549338	0.0174739	0.129147	15530.4	15288.2	11884.5	10707.9	13008.1	5476.89	9109.81	8905.66	Eif5a
ENSMUSG00000089715	0.419259	0.0174927	0.129188	1169.23	915.531	906.133	951.965	819.499	654.818	782.83	692.113	Cbx6
ENSMUSG00000057551	-0.787777	0.0175255	0.129332	181.663	137.911	160.617	257.408	178.593	413.302	311.143	369.598	Zfp317
ENSMUSG00000054737	-0.964855	0.0175655	0.129529	107.291	71.4479	143.346	82.1042	157.06	342.305	155.571	136.539	Zfp182
ENSMUSG00000004880	-0.459615	0.0175912	0.12962	1808.1	2371.07	2465.67	3407.33	3550.32	3642.38	3565.36	3066.25	Lbr
ENSMUSG00000029634	-0.636326	0.0176539	0.129966	446.234	415.395	557.266	571.401	411.649	881.119	890.806	911.047	Rnf6
ENSMUSG00000071757	0.489056	0.0176649	0.129966	627.897	1040.15	831.869	721.186	569.976	618.685	583.925	519.085	Zhx2
ENSMUSG00000020076	-0.593134	0.0177603	0.130569	436.48	490.166	660.314	696.776	567.443	1112.49	863.812	902.808	Ddx50
ENSMUSG00000030168	0.313401	0.017777	0.130572	3150.46	2582.1	2914.13	2811.51	2345.77	2403.11	2276.03	2197.58	Adipor2
ENSMUSG00000021494	0.392952	0.0177875	0.130572	1736.17	1919.12	1673.53	1628.77	1506	1056.08	1426.43	1311.25	Ddx41
ENSMUSG00000040466	0.763924	0.0178249	0.130653	176.787	289.115	334.475	221.903	103.862	137.556	183.986	176.56	Blvrb
ENSMUSG00000015944	0.849625	0.0178524	0.130653	134.114	355.578	235.456	170.866	111.462	107.129	130.708	147.133	Gatsl2
ENSMUSG00000000078	-0.605549	0.0178414	0.130653	3689.35	2098.58	3183.56	5599.73	5180.45	4473.42	5292.27	7230.7	Klf6
ENSMUSG00000039678	0.441733	0.017848	0.130653	1554.5	1563.55	1296.45	1139.47	1264.08	949.581	972.499	902.808	Tbc1d13
ENSMUSG00000029238	-0.820194	0.0178852	0.130795	299.928	117.972	396.073	291.803	348.319	585.723	396.387	629.729	Clock
ENSMUSG00000032171	0.568486	0.0179	0.130804	1700.81	1269.45	1173.25	977.484	1120.95	670.031	998.783	663.864	Pin1
ENSMUSG00000017418	-0.945774	0.0181177	0.1322	78.0299	112.987	119.167	197.494	145.661	367.661	171.2	293.089	Arl5b
ENSMUSG00000006423	-0.753483	0.0181181	0.1322	170.69	232.621	434.069	296.241	359.718	635.801	388.573	533.21	C330007P06Rik
ENSMUSG00000001829	0.451069	0.0181888	0.132262	612.047	732.757	594.11	561.415	504.112	429.15	485.184	408.441	Clpb
ENSMUSG00000039356	0.486454	0.0181607	0.132262	570.594	540.014	448.461	491.516	414.183	304.271	385.021	360.181	Exosc2
ENSMUSG00000027177	-0.552938	0.0181947	0.132262	709.585	503.459	831.869	804.399	824.565	1367.95	860.26	1132.34	Hipk3
ENSMUSG00000020253	0.429781	0.0181661	0.132262	1649.6	1626.69	1353.44	1300.35	1274.21	1028.18	1216.87	880.444	Ppm1m
ENSMUSG00000007817	-0.418298	0.0181923	0.132262	1414.29	1314.31	1401.8	1842.91	2155.78	1843.38	1687.84	2301.16	Zmiz1
ENSMUSG00000047368	-0.760177	0.0182813	0.132492	338.942	137.911	451.915	321.76	407.85	643.407	527.096	547.335	Abhd17b
ENSMUSG00000022895	0.868143	0.0183218	0.132492	369.423	1262.8	552.085	529.239	260.922	585.089	303.329	333.109	Ets2
ENSMUSG00000050212	0.533892	0.0182729	0.132492	1030.24	1256.15	940.099	892.051	970.226	560.367	748.021	566.168	Eva1b
ENSMUSG00000022353	0.769917	0.018313	0.132492	295.051	727.772	274.028	432.711	234.324	211.722	271.362	294.266	Mtss1
ENSMUSG00000051344	-0.531958	0.0182758	0.132492	306.024	207.698	251	272.941	416.716	363.224	366.552	356.65	Plekhm3
ENSMUSG00000095574	1.56509	0.0183133	0.132492	71.9338	443.642	156.012	225.232	8.86629	161.01	39.7808	91.811	Trbv12-1
ENSMUSG00000045210	-0.739734	0.0182645	0.132492	324.312	324.008	677.585	873.189	737.169	1134.68	873.757	932.234	Vcpip1
ENSMUSG00000046096	-0.605838	0.0184244	0.133036	260.913	225.975	344.837	409.412	409.116	486.2	575.401	421.389	BC030336
ENSMUSG00000026994	-1.00117	0.018424	0.133036	90.2221	59.8169	115.713	115.39	255.856	76.0679	220.926	215.403	Galnt3
ENSMUSG00000032932	-0.580407	0.0184441	0.133079	206.048	307.392	296.479	277.379	314.12	462.112	383.601	464.94	Hspa13
ENSMUSG00000005881	0.496031	0.0185106	0.133263	2426.24	2304.61	1819.17	1861.77	1994.92	1211.38	1623.2	1134.69	Ergic3
ENSMUSG00000078853	0.385862	0.018506	0.133263	12655.5	8557.14	9993.37	10767.9	8694.04	6969.72	9138.22	7323.69	Igtp
ENSMUSG00000052609	-0.694605	0.0185103	0.133263	231.651	119.634	154.86	139.799	260.922	222.499	266.389	297.797	Plekhg3
ENSMUSG00000018846	-0.938766	0.0185512	0.133456	357.231	347.27	1123.74	448.245	552.244	1819.29	757.256	1242.98	Pank3
ENSMUSG00000040990	-0.401216	0.0186012	0.13371	2668.87	3047.34	3792.06	4016.45	3944.23	5000.19	4640.15	4279.8	Sh3kbp1
ENSMUSG00000031749	0.470825	0.018614	0.13371	509.633	623.093	605.048	558.087	409.116	351.814	401.36	496.721	St3gal2
ENSMUSG00000027430	0.570653	0.0186757	0.134054	454.768	332.316	302.812	450.464	238.123	249.756	250.051	298.974	Dtd1
ENSMUSG00000008855	0.49202	0.0187099	0.1342	1506.95	1890.88	1155.98	1203.83	1280.55	931.197	944.084	935.766	Hdac5
ENSMUSG00000059263	-0.504202	0.0187377	0.1343	821.753	878.976	1096.69	1221.58	1012.02	1755.27	1421.45	1512.53	Usp47
ENSMUSG00000019877	-0.509088	0.018764	0.134334	1074.13	1104.95	1772.54	1859.55	1741.59	2297.25	2028.11	2210.53	Serinc1
ENSMUSG00000069206	-1.1697	0.01877	0.134334	41.4534	33.2316	75.9908	108.733	63.3307	206.651	169.779	145.956	Zfp874a
ENSMUSG00000064181	0.669314	0.0187874	0.134359	430.384	878.976	451.915	463.778	286.255	375.902	432.616	298.974	Rab3ip
ENSMUSG00000031239	2.58386	0.0188217	0.134506	295.051	9029.03	2075.93	528.13	193.792	1110.59	456.059	228.35	Itm2a
ENSMUSG00000006299	0.490347	0.0188591	0.134576	3661.31	4745.47	3192.19	2649.53	3198.2	2148.28	2649.69	2144.61	Aamp
ENSMUSG00000042558	0.587045	0.018848	0.134576	974.155	1266.12	716.732	657.943	716.903	569.875	659.225	456.701	Adprhl2
ENSMUSG00000012405	0.536685	0.0188757	0.134595	10710.8	15728.5	8681.95	8630.93	9709.86	5586.55	8503.15	6358.5	Rpl15
ENSMUSG00000023088	0.365434	0.0189913	0.134723	1032.68	1149.81	1069.05	1051.82	913.228	816.462	741.628	871.027	Abcc1
ENSMUSG00000029545	0.521024	0.0189636	0.134723	1275.3	1138.18	1225.06	916.461	1103.22	606.641	683.378	786.279	Acads
ENSMUSG00000032393	-0.528213	0.0189201	0.134723	601.074	719.464	890.014	1041.84	895.496	1435.15	1110.31	1251.22	Dpp8
ENSMUSG00000022517	0.610731	0.0190046	0.134723	657.158	1252.83	666.647	610.234	595.308	522.967	428.354	537.918	Mgrn1
ENSMUSG00000026484	-0.676226	0.0189398	0.134723	302.366	290.777	562.447	573.62	531.978	925.492	676.274	634.437	Rnf2
ENSMUSG00000023977	-0.384214	0.0189669	0.134723	1289.93	1267.79	1286.09	1726.41	1674.46	1863.66	1775.93	1956.28	Ubr2
ENSMUSG00000020484	0.388808	0.0189888	0.134723	2609.13	2631.94	2431.13	2042.62	2158.31	1657.01	2001.12	1603.16	Xbp1
ENSMUSG00000075595	-0.574885	0.0190035	0.134723	393.807	505.12	625.773	771.114	692.838	1057.34	906.434	763.914	Zfp652
ENSMUSG00000027346	-0.917747	0.0190702	0.134795	274.324	269.176	720.762	484.859	300.187	1250.05	892.937	866.319	Gpcpd1
ENSMUSG00000054008	0.46604	0.0190641	0.134795	612.047	714.479	674.131	732.281	381.251	561.634	484.473	548.512	Ndst1
ENSMUSG00000038150	0.386853	0.0190385	0.134795	1133.87	975.347	1212.4	948.637	820.766	823.435	868.074	755.675	Ormdl3
ENSMUSG00000032518	0.525849	0.0190692	0.134795	91136.5	84087.6	66978.4	55957.4	72759.3	37299.2	56599.6	40429.8	Rpsa
ENSMUSG00000004947	0.535772	0.0191212	0.134959	744.942	717.803	684.493	517.035	607.975	420.909	447.534	362.536	Dtx2
ENSMUSG00000061286	0.583512	0.0191212	0.134959	971.716	1367.48	668.374	785.538	782.767	510.923	608.078	627.375	Exosc5
ENSMUSG00000039801	-0.774362	0.0191603	0.135137	151.183	322.347	229.124	309.555	235.59	562.268	424.092	504.96	2410089E03Rik
ENSMUSG00000059552	0.467217	0.0191902	0.13525	2415.27	2166.7	1776.57	1627.66	1891.05	1212.01	1324.13	1351.27	Trp53
ENSMUSG00000020432	0.619184	0.0192297	0.13543	217.021	305.731	308.569	281.817	226.724	162.278	159.123	178.914	Tcn2
ENSMUSG00000020326	-0.635984	0.0193862	0.136294	709.585	651.339	1342.5	1206.04	991.758	1920.08	1641.67	1527.83	Ccng1
ENSMUSG00000036403	-1.04428	0.0193944	0.136294	109.73	83.079	145.073	166.427	72.197	375.268	300.487	293.089	Cep135
ENSMUSG00000020949	-0.358812	0.0193776	0.136294	1060.72	1148.15	997.092	1034.07	1183.02	1476.98	1437.79	1331.26	Fkbp3
ENSMUSG00000028102	0.652288	0.0194923	0.136784	425.507	478.535	279.784	256.298	230.524	262.434	217.374	202.455	Pex11b
ENSMUSG00000017723	0.846214	0.0194896	0.136784	125.579	99.6948	153.709	128.704	67.1305	66.5594	92.3483	56.4991	Wfdc2
ENSMUSG00000078771	-0.556002	0.0195401	0.13702	811.999	451.95	906.709	983.032	1152.62	1001.56	1305.66	1185.3	Evi2a
ENSMUSG00000028691	0.425112	0.0195739	0.137059	5037.81	5240.62	4262.97	4090.79	4179.82	2495.03	3681.86	3521.77	Prdx1
ENSMUSG00000002102	0.438722	0.0195673	0.137059	4423.32	4089.15	3677.5	3420.64	3638.98	2116.59	3151.92	2611.9	Psmc3
ENSMUSG00000032560	-0.507383	0.0196177	0.137192	526.702	646.355	680.463	849.89	702.971	1064.95	1061.3	1012.27	Dnajc13
ENSMUSG00000020590	-0.816627	0.019621	0.137192	125.579	126.28	245.243	146.456	220.391	423.444	203.877	290.735	Snx13
ENSMUSG00000024299	-0.435772	0.0196801	0.137365	832.726	1101.63	811.145	1220.47	1279.28	1468.74	1339.05	1270.05	Adamts10
ENSMUSG00000031198	0.388006	0.0197135	0.137365	1160.7	1188.03	1184.77	1007.44	796.7	791.74	1017.25	862.788	Fundc2
ENSMUSG00000061778	-1.02243	0.0197032	0.137365	37.7957	88.0637	157.163	169.756	158.327	299.834	233.002	231.882	Mospd2
ENSMUSG00000021871	0.433864	0.0197165	0.137365	1625.22	1502.07	1618.84	1362.49	1386.94	853.862	1213.31	1072.31	Pnp
ENSMUSG00000001891	-0.576225	0.0196792	0.137365	425.507	398.779	807.115	650.177	771.368	904.574	902.882	832.184	Ugp2
ENSMUSG00000020029	-0.55461	0.0197582	0.137557	847.356	722.787	1347.69	1184.96	1071.56	1683.64	1505.99	1772.66	Nudt4
ENSMUSG00000026029	-0.409737	0.0198754	0.138274	1132.65	1387.42	1469.73	1358.05	1540.2	2150.19	1876.09	1534.89	Casp8
ENSMUSG00000033728	0.580432	0.0199213	0.138494	529.14	649.678	379.379	398.316	369.851	360.055	298.356	276.61	Lrrc14
ENSMUSG00000109511	0.522884	0.0199776	0.138787	1578.89	1247.85	1186.49	1068.46	1199.48	664.326	940.532	734.488	Nup62
ENSMUSG00000066900	0.489468	0.0200059	0.138884	2963.92	3652.15	2326.93	2423.18	2652.29	1596.79	2126.85	1718.51	Suds3
ENSMUSG00000024854	0.577605	0.0200776	0.138984	1180.2	834.113	792.147	650.177	739.702	506.485	645.017	424.92	Pold4
ENSMUSG00000030744	0.532228	0.0200415	0.138984	63487.1	78248.8	47489.7	42749.7	54027.4	30102.6	44496.3	31779.5	Rps3
ENSMUSG00000096678	1.15109	0.0200499	0.138984	108.51	245.914	129.53	427.164	51.9312	86.2103	87.3757	184.799	Trav9-4
ENSMUSG00000059475	-0.658634	0.0200719	0.138984	235.309	182.774	343.11	277.379	499.046	444.997	424.092	277.787	Zfp426
ENSMUSG00000091474	-1.0747	0.0200948	0.139004	102.414	53.1706	110.532	69.8995	81.0633	318.217	184.697	124.769	2610021A01Rik
ENSMUSG00000059796	0.387759	0.0201303	0.139151	11281.4	12624.7	9888.02	8717.47	9549	6690.8	8339.76	7912.22	Eif4a1
ENSMUSG00000056692	0.402079	0.0201761	0.139182	3382.11	3550.8	3228.46	3178.76	3208.33	1934.66	2579.36	2376.49	D17Wsu92e
ENSMUSG00000027427	-0.866092	0.0201801	0.139182	117.045	164.496	300.509	412.74	312.854	570.509	397.098	536.741	Polr3f
ENSMUSG00000021549	-0.679628	0.0201579	0.139182	505.975	365.548	645.922	535.896	526.911	1293.79	620.154	851.017	Rasa1
ENSMUSG00000050043	0.399864	0.0201921	0.139182	1013.17	867.345	1054.66	1008.55	871.43	692.218	765.781	663.864	Tmx2
ENSMUSG00000069516	0.450845	0.0202122	0.139222	7332.37	9329.77	8021.06	10794.5	6625.66	4468.35	7365.84	7497.9	Lyz2
ENSMUSG00000032185	0.695436	0.0202874	0.13924	555.963	810.851	431.19	350.607	406.583	226.302	364.421	328.401	Carm1
ENSMUSG00000039959	-0.461803	0.0202778	0.13924	833.945	593.184	877.349	866.532	1252.68	1144.82	872.336	1106.44	Hip1
ENSMUSG00000021816	-0.381647	0.0202423	0.13924	1079.01	1267.79	1347.69	1534.46	1526.27	1831.33	1764.56	1690.26	Ppp3cb
ENSMUSG00000001424	0.494432	0.0202483	0.13924	4364.8	4105.76	3250.91	3169.89	3740.31	1985.37	2634.77	2211.7	Snd1
ENSMUSG00000034653	-0.858518	0.0203007	0.13924	167.033	69.7864	195.734	171.975	189.992	323.288	216.663	371.952	Ythdc2
ENSMUSG00000043467	-1.11929	0.0202642	0.13924	138.991	36.5548	94.9886	120.937	112.729	367.027	125.025	247.183	Zbtb37
ENSMUSG00000001924	0.430906	0.0203425	0.139428	15369.5	12907.2	12919.6	11693.2	12796.6	7758.92	10744.4	7935.76	Uba1
ENSMUSG00000027130	-0.642632	0.0203823	0.139602	232.871	515.09	421.404	500.392	511.712	837.38	600.974	653.27	Slc12a6
ENSMUSG00000021929	-0.520741	0.0204258	0.139802	493.783	362.224	500.273	380.564	512.978	676.37	542.014	765.091	Kpna3
ENSMUSG00000015452	0.736504	0.0204828	0.140037	570.594	375.517	305.115	345.06	355.918	197.776	249.34	155.372	Ager
ENSMUSG00000073676	0.457286	0.020489	0.140037	2206.78	2813.06	2226.19	2014.88	2031.65	1180.32	1751.78	1783.25	Hspe1
ENSMUSG00000037772	0.578299	0.0205427	0.140207	570.594	952.085	595.262	515.925	558.577	399.356	412.726	391.962	Mrpl23
ENSMUSG00000020516	-0.497114	0.0205359	0.140207	364.546	372.194	489.911	434.93	476.247	701.726	556.931	613.25	Rps6kb1
ENSMUSG00000037646	-0.596614	0.0206219	0.140649	404.78	653.001	623.47	708.981	615.574	1259.56	843.921	892.214	Vps13b
ENSMUSG00000038642	0.399291	0.0206694	0.140874	4796.4	6001.63	5064.33	6986.63	4453.41	3454.12	4722.55	4695.31	Ctss
ENSMUSG00000069793	-0.870902	0.0207092	0.141046	64.6185	89.7253	137.589	88.7613	119.062	240.248	154.861	184.799	Slfn9
ENSMUSG00000054934	0.830651	0.0207283	0.141078	175.567	418.718	211.278	213.027	144.394	144.529	185.407	95.3422	Kcnmb4
ENSMUSG00000045817	-0.545106	0.0207478	0.141111	3790.55	4305.15	4471.95	8442.31	7132.3	7301.88	6883.5	9341.18	Zfp36l2
ENSMUSG00000034254	0.445899	0.0207697	0.141161	1333.82	1483.79	1305.66	1082.89	1155.15	808.221	1062.72	795.695	Agpat1
ENSMUSG00000027306	-0.913124	0.0208081	0.141288	75.5915	68.1248	67.3555	119.828	88.6629	168.617	153.44	211.871	Nusap1
ENSMUSG00000067768	-0.711234	0.0208174	0.141288	219.459	214.344	292.45	320.65	238.123	505.851	586.057	383.723	Xlr4b
ENSMUSG00000047412	-0.498635	0.0208336	0.141299	392.588	433.672	548.631	661.272	742.236	746.099	747.311	645.031	Zbtb44
ENSMUSG00000036565	0.523875	0.0208766	0.141492	1246.04	2241.47	1519.82	1157.23	942.36	1004.73	1278.67	1057	Ttyh3
ENSMUSG00000036241	0.514535	0.0209297	0.141753	1503.3	2636.93	1788.09	1399.1	1305.88	1223.42	1535.82	1059.36	Ube2r2
ENSMUSG00000021218	0.282946	0.0209934	0.142086	8276.05	8231.47	9317.51	8637.59	6654.79	7003.95	7779.28	6888.18	Gdi2
ENSMUSG00000039105	0.399535	0.0210989	0.142322	1798.35	2143.44	1830.69	1582.17	1627.6	1137.85	1452.71	1358.33	Atp6v1g1
ENSMUSG00000020024	-0.776148	0.0210736	0.142322	154.841	122.957	248.697	228.56	187.459	375.268	319.667	415.503	Cep83
ENSMUSG00000008140	0.5185	0.0211353	0.142322	4544.02	4821.91	3674.62	2794.87	3878.37	2396.14	2660.34	2119.89	Emc10
ENSMUSG00000019433	0.627831	0.0211454	0.142322	901.002	1198	782.36	650.177	858.764	410.133	540.593	476.711	Gipc1
ENSMUSG00000024622	0.401518	0.0211454	0.142322	624.239	551.645	669.525	647.958	477.513	476.058	454.638	482.596	Hmgxb3
ENSMUSG00000022193	0.524278	0.0210483	0.142322	2996.84	2941	2064.42	1937.22	2211.51	1210.75	1982.65	1505.46	Psmb5
ENSMUSG00000015806	0.49099	0.0211093	0.142322	1033.9	1656.6	1202.04	950.856	1005.69	841.818	737.366	860.434	Qdpr
ENSMUSG00000028514	-0.518184	0.0211156	0.142322	677.885	756.019	838.778	997.455	870.164	1544.81	980.313	1287.71	Usp24
ENSMUSG00000063235	0.611109	0.0212044	0.14262	586.444	548.321	432.918	313.993	298.921	239.614	370.814	321.338	Ptpmt1
ENSMUSG00000052632	-0.769595	0.0212577	0.142671	101.195	68.1248	117.44	125.375	164.66	219.329	142.074	180.091	Asap2
ENSMUSG00000095105	-0.937519	0.0212707	0.142671	63.3993	54.8321	46.0551	110.952	150.727	152.136	115.08	108.29	Edaradd
ENSMUSG00000040339	-0.893924	0.0212323	0.142671	70.7146	129.603	157.739	193.056	165.926	373.366	186.828	298.974	Fam102b
ENSMUSG00000031715	-0.459371	0.0212482	0.142671	1208.24	1028.52	1124.89	926.446	1089.29	1658.28	1329.82	1818.56	Smarca5
ENSMUSG00000028757	0.513382	0.0213161	0.142707	4990.26	4129.03	3835.23	3141.04	4030.36	2072.22	2876.29	2299.98	Ddost
ENSMUSG00000045205	-0.94964	0.0213074	0.142707	125.579	66.4632	194.583	112.061	121.595	359.421	220.926	266.016	Dpy19l4
ENSMUSG00000010358	0.479544	0.0213267	0.142707	2016.59	2042.08	1626.89	1369.14	1527.54	1026.28	1473.31	1031.11	Ifi35
ENSMUSG00000037487	-0.541613	0.0213349	0.142707	1164.35	1407.36	1678.13	2283.38	1625.07	2667.45	2426.63	2792	Ubr5
ENSMUSG00000061414	-0.615275	0.0213671	0.142743	267.009	297.423	274.028	446.026	331.853	550.858	532.779	549.689	Cracr2a
ENSMUSG00000071533	-0.49874	0.0213843	0.142743	721.777	548.321	888.863	1041.84	993.025	1227.23	1193.42	1114.68	Pcnp
ENSMUSG00000020220	-0.507932	0.0213739	0.142743	877.837	985.317	1050.06	1665.38	1442.67	1918.18	1488.23	1662.01	Vps13d
ENSMUSG00000041939	0.71097	0.0214746	0.143247	251.159	422.041	307.418	214.137	164.66	173.688	245.078	143.602	Mvk
ENSMUSG00000058216	0.601212	0.0215107	0.14339	994.882	1013.56	742.638	637.972	763.768	507.119	605.237	356.65	Gstp3
ENSMUSG00000026489	0.715061	0.0215913	0.143829	352.354	362.224	253.879	269.613	140.594	283.353	186.828	138.894	Coq8a
ENSMUSG00000037234	-0.872306	0.0216844	0.144083	237.747	162.835	424.282	301.788	208.991	779.696	537.751	540.272	Hook3
ENSMUSG00000038005	-0.442478	0.0216636	0.144083	479.152	548.321	526.179	505.94	595.308	748.635	834.687	615.604	Hpf1
ENSMUSG00000036504	0.718202	0.0216731	0.144083	347.477	543.337	255.03	247.422	240.657	162.912	208.849	233.059	Phpt1
ENSMUSG00000079435	0.505061	0.0216888	0.144083	7763.98	10836.8	6527.15	5716.23	6791.58	4504.49	6088.6	4345.72	Rpl36a
ENSMUSG00000015016	0.785779	0.0218617	0.144736	370.642	284.13	276.33	160.88	192.525	202.848	127.867	109.467	Acsf3
ENSMUSG00000047843	0.548934	0.0218457	0.144736	601.074	656.324	559.569	539.225	540.844	275.112	412.016	384.9	Bri3
ENSMUSG00000033916	0.420833	0.0218523	0.144736	3673.5	3931.3	3225.01	2641.76	2977.81	2162.23	2791.05	2130.49	Chmp2a
ENSMUSG00000097815	-0.655436	0.0218693	0.144736	142.648	189.42	203.794	168.647	197.592	362.59	279.886	268.371	Gm26809
ENSMUSG00000059486	-0.409817	0.0218914	0.144736	644.966	716.141	615.411	875.409	946.16	980.008	893.648	966.369	Kbtbd2
ENSMUSG00000037236	-0.598052	0.0218606	0.144736	1086.32	1570.19	1419.65	868.751	1336.28	2876.63	1575.6	1691.44	Matr3
ENSMUSG00000024143	-0.815486	0.0218814	0.144736	120.703	94.7101	252.727	114.28	287.521	266.871	270.652	208.34	Rhoq
ENSMUSG00000078453	-0.34329	0.0219791	0.144954	2286.03	2055.37	2241.73	1947.2	2435.7	2872.2	3090.12	2421.22	Abracl
ENSMUSG00000063856	0.511399	0.021984	0.144954	3630.83	4492.91	3388.5	3055.61	3632.65	1700.75	2565.15	2323.52	Gpx1
ENSMUSG00000061032	0.419441	0.0219756	0.144954	4470.87	5587.89	3921.01	3407.33	3585.78	2753.66	3603	3054.48	Rrp1
ENSMUSG00000013275	0.411741	0.02196	0.144954	704.708	571.584	722.489	620.22	482.58	481.129	529.227	477.888	Slc41a1
ENSMUSG00000004270	0.769548	0.0220538	0.145316	755.915	694.54	1261.33	401.645	367.318	707.431	335.295	416.681	Lpcat3
ENSMUSG00000035762	-0.793298	0.0220869	0.145435	158.498	167.82	146.8	145.347	121.595	367.027	284.149	295.443	Tmem161b
ENSMUSG00000039232	0.563908	0.0221328	0.145639	1904.42	923.839	1293.57	1478.99	1019.62	663.058	1171.4	936.943	Stx11
ENSMUSG00000022555	0.545543	0.0221701	0.145786	4301.4	2027.13	3376.41	2293.37	2286.24	1952.41	2380.46	1603.16	Dgat1
ENSMUSG00000028671	0.666071	0.0222048	0.145915	413.315	496.812	487.608	255.189	219.124	248.488	356.607	215.403	Gale
ENSMUSG00000028333	0.366114	0.022231	0.145989	4882.97	5855.41	4360.84	4322.68	3746.64	3226.55	4351.03	3739.53	Anp32b
ENSMUSG00000029463	0.722938	0.0222985	0.146136	259.693	272.499	195.158	226.341	216.591	116.004	136.391	109.467	Fam216a
ENSMUSG00000032966	0.440586	0.0222823	0.146136	4203.86	4127.36	3532.42	2884.74	3533.85	2153.35	2672.42	2509.5	Fkbp1a
ENSMUSG00000070003	0.532524	0.0222841	0.146136	4731.78	3525.87	2778.27	2945.77	3412.26	1871.27	2501.22	1882.12	Ssbp4
ENSMUSG00000037759	0.739591	0.0223305	0.146148	179.225	239.268	237.759	176.413	121.595	148.332	149.178	77.6862	Ptger2
ENSMUSG00000038900	0.494763	0.0223157	0.146148	33166.4	45083.7	26954.3	24705.6	28937.1	18772.3	26202.8	18278.6	Rpl12
ENSMUSG00000028609	0.434189	0.0223774	0.146357	1267.99	1239.54	1103.59	835.466	927.161	758.143	848.184	756.852	Magoh
ENSMUSG00000030107	0.595313	0.0224768	0.146908	474.276	774.296	616.562	401.645	376.184	324.556	473.818	323.693	Usp18
ENSMUSG00000027646	0.71046	0.0224945	0.146925	276.762	201.051	179.615	230.779	173.526	93.1831	136.391	141.248	Src
ENSMUSG00000001833	-0.616198	0.0225188	0.146929	1124.12	1330.93	1496.21	900.927	1117.15	2945.73	1689.97	1682.02	2022-09-07
ENSMUSG00000026851	0.36207	0.0225254	0.146929	1227.75	1211.29	1058.11	1081.78	917.028	823.435	991.679	827.476	BC005624
ENSMUSG00000022391	0.429123	0.0225582	0.147044	3447.95	3525.87	2681.56	2832.6	2789.08	1684.27	2528.92	2272.91	Rangap1
ENSMUSG00000101970	-0.544464	0.0226459	0.147436	516.948	968.701	935.493	883.175	866.364	1355.28	1394.46	1200.6	1810026B05Rik
ENSMUSG00000032407	-0.616284	0.0226486	0.147436	519.387	559.952	554.963	482.64	426.849	1150.53	852.446	810.997	U2surp
ENSMUSG00000052446	-1.06735	0.0227143	0.147764	73.1531	33.2316	150.83	85.4328	124.128	282.719	180.434	136.539	Zfp961
ENSMUSG00000079363	-0.621316	0.0227315	0.147778	1172.89	948.762	1849.69	2191.3	1569.33	3158.72	2349.2	2407.1	Gbp4
ENSMUSG00000010067	-0.542328	0.0227625	0.14788	707.146	430.349	685.645	727.843	1246.35	730.252	906.434	840.423	Rassf1
ENSMUSG00000034484	-0.506128	0.0227983	0.148014	781.518	915.531	1238.31	1475.66	1289.41	1676.03	1805.05	1497.22	Snx2
ENSMUSG00000006678	-0.587321	0.0228181	0.148043	202.39	239.268	238.335	276.27	314.12	451.97	271.362	399.025	Pola1
ENSMUSG00000034574	-0.658311	0.0229542	0.148234	142.648	117.972	160.041	183.07	215.324	221.865	206.718	313.099	Daam1
ENSMUSG00000020719	-0.510881	0.0229504	0.148234	10081.7	14651.8	15397.4	21310.5	15323.5	26280.2	22851.2	23092.8	Ddx5
ENSMUSG00000024661	0.416272	0.022924	0.148234	32206.9	30277.3	30828.1	29641.8	30150.5	16262.7	20521.9	25209.2	Fth1
ENSMUSG00000022139	-0.739208	0.0229457	0.148234	193.856	211.021	321.81	211.918	217.858	543.251	328.192	480.242	Mbnl2
ENSMUSG00000029426	0.376477	0.0229191	0.148234	1116.8	1578.5	1478.37	1388.01	1042.42	1142.92	1079.76	1016.98	Scarb2
ENSMUSG00000071337	-0.764024	0.0228725	0.148234	173.129	312.377	425.434	298.46	330.586	817.096	480.922	426.097	Tia1
ENSMUSG00000060950	0.557656	0.0229236	0.148234	408.438	480.197	332.172	292.912	291.321	248.488	233.002	254.246	Trmt61a
ENSMUSG00000055762	0.51284	0.0230189	0.148553	5960.75	7282.71	4646.38	3902.17	5143.72	3011.02	3926.93	3189.84	Eef1d
ENSMUSG00000005034	-0.423384	0.0230482	0.148643	1516.71	2088.61	1969.43	2635.1	2520.56	3150.48	2655.37	2681.35	Prkacb
ENSMUSG00000025150	0.670365	0.0230878	0.1488	601.074	498.474	543.45	386.112	392.65	435.489	188.248	258.954	Cbr2
ENSMUSG00000026781	-0.784966	0.0231357	0.148813	180.444	235.944	326.415	184.18	201.392	604.106	373.655	419.035	Acbd5
ENSMUSG00000026896	-0.689152	0.0231142	0.148813	332.846	181.112	379.954	454.902	368.585	694.753	583.925	530.856	Ifih1
ENSMUSG00000058638	-0.526035	0.023127	0.148813	398.684	407.087	527.33	569.182	506.645	865.906	695.454	672.103	Zfp110
ENSMUSG00000022965	0.94476	0.0231751	0.148968	202.39	905.561	328.142	264.065	235.59	162.278	208.849	275.433	Ifngr2
ENSMUSG00000020888	0.517776	0.0233057	0.14964	598.636	938.793	647.649	640.191	615.574	474.79	394.256	488.481	Dvl2
ENSMUSG00000001285	0.489401	0.0233105	0.14964	985.128	950.424	743.789	685.681	681.438	474.79	702.558	536.741	Myg1
ENSMUSG00000032776	-0.923368	0.0234051	0.150148	310.9	68.1248	172.706	360.593	364.785	542.617	342.399	482.596	Mctp2
ENSMUSG00000024844	0.498598	0.0234343	0.150153	2436	2402.64	1784.06	1588.83	1760.59	1027.55	1704.89	1318.31	Banf1
ENSMUSG00000032123	0.48254	0.0234367	0.150153	470.618	500.136	480.124	352.826	311.587	303.004	353.055	322.515	Dpagt1
ENSMUSG00000015882	-1.20368	0.023465	0.150235	47.5495	28.2469	88.0803	99.8565	93.7294	285.888	74.589	156.549	Lcorl
ENSMUSG00000049744	-0.521081	0.0235017	0.150283	1075.35	751.034	1410.44	1057.37	1262.81	2010.09	1624.62	1270.05	Arhgap15
ENSMUSG00000039899	-0.671412	0.0235137	0.150283	950.99	554.968	1228.52	1628.77	1276.75	2488.69	1727.62	1459.56	Fgl2
ENSMUSG00000020605	0.857739	0.0235189	0.150283	101.195	167.82	186.523	138.69	63.3307	76.7018	118.632	68.2697	Hs1bp3
ENSMUSG00000037805	0.555124	0.023607	0.150747	15924.2	20822.9	11874.1	10370.7	13619.9	7350.06	11432.7	7745.08	Rpl10a
ENSMUSG00000016541	0.458771	0.023642	0.150871	1912.95	2841.3	2053.48	1794.09	1863.19	1294.42	1768.83	1330.08	Atxn10
ENSMUSG00000028552	-0.481453	0.0237099	0.151007	660.816	865.683	938.372	938.651	865.097	1509.31	1192.71	1182.95	Eps15
ENSMUSG00000033004	-0.553951	0.0237078	0.151007	1353.33	1703.12	1744.91	2193.51	1413.54	3207.53	2699.41	2946.19	Mycbp2
ENSMUSG00000062031	0.533411	0.02368	0.151007	719.338	744.388	557.842	535.896	462.314	443.095	547.697	309.568	Pgghg
ENSMUSG00000066877	-0.459023	0.0237533	0.151184	449.891	631.4	551.509	541.444	657.372	911.547	764.36	649.739	Nck2
ENSMUSG00000029804	-0.52468	0.0237883	0.151308	514.51	736.08	698.31	958.622	895.496	1325.48	868.074	1092.32	Herc3
ENSMUSG00000020954	-0.676191	0.0238065	0.151324	235.309	197.728	441.553	300.679	343.252	595.865	510.757	434.336	Strn3
ENSMUSG00000049588	-0.495553	0.0238794	0.151392	399.903	353.917	339.656	470.435	661.172	514.092	581.084	448.461	Ccdc69
ENSMUSG00000005299	0.380784	0.023857	0.151392	2293.35	2012.17	1671.22	1717.53	1689.66	1329.29	1503.86	1385.4	Letm1
ENSMUSG00000056050	-0.52638	0.0238783	0.151392	671.789	581.553	889.438	889.832	753.635	1355.91	1032.17	1230.03	Mia3
ENSMUSG00000027272	-0.623551	0.0238682	0.151392	391.369	428.688	457.096	663.491	449.648	1038.33	741.628	758.029	Ubr1
ENSMUSG00000027828	-0.454857	0.0240209	0.15219	1517.93	1530.32	2162.86	1960.52	1726.39	2554.61	2838.65	2714.31	Ssr3
ENSMUSG00000027663	0.541437	0.024048	0.152262	363.327	508.443	362.108	378.345	343.252	278.916	238.685	246.006	Zmat3
ENSMUSG00000031133	-0.405111	0.024089	0.152422	1432.58	1844.35	1738.58	2382.13	2195.04	2602.16	2452.2	2544.81	Arhgef6
ENSMUSG00000017221	0.471832	0.0243161	0.15376	2976.11	3437.81	2640.11	2368.82	2708.02	1580.31	2315.1	1632.59	Psmd3
ENSMUSG00000038352	0.754109	0.0244189	0.154309	403.561	1410.68	718.459	553.649	516.778	404.428	541.303	364.89	Arl5c
ENSMUSG00000037111	-0.544684	0.0244444	0.15437	308.462	347.27	495.668	507.049	491.446	735.957	612.34	582.647	Setd7
ENSMUSG00000036779	-0.588763	0.0244632	0.154388	486.468	390.471	620.592	929.775	872.697	1082.7	835.397	863.965	Papd5
ENSMUSG00000040363	0.397246	0.0244812	0.154402	1069.25	922.177	965.429	1308.12	740.969	849.425	829.004	818.059	Bcor
ENSMUSG00000024378	-0.712747	0.0245161	0.154522	395.026	142.896	339.656	460.449	520.578	448.8	621.575	607.365	Stard4
ENSMUSG00000034586	-0.613437	0.0245513	0.154643	1577.67	902.238	944.129	906.475	2623.16	1296.96	1481.12	1226.5	Hid1
ENSMUSG00000097415	-0.427463	0.0246228	0.154757	3601.57	2251.44	3195.65	3298.59	3893.57	5014.77	4395.78	3302.84	AU020206
ENSMUSG00000108090	0.570545	0.0246024	0.154757	518.167	400.441	382.833	416.069	382.517	212.356	306.881	256.6	Gm6637
ENSMUSG00000019139	0.505709	0.024633	0.154757	2823.71	2271.38	1708.64	1836.25	2035.45	1093.48	1458.39	1499.58	Isyna1
ENSMUSG00000030335	0.445103	0.0246164	0.154757	701.05	779.281	747.243	670.148	515.512	410.133	576.111	628.552	Mrpl51
ENSMUSG00000050345	0.724874	0.0247741	0.155451	184.102	212.682	149.679	119.828	101.329	110.932	97.3209	91.811	4930486L24Rik
ENSMUSG00000041570	-0.571797	0.0248075	0.155451	281.639	201.051	336.202	342.841	366.051	481.763	375.076	509.669	Camsap2
ENSMUSG00000042404	0.399806	0.0248029	0.155451	1266.77	1513.7	1131.8	1086.22	930.961	910.279	1093.97	847.486	Dennd4b
ENSMUSG00000027635	-0.626451	0.0247832	0.155451	134.114	127.942	106.502	116.499	186.192	164.814	190.38	205.986	Dsn1
ENSMUSG00000044224	-0.644567	0.0248391	0.155548	309.681	199.39	352.321	337.293	296.388	432.953	562.614	586.178	Dnajc21
ENSMUSG00000020886	0.821175	0.024886	0.155684	218.24	770.973	367.289	306.227	287.521	259.265	210.98	181.268	Dlg4
ENSMUSG00000029817	-0.652983	0.0248928	0.155684	447.453	694.54	748.395	964.17	620.641	1439.58	1014.41	1413.65	Tra2a
ENSMUSG00000044950	-0.554372	0.0249118	0.155703	292.612	232.621	219.337	301.788	296.388	370.831	400.65	467.294	Pwwp2a
ENSMUSG00000024910	0.390162	0.0249641	0.155829	11322.9	7757.92	8803.42	8342.45	7830.2	6841.04	7576.82	5394.48	Ctsw
ENSMUSG00000029833	-0.710919	0.0249567	0.155829	171.91	343.947	487.608	484.859	454.714	778.428	586.767	619.135	Trim24
ENSMUSG00000021550	0.478276	0.02502	0.156078	1252.14	1497.08	1196.86	1036.29	1234.95	761.313	821.19	760.383	2210016F16Rik
ENSMUSG00000024644	0.468698	0.025066	0.156087	3472.33	2691.76	2754.09	2480.88	2891.68	1559.39	2017.46	1772.66	Cndp2
ENSMUSG00000024063	0.352928	0.0250697	0.156087	3729.59	5082.77	4087.96	3872.21	3616.18	3199.29	3492.9	2820.24	Lbh
ENSMUSG00000035798	-0.628147	0.0250609	0.156087	251.159	239.268	291.298	244.094	268.522	587.624	367.973	360.181	Zdhhc17
ENSMUSG00000075602	0.558789	0.0251303	0.15634	21899.6	11187.4	16882.1	13208.8	13498.3	7725.33	14039.8	7628.55	Ly6a
ENSMUSG00000024735	0.396233	0.0251424	0.15634	2078.77	2472.43	2013.18	1792.98	1927.79	1297.59	1582.71	1543.13	Prpf19
ENSMUSG00000028071	0.406424	0.0251943	0.156562	6027.81	4170.57	4416.68	4711.01	4585.14	3455.38	3585.96	2956.78	Sh2d2a
ENSMUSG00000032384	-0.510518	0.0252278	0.15657	381.615	413.733	498.546	549.211	499.046	831.041	621.575	674.457	Csnk1g1
ENSMUSG00000092274	-0.573234	0.0252189	0.15657	1285.06	1055.1	1637.26	1487.86	1196.95	3000.88	1770.96	2164.62	Neat1
ENSMUSG00000053012	-0.580665	0.0252811	0.156701	396.246	372.194	681.039	562.525	605.441	1011.7	740.207	656.802	Krcc1
ENSMUSG00000024084	-0.828762	0.0252663	0.156701	89.0029	122.957	72.5367	180.851	183.659	242.149	152.02	246.006	Qpct
ENSMUSG00000032666	-0.458673	0.0253339	0.156771	544.99	742.726	503.727	518.144	955.027	740.394	742.338	730.957	1700025G04Rik
ENSMUSG00000031785	0.980747	0.0253834	0.156771	109.73	186.097	238.335	107.623	46.8647	124.878	61.092	91.811	Adgrg1
ENSMUSG00000079418	-0.641178	0.0254094	0.156771	129.237	196.066	282.087	229.67	312.854	374	311.143	311.922	Atg4a
ENSMUSG00000000605	-0.413322	0.0253476	0.156771	930.263	895.592	1157.71	1332.53	1307.15	1400.92	1653.75	1390.11	Clcn4
ENSMUSG00000031979	0.389746	0.0253272	0.156771	1020.49	1234.55	973.489	873.189	771.368	793.008	839.659	721.54	Cog2
ENSMUSG00000003402	0.520589	0.0253585	0.156771	3324.81	3801.7	2797.27	2260.09	3023.41	1623.42	2219.91	1626.7	Prkcsh
ENSMUSG00000031506	0.34889	0.0254263	0.156771	3879.55	3457.75	3129.44	3549.34	3223.53	2451.29	2943.07	2387.09	Ptpn7
ENSMUSG00000017765	0.452398	0.0254538	0.156771	853.452	746.049	694.28	549.211	553.51	537.546	536.331	448.461	Slc12a4
ENSMUSG00000089847	0.612685	0.02542	0.156771	486.468	465.242	341.959	292.912	292.588	190.804	315.405	237.767	Timm10b
ENSMUSG00000059534	0.573892	0.0254403	0.156771	1466.72	1590.13	1029.91	961.951	1199.48	576.214	899.33	716.832	Uqcr10
ENSMUSG00000096096	1.08872	0.0254779	0.156821	125.579	220.99	64.4771	300.679	45.5981	86.2103	87.3757	114.175	Trav4-4-dv10
ENSMUSG00000029629	-0.563691	0.0255291	0.157036	403.561	525.059	722.489	657.943	566.176	1042.13	890.096	916.933	Phf14
ENSMUSG00000038538	-0.537952	0.0255728	0.157205	445.014	651.339	543.45	321.76	625.707	803.15	745.89	668.572	Ubn2
ENSMUSG00000036707	-0.33231	0.0256095	0.157332	2316.51	2168.36	2651.04	2910.26	2960.08	3392.63	3262.74	3036.82	Cab39
ENSMUSG00000029455	0.806973	0.0256507	0.157343	585.224	1495.42	1275.73	596.92	452.181	738.492	279.176	789.81	Aldh2
ENSMUSG00000026203	0.717064	0.02566	0.157343	196.294	405.426	411.617	312.884	141.861	276.38	186.828	200.101	Dnajb2
ENSMUSG00000029430	0.415738	0.0256296	0.157343	5212.15	7021.84	5128.23	4785.34	5104.45	3191.68	4368.79	3937.28	Ran
ENSMUSG00000034880	0.687033	0.0257208	0.157617	997.32	832.452	511.787	488.187	600.375	256.095	463.873	437.868	Mrpl34
ENSMUSG00000038880	0.555754	0.0258128	0.158081	1014.39	980.332	655.133	672.367	790.367	444.363	540.593	484.95	Mrps34
ENSMUSG00000032577	0.457558	0.0258349	0.158117	5837.61	3584.03	4146.11	4104.1	4034.16	2617.37	3617.21	2602.49	Mapkapk3
ENSMUSG00000017652	0.96879	0.0258914	0.15827	140.21	121.295	104.775	201.932	117.795	55.1492	40.4912	78.8633	Cd40
ENSMUSG00000022339	-0.491585	0.0259002	0.15827	287.735	315.7	446.734	422.726	552.244	519.163	497.971	508.492	Ebag9
ENSMUSG00000031834	0.635074	0.0259087	0.15827	475.495	644.693	404.709	390.55	379.984	183.831	336.716	333.109	Pik3r2
ENSMUSG00000025393	0.394431	0.0260114	0.158598	19555	21916.2	18576.9	15020.6	17871.9	11467.2	14943.4	12830	Atp5b
ENSMUSG00000030007	0.453165	0.0260075	0.158598	8285.8	8123.46	5984.85	5532.05	6368.53	3634.14	5500.41	4895.41	Cct7
ENSMUSG00000040621	0.833418	0.025984	0.158598	136.552	234.283	173.282	198.603	88.6629	93.1831	165.517	67.0926	Gemin8
ENSMUSG00000042410	-0.467743	0.0260941	0.158704	741.284	559.952	689.099	711.2	657.372	948.313	1025.07	1106.44	Agps
ENSMUSG00000055170	-0.445601	0.0260612	0.158704	10703.5	5938.49	10841.9	11567.8	12229.2	12809.8	13015.4	15139.4	Ifng
ENSMUSG00000062115	0.511937	0.0260663	0.158704	714.461	1473.82	1098.99	1252.64	672.572	772.089	859.55	876.912	Rai1
ENSMUSG00000034917	0.584244	0.0260901	0.158704	302.366	234.283	321.234	309.555	203.925	150.868	238.685	187.153	Tjp3
ENSMUSG00000000303	-0.980882	0.0261606	0.159009	58.5224	112.987	252.727	336.183	293.854	517.262	365.131	328.401	Cdh1
ENSMUSG00000031388	0.557299	0.0261778	0.159014	1264.33	1369.14	1075.96	847.671	1118.42	592.062	812.665	574.407	Naa10
ENSMUSG00000075467	0.61564	0.0262541	0.159378	694.954	784.266	520.422	510.378	634.573	348.011	343.109	313.099	Dnlz
ENSMUSG00000003352	0.637845	0.0262778	0.159422	530.36	498.474	352.321	337.293	388.85	188.902	251.472	276.61	Cacnb3
ENSMUSG00000022747	-0.537809	0.0263474	0.159745	601.074	478.535	588.353	967.498	996.825	1147.36	888.675	794.518	St3gal6
ENSMUSG00000041225	-0.785076	0.026367	0.159764	131.675	199.39	208.975	219.684	150.727	469.085	309.012	379.015	Arhgap12
ENSMUSG00000062232	-0.633592	0.0264408	0.160011	440.138	407.087	382.833	774.443	501.579	837.38	762.229	1007.57	Rapgef2
ENSMUSG00000059355	0.544246	0.0264297	0.160011	1119.24	1307.66	977.519	702.324	930.961	539.448	750.152	595.594	Wdr83os
ENSMUSG00000029229	0.350392	0.0264937	0.160047	1899.54	2427.57	1761.03	1900.6	1522.47	1533.4	1707.02	1496.05	Chic2
ENSMUSG00000073940	0.667369	0.0264961	0.160047	5115.84	17238.9	11874.1	10523.8	4594.01	6247.07	10324.5	7009.41	Hbb-bt
ENSMUSG00000035614	-0.698968	0.0264779	0.160047	184.102	137.911	301.661	301.788	331.853	504.584	309.012	362.536	Togaram1
ENSMUSG00000053398	0.588854	0.0266738	0.16102	2104.37	2613.67	1607.32	1487.86	1922.72	800.614	1106.76	1366.57	Phgdh
ENSMUSG00000039768	0.421215	0.0267823	0.161275	1153.38	1035.16	865.259	796.633	797.967	646.577	659.225	772.154	Dnajc11
ENSMUSG00000085793	-0.670115	0.0267518	0.161275	118.264	109.664	142.771	117.609	188.725	177.492	255.734	156.549	Lin52
ENSMUSG00000074305	-0.595542	0.0267689	0.161275	592.54	353.917	468.035	757.8	640.906	1059.88	669.17	913.401	Peak1
ENSMUSG00000042380	0.608491	0.0267646	0.161275	591.321	616.446	402.406	340.622	385.051	283.353	368.683	240.121	Smim12
ENSMUSG00000003531	0.864745	0.0268076	0.161327	190.198	294.1	352.321	129.813	93.7294	168.617	94.4794	174.205	Dgcr6
ENSMUSG00000020440	0.522473	0.0270134	0.16237	6000.99	5705.87	4442.59	3358.51	4782.73	2655.4	3595.9	2547.17	Arf5
ENSMUSG00000023944	0.347095	0.0270418	0.16237	34811.1	35707.4	28002.6	29763.9	30018.7	20748.1	23721.4	26366.2	Hsp90ab1
ENSMUSG00000035161	-0.595077	0.0270201	0.16237	390.15	182.774	366.138	350.607	468.647	549.59	409.884	526.147	Ints6
ENSMUSG00000040430	-0.389163	0.0270645	0.16237	1133.87	945.439	877.349	1157.23	1305.88	1588.55	1191.29	1298.3	Pitpnc1
ENSMUSG00000025362	0.505689	0.0270588	0.16237	13944.2	18307.3	11657.7	10406.2	12173.4	7052.76	11777.3	7249.54	Rps26
ENSMUSG00000028233	-0.896251	0.0271112	0.16255	106.072	127.942	244.092	231.889	174.793	569.241	340.268	238.944	Tgs1
ENSMUSG00000031490	0.600703	0.0271617	0.162753	468.18	315.7	516.392	292.912	269.789	253.56	214.532	316.63	Eif4ebp1
ENSMUSG00000020941	0.398768	0.027364	0.163864	1608.15	1056.76	1438.64	1339.19	1029.76	950.848	1175.67	974.609	Map3k14
ENSMUSG00000038646	-0.444543	0.0274223	0.164105	714.461	785.927	1092.66	948.637	972.759	1378.73	1334.79	1137.04	Fam103a1
ENSMUSG00000095432	-0.943953	0.0274381	0.164105	95.099	78.0943	57.5688	51.0378	127.928	219.329	97.3209	94.1651	Zfp748
ENSMUSG00000022661	0.699329	0.0275296	0.164551	159.717	269.176	241.789	237.437	160.86	95.7187	172.62	130.654	Cd200
ENSMUSG00000079108	-0.748816	0.0275837	0.164773	125.579	121.295	230.275	244.094	191.259	370.197	337.427	316.63	Srp54b
ENSMUSG00000002608	0.406591	0.0276701	0.165188	1378.94	1294.37	1267.67	1140.58	1082.95	812.025	1143.7	794.518	Ccdc97
ENSMUSG00000062376	-0.665229	0.0277075	0.165208	286.516	290.777	227.973	191.946	625.707	318.851	316.826	320.161	Borcs7
ENSMUSG00000002107	-0.357619	0.0277034	0.165208	2256.77	1752.97	2533.6	2083.67	2885.35	2967.28	2817.33	2391.79	Celf2
ENSMUSG00000008763	-0.479892	0.0277586	0.165411	516.948	470.227	576.84	799.961	709.304	933.099	877.309	778.039	Man1a2
ENSMUSG00000059278	0.556202	0.0277795	0.165434	499.879	455.273	439.25	347.279	284.988	211.722	379.338	308.391	Naa38
ENSMUSG00000074151	-0.379853	0.0278184	0.165565	3380.89	3313.19	3166.29	4841.93	4292.55	5252.49	4530.75	5053.13	Nlrc5
ENSMUSG00000026820	0.619408	0.0278881	0.165832	413.315	533.367	359.805	264.065	329.32	220.597	215.953	256.6	Ptges2
ENSMUSG00000024357	0.620373	0.0278975	0.165832	563.278	363.886	341.383	321.76	335.653	208.553	281.307	209.517	Sil1
ENSMUSG00000021583	-0.559837	0.0279466	0.165873	776.642	902.238	1489.31	1689.79	1389.48	2174.91	1773.8	1827.98	Erap1
ENSMUSG00000039263	0.465845	0.0279556	0.165873	1697.15	1841.03	1242.34	1289.26	1464.21	937.536	1047.09	945.182	Npepl1
ENSMUSG00000057409	-0.87588	0.0279437	0.165873	156.06	197.728	236.032	254.079	162.127	737.858	353.765	293.089	Zfp53
ENSMUSG00000024056	-0.665545	0.0279816	0.165909	140.21	91.3869	137.014	175.304	254.589	193.339	196.773	222.465	Ndc80
ENSMUSG00000002984	0.475522	0.0279957	0.165909	1278.96	1400.71	1084.02	984.141	1141.22	674.468	883.702	715.655	Tomm40
ENSMUSG00000016252	0.492161	0.0280647	0.166014	3686.91	4835.2	2817.42	2643.98	3138.67	1945.44	2711.49	2143.43	Atp5e
ENSMUSG00000054072	-0.696639	0.028053	0.166014	342.6	289.115	775.452	656.834	557.31	985.079	848.894	961.661	Iigp1
ENSMUSG00000046351	-1.08797	0.0280348	0.166014	70.7146	24.9237	145.073	85.4328	149.46	283.987	127.157	138.894	Zfp322a
ENSMUSG00000024477	-0.693099	0.0281574	0.166461	145.087	134.588	146.8	120.937	208.991	325.824	181.855	167.143	Pggt1b
ENSMUSG00000048578	0.330724	0.0281788	0.166486	5454.78	5840.45	4889.32	4345.98	4407.82	3807.83	4452.61	3652.43	Mlec
ENSMUSG00000060708	0.703191	0.0282548	0.166824	709.585	1041.81	466.307	457.121	586.442	294.129	461.742	298.974	Bloc1s4
ENSMUSG00000038286	1.1319	0.0282875	0.166824	74.3723	337.301	128.378	98.747	75.9968	62.1221	42.6223	110.644	Bphl
ENSMUSG00000036636	0.377483	0.0282717	0.166824	838.822	998.61	796.177	815.495	738.436	671.299	606.657	636.791	Clcn7
ENSMUSG00000093661	0.440358	0.0284207	0.167409	925.386	714.479	707.521	711.2	462.314	593.329	670.591	523.793	Eif4e3
ENSMUSG00000034621	-0.488885	0.0284383	0.167409	426.726	370.532	556.691	608.015	616.841	648.479	667.749	827.476	Gpatch8
ENSMUSG00000022018	0.663953	0.0284376	0.167409	549.867	1189.69	488.759	742.267	338.186	397.455	614.471	520.262	Rgcc
ENSMUSG00000030557	-0.633024	0.0284715	0.167503	316.997	446.965	614.259	666.819	545.91	1073.82	635.072	919.287	Mef2a
ENSMUSG00000061983	0.555255	0.028503	0.167587	23355.3	37850.8	19707.5	16616.1	20856.1	12105.6	20188.1	13219.6	Rps12
ENSMUSG00000019802	-0.466608	0.0285866	0.167977	488.906	719.464	622.319	622.439	661.172	1063.68	868.074	790.987	Sec63
ENSMUSG00000030842	0.490772	0.028672	0.168377	1177.76	1467.18	1210.67	1038.51	1219.75	673.201	888.675	702.707	Lamtor1
ENSMUSG00000031242	-0.484221	0.0287701	0.168587	296.27	250.899	230.275	223.013	328.053	361.322	371.524	335.463	2610002M06Rik
ENSMUSG00000035173	-0.74812	0.0287618	0.168587	118.264	171.143	265.968	246.313	234.324	497.611	277.045	340.171	Ccdc186
ENSMUSG00000021134	-0.419417	0.0287375	0.168587	3786.89	5872.02	5501.28	6403.02	5602.23	8347.81	7691.19	7193.04	Srsf5
ENSMUSG00000042055	-0.384086	0.0287771	0.168587	463.303	503.459	464.58	508.159	594.042	709.333	601.685	622.667	Wdr11
ENSMUSG00000053436	0.355583	0.0288062	0.168655	2627.41	2299.63	2113.35	2505.29	1563	1729.91	2185.1	1978.64	Mapk14
ENSMUSG00000029173	-0.763869	0.0288964	0.169081	145.087	103.018	130.681	120.937	119.062	290.96	181.855	256.6	Sepsecs
ENSMUSG00000050668	-0.612926	0.0289421	0.169247	227.994	237.606	405.285	302.898	331.853	552.126	383.601	533.21	Gpatch11
ENSMUSG00000033147	0.637839	0.0289613	0.169257	241.405	174.466	294.752	246.313	132.994	135.654	194.642	153.018	Slc22a15
ENSMUSG00000024993	-0.859297	0.0289911	0.16933	110.949	98.0332	336.778	285.146	274.855	421.543	455.348	362.536	Fam45a
ENSMUSG00000028114	-0.457691	0.0290377	0.1695	248.72	260.868	278.057	292.912	340.719	406.963	353.055	383.723	Mettl14
ENSMUSG00000024896	0.547068	0.0291108	0.169736	788.834	1556.9	830.142	727.843	683.971	694.753	640.045	648.562	Minpp1
ENSMUSG00000048897	0.605273	0.0291131	0.169736	315.777	551.645	302.812	353.936	302.721	198.41	240.816	258.954	Zfp710
ENSMUSG00000039737	0.513045	0.0291355	0.169765	438.918	520.075	423.131	362.812	295.121	248.488	382.89	294.266	Prkrip1
ENSMUSG00000042570	0.658691	0.0292287	0.170024	414.534	671.278	315.477	402.754	378.717	272.577	191.8	298.974	Mier2
ENSMUSG00000005981	0.33306	0.0292325	0.170024	1228.97	1522.01	1326.39	1209.37	1088.02	1025.65	1005.18	1077.01	Trap1
ENSMUSG00000073838	0.486078	0.0292243	0.170024	2423.8	2263.07	1940.64	1602.14	2025.32	1054.17	1535.11	1262.99	Tufm
ENSMUSG00000041297	-0.471426	0.0293124	0.170184	794.93	1000.27	1030.48	1463.45	1150.09	1622.78	1537.24	1636.12	Cdk13
ENSMUSG00000042473	-0.897383	0.0292999	0.170184	103.633	127.942	146.225	90.9804	92.4628	364.492	186.828	228.35	Tbc1d8b
ENSMUSG00000094525	0.885934	0.0293125	0.170184	312.12	1166.43	664.92	431.602	183.659	427.248	542.014	236.59	Trbv12-2
ENSMUSG00000056145	-0.715968	0.0293575	0.17034	665.693	330.654	711.551	388.331	528.178	1393.94	868.784	654.447	AI504432
ENSMUSG00000022961	-0.302983	0.0293745	0.17034	4924.42	4652.42	5321.66	5467.7	6082.28	7320.26	5653.14	6072.47	Son
ENSMUSG00000001785	0.461267	0.0294139	0.170467	707.146	913.869	668.374	588.044	605.441	443.095	482.342	559.105	Pwp1
ENSMUSG00000027215	0.475672	0.0294501	0.170474	19912.3	11913.5	13494.7	13745.8	14786.4	8089.82	11002.9	8600.8	Cd82
ENSMUSG00000038437	0.304792	0.0294365	0.170474	3652.78	4343.37	3645.26	3857.79	3207.07	3084.55	3483.66	2766.1	Mllt6
ENSMUSG00000057236	0.419134	0.0294906	0.170607	4758.61	6672.91	4359.11	4101.88	4585.14	3163.79	3752.18	3373.46	Rbbp4
ENSMUSG00000032220	0.644442	0.0295654	0.170937	329.189	333.978	325.264	342.841	238.123	123.61	195.352	297.797	Myo1e
ENSMUSG00000008682	0.443155	0.0296022	0.171049	29506.3	30348.8	23553.7	20613.7	25035.9	14463.7	21604.5	15406.6	Rpl10
ENSMUSG00000025949	-0.806433	0.0296356	0.17114	217.021	191.082	352.321	372.798	215.324	715.672	386.442	667.395	Pikfyve
ENSMUSG00000034903	-0.886297	0.0296759	0.171271	110.949	127.942	377.076	360.593	301.454	670.031	394.256	444.93	Cobll1
ENSMUSG00000024193	-0.364279	0.0297181	0.171413	1187.52	1480.47	1221.03	1596.59	2037.98	1656.38	1694.95	1670.25	Phf1
ENSMUSG00000026842	0.427002	0.0298223	0.17181	999.758	1304.34	963.126	1019.65	611.774	914.082	770.753	886.329	Abl1
ENSMUSG00000002308	0.581774	0.02981	0.17181	276.762	418.718	277.482	279.598	249.523	190.804	225.188	169.497	Cd320
ENSMUSG00000019866	-0.332831	0.0298588	0.171918	2078.77	2093.59	2482.37	2729.41	2835.95	3144.14	3166.13	2675.47	Crybg1
ENSMUSG00000035559	0.491992	0.0299277	0.172213	966.839	940.454	690.826	639.082	727.036	460.845	524.965	589.709	Mpv17l2
ENSMUSG00000004568	-0.408735	0.0300071	0.172466	1476.47	2479.08	1661.44	1644.3	2504.09	2534.33	2467.83	2123.42	Arhgef18
ENSMUSG00000022564	0.425944	0.0299919	0.172466	2701.79	1821.09	2803.6	1958.3	1969.58	1936.56	1550.74	1458.38	Grina
ENSMUSG00000041872	1.42638	0.030056	0.172644	413.315	16.6158	177.312	321.76	130.461	27.2577	80.9824	108.29	Il17f
ENSMUSG00000015461	0.467206	0.0301034	0.172712	1961.72	2060.36	1494.49	1410.2	1664.33	1033.26	1316.32	995.796	Atf6b
ENSMUSG00000031447	0.344529	0.0300994	0.172712	2987.08	3421.19	3404.04	2811.51	2930.94	2283.3	2115.49	2617.79	Lamp1
ENSMUSG00000028567	0.465105	0.0301239	0.172728	1030.24	937.131	931.464	792.195	908.162	533.109	667.039	568.522	Txndc12
ENSMUSG00000038323	-1.45126	0.0302007	0.172761	3.65765	23.2621	108.805	74.3376	117.795	187	143.495	131.831	1700066M21Rik
ENSMUSG00000031631	-0.779156	0.0301932	0.172761	101.195	187.759	266.544	189.727	212.791	472.255	346.661	248.36	Cfap97
ENSMUSG00000109901	-0.460475	0.0301642	0.172761	749.819	1144.83	1295.87	1482.31	1423.67	1683.64	1717.68	1606.69	Chmp1b
ENSMUSG00000021610	0.411085	0.0301751	0.172761	3833.22	3502.61	3229.61	2853.68	3158.93	2000.58	2859.25	2073.99	Clptm1l
ENSMUSG00000031728	0.633933	0.0302528	0.172957	232.871	309.054	260.787	215.246	106.396	178.126	191.09	177.737	Zfp821
ENSMUSG00000005779	0.447216	0.0303541	0.17323	7169	6820.79	5365.41	4582.3	5768.16	3461.09	4704.79	3623	Psmb4
ENSMUSG00000058546	0.436729	0.0303311	0.17323	21780.1	25267.6	17745	15273.6	18516.6	11806.4	16641.2	12187.3	Rpl23a
ENSMUSG00000026956	0.639999	0.0303428	0.17323	849.795	952.085	620.016	683.462	708.037	260.532	420.54	606.188	Uap1l1
ENSMUSG00000068921	0.517669	0.0305693	0.174206	1289.93	2316.24	1534.21	1136.14	1389.48	903.94	1070.53	1019.34	Dap3
ENSMUSG00000019996	0.915091	0.0305966	0.174206	167.033	566.599	261.362	179.742	83.5965	197.143	169.779	169.497	Map7
ENSMUSG00000031536	0.473803	0.0305435	0.174206	375.519	588.199	534.814	532.568	397.717	389.848	334.585	340.171	Polb
ENSMUSG00000037826	-0.597612	0.0305801	0.174206	193.856	161.173	224.518	218.575	221.657	383.509	338.137	264.839	Ppm1k
ENSMUSG00000058835	-0.465152	0.0306731	0.174539	1386.25	1153.14	1886.53	2160.23	1820.12	2288.38	2473.51	2516.56	Abi1
ENSMUSG00000044328	0.456165	0.0306914	0.17454	803.464	677.925	591.232	657.943	581.376	451.97	564.745	390.785	Trp53i13
ENSMUSG00000025962	-0.708699	0.0307237	0.174622	103.633	74.7711	135.862	136.471	146.927	203.482	176.172	214.226	Fastkd2
ENSMUSG00000071652	0.513942	0.0307828	0.174856	755.915	1016.89	769.695	695.667	785.3	419.641	571.849	492.013	Ints5
ENSMUSG00000029253	-0.852184	0.0308244	0.17499	115.826	56.4937	227.397	175.304	214.058	332.163	255.023	243.652	Cenpc1
ENSMUSG00000035208	-0.718722	0.0309082	0.175363	330.408	247.575	364.986	451.573	296.388	960.991	512.178	524.97	Slfn8
ENSMUSG00000011958	-0.342883	0.0310267	0.175808	1233.85	1086.67	1413.89	1298.13	1468.01	1600.59	1814.29	1504.29	Bnip2
ENSMUSG00000070501	-0.78441	0.0310692	0.175808	167.033	239.268	260.211	170.866	178.593	618.051	308.301	335.463	Ifi214
ENSMUSG00000040021	-0.758837	0.0310591	0.175808	221.898	172.804	288.42	450.464	273.589	725.18	478.79	441.399	Lats1
ENSMUSG00000031513	0.313683	0.0310771	0.175808	4366.02	4328.42	4045.36	4264.98	3707.38	3121.32	3934.04	2916.76	Leprotl1
ENSMUSG00000041654	0.551146	0.0310079	0.175808	568.155	780.943	531.936	418.288	510.445	341.672	393.546	322.515	Slc39a11
ENSMUSG00000038147	-0.431628	0.0312439	0.176341	1587.42	1191.35	1754.7	1977.16	1775.79	2692.17	2295.92	2019.84	Cd84
ENSMUSG00000002981	0.448257	0.0312366	0.176341	4033.17	3479.35	3198.52	3088.89	3474.32	1830.07	2727.83	2084.58	Clptm1
ENSMUSG00000054823	-0.446038	0.0312232	0.176341	2069.01	1493.76	2273.97	2982.38	2525.63	3025.6	3321.7	3146.29	Nsd3
ENSMUSG00000024976	-0.566927	0.0312357	0.176341	359.669	397.118	709.248	606.906	630.774	987.615	775.015	682.697	Shoc2
ENSMUSG00000040167	-0.687307	0.0312833	0.176461	109.73	98.0332	134.135	108.733	139.327	150.868	229.45	208.34	Ikzf5
ENSMUSG00000060038	0.388333	0.0313016	0.176462	762.011	827.467	685.645	726.733	616.841	477.96	616.603	581.469	Dhps
ENSMUSG00000025323	-0.575876	0.0313352	0.176549	298.708	363.886	600.443	552.539	539.577	860.201	648.569	662.687	Sp4
ENSMUSG00000001270	0.554355	0.0313822	0.176643	3173.62	2839.64	2178.4	1857.33	2661.16	1385.07	1625.33	1172.36	Ckb
ENSMUSG00000028243	-0.824627	0.0313882	0.176643	179.225	68.1248	161.193	176.413	140.594	312.512	331.744	253.069	Ubxn2b
ENSMUSG00000022723	-0.615285	0.03151	0.177109	230.432	122.957	170.979	239.656	274.855	283.353	273.493	341.348	Crybg3
ENSMUSG00000070426	0.488846	0.0315257	0.177109	1182.64	767.65	876.773	657.943	672.572	583.187	718.896	508.492	Rnf121
ENSMUSG00000001909	0.464013	0.0315159	0.177109	1330.17	1189.69	1001.7	825.48	979.092	615.516	799.878	758.029	Trmt1
ENSMUSG00000024608	0.540914	0.0315581	0.177188	83542	88234.9	59854.9	47681.5	72093.1	33253.1	50276.6	36359.5	Rps14
ENSMUSG00000030681	0.489997	0.0316717	0.177723	3291.89	1978.94	2553.75	2347.74	2349.57	1395.85	2148.87	1351.27	Mvp
ENSMUSG00000005846	-0.385031	0.0316997	0.177778	929.044	870.668	1049.48	1011.88	1160.22	1020.58	1386.65	1480.75	Rsl1d1
ENSMUSG00000066037	-0.356252	0.0317716	0.178008	1047.31	1236.22	1276.88	1454.58	1411.01	1637.99	1579.16	1792.67	Hnrnpr
ENSMUSG00000015597	-0.583478	0.0317773	0.178008	226.774	212.682	273.452	352.826	276.122	454.506	402.781	464.94	Zfp318
ENSMUSG00000001156	0.33527	0.0320017	0.179162	1962.94	2022.14	2167.47	2163.56	1411.01	1491.56	1915.16	1773.83	Mxd1
ENSMUSG00000026581	0.700167	0.032028	0.179206	959.524	3927.98	2568.72	2440.94	1024.69	1676.66	2072.86	1313.6	Sell
ENSMUSG00000034636	-0.564228	0.0321454	0.179759	359.669	551.645	775.452	785.538	715.637	1121.37	894.358	927.526	Zyg11b
ENSMUSG00000038046	0.809415	0.0321938	0.179926	108.51	181.112	121.47	96.5279	89.9296	60.2204	76.7201	62.3844	Mrm3
ENSMUSG00000034908	0.400568	0.0322332	0.180043	4359.92	3608.95	3577.33	2889.18	3441.39	2427.83	2840.78	2227	Sidt2
ENSMUSG00000050192	-0.901405	0.0323116	0.18017	46.3303	96.3716	52.9633	106.514	102.596	191.437	113.659	153.018	Eif5a2
ENSMUSG00000070923	-0.524694	0.0323037	0.18017	335.285	373.856	391.468	478.202	379.984	714.404	602.395	572.053	Klhl9
ENSMUSG00000030588	0.630994	0.0323071	0.18017	732.75	561.614	503.727	474.873	599.108	273.844	327.481	269.548	Yif1b
ENSMUSG00000024875	0.640982	0.0323782	0.180438	418.192	752.696	451.915	357.264	426.849	235.176	350.213	256.6	Yif1a
ENSMUSG00000049659	-0.610854	0.0324599	0.180526	482.81	515.09	829.567	1045.16	781.501	1542.91	962.554	1102.91	Aftph
ENSMUSG00000030706	0.509905	0.0324237	0.180526	931.482	893.93	735.154	690.119	708.037	507.753	686.219	379.015	Mrpl48
ENSMUSG00000022216	0.432124	0.0324683	0.180526	10256.1	9961.17	7905.35	7453.73	8644.64	4799.88	7369.4	5554.56	Psme1
ENSMUSG00000046330	0.491738	0.032461	0.180526	20193.9	24847.3	15529.2	14158.5	17709.8	9580.11	15417.2	10435.8	Rpl37a
ENSMUSG00000057649	-0.410518	0.0325356	0.180797	749.819	696.202	679.888	774.443	1195.68	834.845	1039.27	786.279	Brd9
ENSMUSG00000027575	0.351727	0.0325955	0.180923	1193.61	1179.72	1119.71	912.023	919.561	843.719	881.571	806.289	Arfgap1
ENSMUSG00000031827	0.463473	0.0325804	0.180923	23880.8	17915.2	17648.3	15938.2	19234.8	9941.44	14856	10640.7	Cotl1
ENSMUSG00000087141	-0.741353	0.0326276	0.180997	148.745	219.329	234.305	387.221	255.856	586.99	336.716	474.357	Plcxd2
ENSMUSG00000028066	0.728425	0.0327042	0.181319	527.921	887.284	280.936	353.936	393.917	245.953	303.329	291.912	Pmf1
ENSMUSG00000036202	-0.664573	0.0327347	0.181385	368.204	312.377	394.346	236.327	452.181	745.465	279.886	602.657	Rif1
ENSMUSG00000018677	0.402684	0.0328182	0.18164	1493.54	1794.51	1561.84	1239.33	1422.41	973.669	1179.93	1031.11	Slc25a39
ENSMUSG00000024642	-0.489405	0.0327998	0.18164	393.807	578.23	488.184	651.286	544.644	812.658	788.513	814.528	Tle4
ENSMUSG00000036769	-0.807374	0.0328657	0.181799	159.717	86.4022	275.179	351.717	314.12	481.129	336.716	401.379	Wdr44
ENSMUSG00000036568	-0.41322	0.0328862	0.18181	529.14	420.38	471.489	620.22	640.906	732.787	664.908	680.343	Bicral
ENSMUSG00000020038	-0.412032	0.0330208	0.18245	919.29	707.833	816.902	860.985	1381.88	982.543	1140.15	896.923	Cry1
ENSMUSG00000044468	0.371533	0.0330744	0.182642	3335.78	2316.24	2748.34	2696.13	2253.31	1813.58	2550.94	1960.99	Fam46c
ENSMUSG00000015970	1.5927	0.0331133	0.182705	46.3303	433.672	127.803	47.7092	12.6661	111.566	71.0372	20.0101	Chdh
ENSMUSG00000045962	-0.429531	0.0331234	0.182705	2874.91	2856.26	4102.93	4884.09	4093.69	5741.86	5005.28	4986.04	Wnk1
ENSMUSG00000018661	0.393034	0.0332138	0.1831	1199.71	915.531	842.808	938.651	791.633	636.435	779.278	760.383	Cog1
ENSMUSG00000015312	0.668989	0.0332326	0.1831	3179.72	1998.88	2889.95	5112.65	2083.58	962.892	2163.79	3083.91	Gadd45b
ENSMUSG00000022951	0.593752	0.0332735	0.183117	253.597	360.563	225.67	234.108	216.591	152.136	180.434	161.258	Rcan1
ENSMUSG00000031532	0.286497	0.0332564	0.183117	9694	10057.5	8957.71	9100.25	8288.72	6975.42	8718.39	7014.12	Saraf
ENSMUSG00000028224	-0.630177	0.0333185	0.183261	118.264	109.664	169.252	155.332	183.659	263.068	212.401	198.924	Nbn
ENSMUSG00000033186	-0.4866	0.0334221	0.183623	284.078	513.428	439.826	447.135	571.243	586.356	535.62	666.218	Mzt1
ENSMUSG00000054021	1.16977	0.0334193	0.183623	106.072	325.67	51.8119	79.8852	65.8639	72.8984	45.4638	64.7385	Sirt5
ENSMUSG00000034640	-0.626057	0.033464	0.18375	210.925	191.082	348.291	232.998	249.523	447.533	377.207	448.461	Tiparp
ENSMUSG00000038047	-0.557536	0.0335634	0.183983	209.705	192.743	161.193	158.661	239.39	299.2	219.505	302.505	Haus6
ENSMUSG00000005447	0.682273	0.033562	0.183983	225.555	327.331	251	205.261	221.657	112.834	174.751	120.06	Pafah1b3
ENSMUSG00000017831	-0.651426	0.0335455	0.183983	374.3	274.161	697.158	724.514	605.441	996.489	784.25	872.204	Rab5a
ENSMUSG00000001151	-0.486957	0.0337054	0.184657	542.552	393.794	626.349	779.99	868.897	800.614	717.475	903.985	Pcnt
ENSMUSG00000041133	-0.462382	0.0337811	0.184864	1110.71	1315.97	1548.03	2032.63	1523.74	2166.03	2280.29	2308.22	Smc1a
ENSMUSG00000028899	0.376835	0.0337799	0.184864	999.758	865.683	732.851	855.437	701.704	587.624	686.929	682.697	Taf12
ENSMUSG00000020863	-0.442643	0.0338703	0.185182	1068.03	952.085	1093.23	670.148	1077.89	1527.7	1387.36	1147.64	Luc7l3
ENSMUSG00000018572	0.437098	0.0338773	0.185182	1582.54	1299.36	1133.53	1214.92	1233.68	762.58	1048.51	819.236	Phf23
ENSMUSG00000062593	-0.696355	0.0340549	0.185943	1336.26	520.075	1338.48	1551.1	985.425	2876	1902.38	1929.21	Lilrb4a
ENSMUSG00000024312	0.567769	0.0340533	0.185943	698.612	1141.51	814.599	789.976	773.901	335.966	571.139	645.031	Wdr46
ENSMUSG00000021608	0.447835	0.0340978	0.186073	916.852	996.948	752.424	801.071	559.843	484.933	762.939	732.134	Lpcat1
ENSMUSG00000054065	0.481456	0.0341508	0.186258	4596.45	3426.18	3657.35	3308.58	3537.65	1797.1	3319.57	2083.4	Pkp3
ENSMUSG00000042385	0.474068	0.0341772	0.186297	5879.07	2932.69	3596.32	3423.97	3613.65	2569.83	2760.5	2456.53	Gzmk
ENSMUSG00000028936	0.467599	0.0343	0.186862	9164.86	12451.9	7527.7	6933.37	8146.86	5245.51	7636.49	5057.84	Rpl22
ENSMUSG00000055681	0.408217	0.0343409	0.18698	3573.53	2828.01	2628.59	2553	2795.42	1720.4	2303.02	1911.55	Cope
ENSMUSG00000051166	-1.07728	0.0344235	0.187311	32.9189	46.5242	90.383	102.076	60.7975	218.061	113.659	183.622	Eml5
ENSMUSG00000015668	0.484484	0.0344402	0.187311	680.323	493.489	452.491	399.426	360.985	336.6	387.863	361.359	Pdzd11
ENSMUSG00000020321	0.347243	0.0346243	0.188102	3324.81	4679.01	3811.06	3098.88	3014.54	2668.08	3101.48	2936.77	Mdh1
ENSMUSG00000021497	0.431852	0.0346061	0.188102	676.666	1000.27	861.23	710.091	724.503	531.207	578.953	574.407	Txndc15
ENSMUSG00000056076	0.44574	0.034651	0.188141	6636.2	7492.06	5039	5163.69	5874.55	3041.45	4370.21	4578.78	Eif3b
ENSMUSG00000034285	0.431934	0.0347443	0.188487	724.215	629.739	548.055	475.983	469.914	441.194	407.043	443.753	Nipsnap1
ENSMUSG00000040043	0.468972	0.0347534	0.188487	702.269	709.495	868.714	546.992	443.315	651.648	464.583	482.596	Rbms2
ENSMUSG00000037416	-0.787691	0.0347755	0.188502	362.108	204.374	348.291	338.403	260.922	877.95	310.432	715.655	Dmxl1
ENSMUSG00000042688	-0.547661	0.0348691	0.188904	420.63	433.672	706.945	752.252	721.97	960.357	654.963	1051.12	Mapk6
ENSMUSG00000023010	0.387327	0.0349011	0.188971	16887.4	17504.7	15160.2	12700.6	15509.7	9400.72	12398.8	10287.5	Tmbim6
ENSMUSG00000067288	0.452252	0.034949	0.18902	10184.1	10860.1	7956.59	6882.33	8596.51	4877.85	7477.37	5274.42	Rps28
ENSMUSG00000019804	0.316896	0.0349425	0.18902	2120.22	2296.3	1892.29	2035.96	1861.92	1586.65	1778.06	1468.98	Snx3
ENSMUSG00000027429	0.330433	0.0349864	0.189118	1831.26	1618.38	1569.33	1825.15	1570.6	1232.93	1410.8	1230.03	Sec23b
ENSMUSG00000005610	-0.338937	0.0350955	0.189602	6806.89	8778.13	10236.9	10514.9	10758.6	11750.6	11356.7	12099	Eif4g2
ENSMUSG00000006262	-0.723421	0.0353199	0.190708	198.732	114.649	226.245	232.998	195.058	476.692	268.52	337.817	Mob1b
ENSMUSG00000020612	0.28938	0.0354103	0.19109	10898.6	12169.4	10227.7	10893.2	9963.18	8034.67	9921.05	8235.91	Prkar1a
ENSMUSG00000039065	0.65579	0.0355086	0.191196	307.243	304.069	191.704	197.494	196.325	183.197	131.419	122.415	Fam173b
ENSMUSG00000028634	0.722939	0.0354739	0.191196	132.895	388.81	310.872	299.569	151.994	193.339	143.495	196.57	Hivep3
ENSMUSG00000039191	0.450913	0.0355009	0.191196	1727.63	1794.51	2349.96	3116.63	1316.01	1864.3	1745.38	1650.24	Rbpj
ENSMUSG00000025572	0.431913	0.0355023	0.191196	3683.26	4479.62	3052.87	2957.97	3476.85	2171.74	2741.32	2115.18	Tmc6
ENSMUSG00000073481	0.52232	0.0356463	0.191301	1743.48	2823.02	1809.96	1301.46	1626.33	1364.78	1432.82	918.11	44622
ENSMUSG00000047423	0.568614	0.03562	0.191301	1544.75	1679.86	968.308	1034.07	1321.08	661.79	902.882	637.969	AI837181
ENSMUSG00000033411	-0.635657	0.0356034	0.191301	240.186	282.469	366.138	245.203	316.653	673.201	313.984	459.055	Ctdspl2
ENSMUSG00000034994	0.453034	0.0356073	0.191301	162680	133757	113714	105258	134212	69709.9	97059.5	75529.8	Eef2
ENSMUSG00000021116	-0.335659	0.0356435	0.191301	1363.09	1212.95	1405.83	1547.78	1872.05	1457.97	1846.97	1807.97	Eif2s1
ENSMUSG00000039233	-0.519518	0.0355552	0.191301	292.612	202.713	341.959	366.14	367.318	457.041	452.507	453.17	Tbce
ENSMUSG00000048000	-0.401614	0.0356694	0.191319	544.99	761.004	781.209	767.785	830.898	1083.33	955.45	900.454	Gigyf2
ENSMUSG00000001998	-0.887419	0.0357536	0.191527	91.4413	93.0485	213.005	218.575	127.928	414.57	259.286	341.348	Ap4e1
ENSMUSG00000019494	0.436276	0.0358067	0.191527	3039.51	2650.22	2457.04	2029.31	2542.09	1514.38	1952.1	1513.7	Cops6
ENSMUSG00000010608	-0.391086	0.0357758	0.191527	2097.05	1674.87	1703.46	1261.52	2025.32	2498.83	2358.43	1948.04	Rbm25
ENSMUSG00000025508	0.477052	0.0357992	0.191527	17209.3	21949.5	13708.9	11872.9	15695.9	8633.7	12638.9	9542.46	Rplp2
ENSMUSG00000054648	-0.583659	0.0357506	0.191527	312.12	267.514	236.032	380.564	284.988	576.214	431.196	496.721	Zfp869
ENSMUSG00000025804	0.858744	0.0359022	0.191827	165.814	106.341	137.589	100.966	78.53	43.1051	101.583	58.8532	Ccr1
ENSMUSG00000029267	-0.582477	0.0358905	0.191827	321.873	324.008	411.617	362.812	287.521	654.184	540.593	645.031	Mtf2
ENSMUSG00000032846	-0.706592	0.0359439	0.191944	201.171	146.219	379.379	454.902	398.983	534.377	455.348	546.158	Zswim6
ENSMUSG00000026399	-0.874983	0.0360046	0.192163	45.111	56.4937	115.138	100.966	111.462	133.119	199.614	142.425	Cd55
ENSMUSG00000028096	0.436329	0.0360735	0.192184	353.573	380.502	402.406	418.288	283.721	256.729	286.99	323.693	Gpr89
ENSMUSG00000028986	-0.750428	0.0361074	0.192184	85.3452	94.7101	100.17	104.295	108.929	212.99	120.053	204.809	Klhl7
ENSMUSG00000023025	-0.44048	0.0360606	0.192184	492.564	418.718	560.145	534.787	673.838	774.624	517.151	762.737	Larp4
ENSMUSG00000060147	0.361785	0.0361009	0.192184	1060.72	908.884	876.773	873.189	814.433	626.926	704.689	750.967	Serpinb6a
ENSMUSG00000032324	0.345383	0.0360558	0.192184	1945.87	1639.98	1548.03	1552.21	1565.53	1191.1	1238.18	1270.05	Tspan3
ENSMUSG00000032109	0.654256	0.0361514	0.192227	510.852	395.456	466.307	347.279	349.585	190.804	385.732	167.143	Nlrx1
ENSMUSG00000024491	-0.470372	0.0361551	0.192227	343.819	402.102	556.691	504.83	516.778	706.163	615.892	669.749	Rbm27
ENSMUSG00000039145	-0.519862	0.0361838	0.192274	577.909	387.148	672.98	908.694	906.895	987.615	960.422	801.58	Camk1d
ENSMUSG00000030678	0.302342	0.0362515	0.192487	4795.18	4575.99	4168.56	4033.09	3964.5	3213.23	3881.47	3189.84	Maz
ENSMUSG00000025968	-0.362874	0.0362635	0.192487	964.401	915.531	1181.89	1068.46	1259.01	1567.63	1145.83	1344.21	Ndufs1
ENSMUSG00000019132	-0.31713	0.0364333	0.192593	2051.94	2449.17	2374.71	2864.77	2796.68	2932.42	3145.53	3260.47	BC005537
ENSMUSG00000021235	0.644821	0.0363527	0.192593	234.09	433.672	219.913	213.027	163.393	192.071	169.779	175.382	Coq6
ENSMUSG00000040029	-0.347567	0.0364717	0.192593	627.897	559.952	621.168	593.591	694.104	772.723	750.863	841.601	Ipo8
ENSMUSG00000031878	-0.634423	0.0365014	0.192593	230.432	299.084	321.81	321.76	269.789	642.773	560.483	344.88	Nae1
ENSMUSG00000036398	0.488798	0.036485	0.192593	1453.31	1646.63	1293	969.717	1266.61	721.377	1052.06	781.57	Ppp1r11
ENSMUSG00000084349	0.484389	0.0364009	0.192593	551.086	551.645	548.631	393.878	416.716	296.665	431.196	317.807	Rpl3-ps1
ENSMUSG00000072872	-0.597988	0.0363622	0.192593	135.333	161.173	253.879	238.546	287.521	264.97	316.826	330.755	Rybp
ENSMUSG00000020063	-0.666561	0.0363091	0.192593	188.979	209.359	363.835	366.14	262.189	547.055	505.785	479.065	Sirt1
ENSMUSG00000061306	0.328902	0.036445	0.192593	3039.51	2671.82	2695.95	2562.98	2613.02	1845.28	2236.96	2042.21	Slc38a10
ENSMUSG00000064289	-0.648626	0.0364855	0.192593	373.081	470.227	729.973	480.421	405.316	1180.95	824.031	810.997	Tank
ENSMUSG00000033184	-0.343442	0.0364831	0.192593	1126.56	1065.07	1321.78	1403.54	1500.94	1570.8	1758.88	1411.3	Tmed7
ENSMUSG00000009090	0.417795	0.0366267	0.192836	2751.77	3773.45	2723.01	2347.74	2754.88	1842.11	2266.8	1815.03	Ap1b1
ENSMUSG00000041702	-0.652171	0.0366115	0.192836	153.621	117.972	221.64	240.765	231.79	355.617	245.789	324.87	Btbd7
ENSMUSG00000039585	-0.84815	0.0366179	0.192836	109.73	74.7711	150.83	125.375	112.729	307.441	139.233	273.079	Myo9a
ENSMUSG00000037820	0.653861	0.0365976	0.192836	490.125	272.499	787.541	684.572	392.65	265.604	402.781	363.713	Tgm2
ENSMUSG00000074071	0.375693	0.036713	0.193186	1171.67	1202.98	992.486	1272.62	1041.16	775.892	977.471	780.393	Fam169b
ENSMUSG00000028452	0.317163	0.0367639	0.193349	8624.74	8656.83	7317	7568.01	7239.96	5356.45	7265.68	5954.77	Vcp
ENSMUSG00000035944	0.461275	0.0369634	0.194293	612.047	817.497	535.39	558.087	523.111	461.478	480.211	363.713	Ttc38
ENSMUSG00000027203	0.449055	0.0369983	0.194371	1133.87	1219.6	971.762	805.509	892.963	567.34	865.943	699.176	Dut
ENSMUSG00000021519	-0.876568	0.0370317	0.194441	102.414	106.341	231.427	252.97	136.794	489.37	309.012	340.171	Mterf3
ENSMUSG00000002028	-0.40462	0.0371587	0.195003	1482.57	1254.49	1668.34	2185.75	1846.72	2369.51	2209.97	2302.34	Kmt2a
ENSMUSG00000026427	0.363763	0.0372342	0.195188	1147.28	910.546	835.324	941.98	753.635	709.333	814.796	700.353	Eif2d
ENSMUSG00000051615	-0.416075	0.0372234	0.195188	607.17	510.105	577.991	700.105	981.625	732.787	815.507	669.749	Rap2a
ENSMUSG00000012848	0.481979	0.0372692	0.195267	30165.9	32394.2	22595.8	19163.6	25781.9	13223.1	21173.3	14513.2	Rps5
ENSMUSG00000025512	0.511334	0.037334	0.195414	515.729	799.22	484.729	437.149	430.649	351.814	436.168	347.234	Chid1
ENSMUSG00000024098	0.503924	0.0373375	0.195414	445.014	594.846	724.216	836.575	417.982	528.672	385.021	503.783	Twsg1
ENSMUSG00000034220	0.517068	0.037414	0.195708	1744.7	1013.56	1016.67	936.432	998.091	638.97	964.685	690.936	Gpc1
ENSMUSG00000003644	0.35733	0.0374501	0.195792	4880.53	4634.15	4161.65	4017.56	4253.29	3023.7	3775.63	2759.04	Rps6ka1
ENSMUSG00000054414	-0.412376	0.0375115	0.196007	488.906	393.794	529.057	543.663	629.507	766.384	603.816	606.188	Slc30a7
ENSMUSG00000024454	0.416209	0.0375586	0.196047	1328.95	1427.3	913.617	947.527	955.027	803.15	882.282	815.705	Hdac3
ENSMUSG00000049517	0.490107	0.0375594	0.196047	27145.9	38096.7	20725.9	19295.6	24132.8	14538.5	21671.3	14599.1	Rps23
ENSMUSG00000020284	0.662764	0.03762	0.196047	234.09	177.789	142.195	181.961	130.461	86.2103	113.659	135.362	1810043G02Rik
ENSMUSG00000049225	-0.599688	0.0376167	0.196047	130.456	169.481	174.434	120.937	170.993	237.712	236.554	256.6	Pdp1
ENSMUSG00000028494	0.69686	0.0376172	0.196047	716.9	958.732	2059.81	675.696	488.913	936.269	581.084	716.832	Plin2
ENSMUSG00000009927	0.390991	0.0376696	0.196201	16057.1	16230.3	13023.8	11577.8	13422.3	8844.16	12370.4	8745.58	Rps25
ENSMUSG00000029433	0.477864	0.0379749	0.19736	997.32	1227.91	925.707	774.443	953.76	577.482	724.579	562.636	Diablo
ENSMUSG00000060019	0.728418	0.0379223	0.19736	293.831	255.883	151.406	132.032	148.194	103.326	129.288	121.238	Gm10073
ENSMUSG00000016344	0.492458	0.0379386	0.19736	2081.2	2766.53	1651.65	1484.53	1845.46	1187.93	1560.69	1078.19	Ppdpf
ENSMUSG00000004266	0.406422	0.0379937	0.19736	6454.54	7144.79	4937.1	4886.31	5585.77	4636.34	4116.6	3329.91	Ptpn6
ENSMUSG00000002147	0.306302	0.0379632	0.19736	4558.65	3740.22	3549.69	4104.1	3637.71	3159.99	3254.21	2848.49	Stat6
ENSMUSG00000007892	0.496629	0.0380512	0.197553	39399	50282.7	31373.3	25659.8	36681.1	19293.3	27931.8	20078.4	Rplp1
ENSMUSG00000021585	-0.37341	0.0381151	0.197779	1188.74	1425.64	1796.72	1769.68	1875.85	2282.04	2013.9	1838.57	Cast
ENSMUSG00000022126	0.657815	0.0381786	0.197937	152.402	232.621	267.119	331.745	176.059	125.512	179.724	143.602	Acod1
ENSMUSG00000019362	0.46086	0.0381861	0.197937	3016.34	2558.83	2242.31	1855.11	2395.17	1310.9	1861.17	1461.91	D8Ertd738e
ENSMUSG00000039850	0.593076	0.0382821	0.198328	326.75	667.955	439.25	357.264	263.456	338.502	351.634	229.527	Endov
ENSMUSG00000022195	-0.460562	0.0384357	0.198806	318.216	252.56	325.264	299.569	395.183	444.997	337.427	472.003	6030458C11Rik
ENSMUSG00000028138	0.359664	0.0384137	0.198806	1871.5	2153.41	1761.61	1614.35	1659.26	1213.28	1599.05	1294.77	Adh5
ENSMUSG00000052917	-0.806932	0.0384343	0.198806	168.252	312.377	583.172	469.325	279.922	958.455	685.509	761.56	Senp7
ENSMUSG00000055148	-0.503693	0.038491	0.198881	4792.74	6441.95	3977.43	4850.81	11347.6	5321.58	6332.96	5441.57	Klf2
ENSMUSG00000006998	0.321742	0.0384896	0.198881	5969.29	5923.53	5099.45	4807.53	5080.39	3602.45	4467.53	4292.75	Psmd2
ENSMUSG00000022477	0.371928	0.0385201	0.198925	3712.52	4607.56	4519.73	3232.02	3908.77	2905.79	2676.68	2932.07	Aco2
ENSMUSG00000051695	0.384112	0.0386423	0.19945	5032.93	4783.69	4726.4	3764.59	4595.27	2729.57	3566.78	3140.41	Pcbp1
ENSMUSG00000030835	0.392894	0.0386791	0.199534	1669.11	1674.87	1373.02	1472.33	1323.61	869.709	1118.84	1404.24	Nomo1
ENSMUSG00000018446	0.50915	0.038707	0.199557	1424.05	1530.32	1035.66	1087.33	1203.28	576.214	765.07	1025.22	C1qbp
ENSMUSG00000031779	0.826182	0.0387246	0.199557	148.745	220.99	102.473	156.442	50.6645	121.075	78.8513	101.227	Ccl22
ENSMUSG00000042190	-0.614223	0.0387645	0.199657	120.703	111.326	162.344	184.18	246.99	221.231	242.947	177.737	Cmklr1
ENSMUSG00000033964	-0.805827	0.0387872	0.199668	121.922	111.326	149.103	118.718	98.7959	360.688	198.194	217.757	Zbtb41
ENSMUSG00000027201	-0.501761	0.03917	0.201212	326.75	242.591	317.204	365.031	397.717	514.726	343.82	519.085	Myef2
ENSMUSG00000014956	-0.418384	0.0391414	0.201212	1330.17	2178.33	2208.92	2057.04	2045.58	3115.61	2695.86	2530.69	Ppp1cb
ENSMUSG00000024097	-0.303254	0.0391553	0.201212	1543.53	1719.74	1487.58	1792.98	1828.99	2244.64	1996.14	1997.48	Srsf7
ENSMUSG00000032501	0.659681	0.0391165	0.201212	459.645	461.919	504.303	889.832	224.191	346.109	326.771	569.699	Trib1
ENSMUSG00000032473	0.673638	0.0391956	0.201237	157.279	129.603	161.193	209.699	84.8631	114.102	88.0861	125.946	Cldn18
ENSMUSG00000020689	0.575227	0.0393344	0.201524	1139.97	3083.89	1809.39	1371.36	1222.28	1096.01	1597.63	1049.94	Itgb3
ENSMUSG00000002379	0.618501	0.0392793	0.201524	1072.91	1118.24	719.61	561.415	851.164	399.356	613.051	397.848	Ndufa11
ENSMUSG00000074102	0.453837	0.0392995	0.201524	907.098	1453.88	910.739	987.47	811.899	602.838	920.642	770.977	Rbm15b
ENSMUSG00000043716	0.388195	0.039333	0.201524	29447.8	36568.1	25428.7	22880.4	24338	17978	26408.8	18624.7	Rpl7
ENSMUSG00000034681	0.388816	0.0394515	0.201818	1753.23	2017.16	1428.86	1317	1411.01	1167.01	1330.53	1064.07	Rnps1
ENSMUSG00000021597	-0.864064	0.039454	0.201818	76.8107	109.664	117.44	73.2281	157.06	303.004	104.425	121.238	Slf1
ENSMUSG00000020225	0.529831	0.0394401	0.201818	1504.51	717.803	1036.24	973.046	972.759	616.784	781.409	562.636	Tmbim4
ENSMUSG00000030138	-0.392103	0.0395136	0.201958	731.531	940.454	984.427	1238.22	1188.08	1263.99	1380.25	1279.47	Bms1
ENSMUSG00000031352	-0.551174	0.039523	0.201958	248.72	257.545	390.892	330.636	305.254	535.011	434.037	528.502	Hccs
ENSMUSG00000030082	0.376245	0.039556	0.20202	5362.12	3971.18	4227.85	3869.99	4043.03	2569.83	3679.73	3140.41	Sec61a1
ENSMUSG00000039640	0.531426	0.0396143	0.202212	1572.79	1718.07	1393.74	927.556	1423.67	670.031	859.55	932.234	Mrpl12
ENSMUSG00000057134	0.388626	0.0397343	0.202718	501.098	541.675	541.147	527.02	336.919	421.543	428.354	423.743	Ado
ENSMUSG00000020372	0.458453	0.0397571	0.202728	61740	60923.5	45304.9	38866.4	52793.7	27530.2	40432.2	29771.5	Rack1
ENSMUSG00000034858	-0.618866	0.0397796	0.202736	204.829	332.316	336.778	511.487	376.184	649.746	471.687	629.729	Fam214a
ENSMUSG00000003549	0.511007	0.0398212	0.202772	592.54	461.919	485.305	389.44	428.115	300.468	375.076	250.715	Ercc1
ENSMUSG00000084319	0.370462	0.0398283	0.202772	2110.47	1698.13	1683.89	1571.08	1528.8	1192.36	1593.36	1148.81	Tpt1-ps3
ENSMUSG00000029551	0.600631	0.039892	0.202883	395.026	340.624	249.849	196.384	222.924	170.519	200.325	184.799	Psmg3
ENSMUSG00000022246	-0.480684	0.0398865	0.202883	260.913	284.13	311.447	417.178	411.649	461.478	397.808	508.492	Rai14
ENSMUSG00000042622	0.622695	0.0399133	0.202886	252.378	282.469	316.053	377.236	189.992	161.644	147.757	301.328	Maff
ENSMUSG00000024645	-0.714618	0.0400026	0.203233	58.5224	137.911	143.346	133.142	173.526	200.946	195.352	207.163	Timm21
ENSMUSG00000035960	0.817846	0.0400805	0.203522	652.281	995.286	343.686	419.397	505.379	150.234	244.368	468.471	Apex1
ENSMUSG00000036461	-0.523941	0.0401104	0.203568	1109.49	1291.05	1961.95	2423.18	1697.26	2962.84	2659.63	2440.05	Elf1
ENSMUSG00000041058	-0.932979	0.0401652	0.20374	86.5644	78.0943	309.72	257.408	211.524	569.875	310.432	310.745	Wwp1
ENSMUSG00000019738	0.534433	0.0402324	0.203868	525.483	415.395	329.294	345.06	350.852	216.793	291.252	256.6	Polr2i
ENSMUSG00000048100	-0.478722	0.0402245	0.203868	238.967	324.008	373.046	379.455	386.317	449.434	501.522	497.898	Taf13
ENSMUSG00000021981	-0.420589	0.0403865	0.204228	419.411	415.395	487.608	515.925	500.312	699.824	694.743	564.991	Cab39l
ENSMUSG00000070493	0.390898	0.0403875	0.204228	5691.31	5689.25	4957.83	4190.64	5057.59	2941.29	4150.7	3508.83	Chchd2
ENSMUSG00000020297	1.43987	0.0403859	0.204228	586.444	5802.24	1568.17	1069.57	906.895	812.658	978.182	628.552	Nsg2
ENSMUSG00000028460	0.457531	0.0403377	0.204228	2678.62	2610.34	2071.33	1879.52	2335.64	1265.26	1817.13	1311.25	Sit1
ENSMUSG00000039782	-0.78013	0.0404173	0.204272	75.5915	63.14	107.654	160.88	127.928	176.858	188.959	208.34	Cpeb2
ENSMUSG00000002957	0.342632	0.0405941	0.204316	1506.95	1704.78	1482.97	1196.06	1248.88	1078.9	1083.32	1234.74	Ap2a2
ENSMUSG00000037373	0.388349	0.0404758	0.204316	5852.24	6433.64	4676.89	4572.32	5381.84	3312.12	4060.48	3698.33	Ctbp1
ENSMUSG00000033880	0.326737	0.040591	0.204316	5386.5	4964.8	4599.17	4593.4	4657.34	3292.47	4252.28	3381.7	Lgals3bp
ENSMUSG00000022672	-0.723802	0.040506	0.204316	248.72	255.883	390.892	347.279	198.858	732.153	476.659	646.208	Prkdc
ENSMUSG00000001783	0.406055	0.0404819	0.204316	4564.75	4205.46	4019.46	3463.91	4155.76	2377.75	3267	2468.3	Rtcb
ENSMUSG00000028998	0.577511	0.0405562	0.204316	1175.33	1945.71	940.675	833.247	882.83	566.706	1072.66	754.498	Tomm7
ENSMUSG00000074671	0.46812	0.0405768	0.204316	488.906	855.714	684.493	616.891	540.844	443.729	529.937	396.67	Tspyl3
ENSMUSG00000019470	0.365631	0.0405597	0.204316	2065.35	1949.03	1698.28	1669.82	1773.26	1381.9	1437.79	1135.87	Xab2
ENSMUSG00000039770	-0.356973	0.0406153	0.204317	804.684	756.019	975.792	993.017	1188.08	1187.29	1179.93	969.9	Ypel5
ENSMUSG00000047986	-0.931365	0.0407083	0.204679	108.51	59.8169	31.6629	80.9947	158.327	171.153	93.0587	110.644	Palm3
ENSMUSG00000021189	-0.591244	0.0407884	0.20473	210.925	255.883	222.791	276.27	216.591	393.017	348.082	495.544	Atxn3
ENSMUSG00000028459	0.751334	0.0407691	0.20473	204.829	250.899	149.103	385.002	150.727	91.9153	156.282	189.507	Cd72
ENSMUSG00000060036	0.423426	0.0408028	0.20473	45635.3	48438.4	34398.5	32117.2	40601.3	23499.3	31728	23914.4	Rpl3
ENSMUSG00000063882	0.470509	0.0407729	0.20473	4591.57	5332.01	3838.69	2822.61	3730.18	2219.28	3579.56	2438.88	Uqcrh
ENSMUSG00000000142	-0.534758	0.040919	0.205207	221.898	307.392	276.906	447.135	411.649	521.065	472.397	408.441	Axin2
ENSMUSG00000037089	0.492321	0.0409433	0.205223	1108.27	983.655	997.668	869.861	1012.02	458.309	723.158	625.021	Slc35b2
ENSMUSG00000033845	0.384932	0.0410267	0.205535	1000.98	1080.03	1093.23	825.48	820.766	602.838	836.818	805.112	Mrpl15
ENSMUSG00000036275	0.395322	0.0410703	0.205648	2099.49	1681.52	1785.78	1763.02	1846.72	1100.45	1425.72	1204.14	9530068E07Rik
ENSMUSG00000028525	-0.39863	0.0411109	0.205745	1031.46	832.452	1176.71	1241.55	1077.89	1539.11	1532.98	1498.4	Pde4b
ENSMUSG00000055932	0.479924	0.041173	0.205844	757.134	1445.57	816.902	912.023	791.633	598.401	660.646	766.268	Fto
ENSMUSG00000030201	-0.52365	0.0411573	0.205844	299.928	380.502	462.278	436.04	390.117	656.719	502.233	722.717	Lrp6
ENSMUSG00000041645	0.323393	0.0412579	0.206162	3963.68	4102.44	3387.93	3653.64	3589.58	2456.36	3110.72	2917.94	Ddx24
ENSMUSG00000029209	-0.675574	0.0413305	0.206313	185.321	112.987	202.067	221.903	177.326	398.722	269.941	309.568	Gnpda2
ENSMUSG00000036160	0.431645	0.0413227	0.206313	904.659	937.131	613.108	675.696	624.44	484.299	581.794	628.552	Surf6
ENSMUSG00000036138	0.419398	0.0414068	0.206588	2471.35	2327.87	1906.68	1866.21	2098.78	1389.51	1744.67	1175.89	Acaa1a
ENSMUSG00000054469	0.493774	0.0415248	0.206964	281.639	297.423	342.534	401.645	207.725	256.095	264.258	210.694	Lclat1
ENSMUSG00000017843	-0.310665	0.0415039	0.206964	2482.33	2852.93	3093.17	3584.85	3503.45	3752.68	3955.35	3690.09	Ppp2r5c
ENSMUSG00000046865	0.492235	0.0416378	0.20742	2389.67	3063.95	1845.08	1708.66	2176.04	1118.2	1704.18	1404.24	Fbl
ENSMUSG00000052369	0.578625	0.0417024	0.207636	196.294	280.807	232.002	183.07	127.928	162.278	134.26	171.851	Tmem106c
ENSMUSG00000030156	-1.00504	0.0417461	0.207664	798.587	769.312	1419.07	2213.49	1157.68	2647.8	2647.56	3986.71	Cd69
ENSMUSG00000028483	-0.565324	0.0417507	0.207664	220.678	149.542	225.094	228.56	276.122	412.034	262.127	270.725	Snapc3
ENSMUSG00000028741	0.563007	0.0418461	0.208032	804.684	922.177	670.101	528.13	599.108	285.888	615.892	479.065	Mrto4
ENSMUSG00000032097	-0.295643	0.0419288	0.208332	3276.04	3904.71	4222.1	4264.98	4488.88	5179.59	5140.25	4422.23	Ddx6
ENSMUSG00000030243	-0.439353	0.0419708	0.208332	445.014	325.67	409.89	447.135	459.781	663.692	576.111	507.314	Recql
ENSMUSG00000027366	-0.384053	0.0419688	0.208332	1010.73	958.732	1229.67	1394.66	1223.55	1743.22	1558.56	1471.33	Sppl2a
ENSMUSG00000031029	0.47589	0.0420562	0.208592	15356	13870.9	11285.2	9839.19	13367.8	6221.08	9641.16	6975.28	Eif3f
ENSMUSG00000031246	-0.611203	0.042066	0.208592	721.777	367.209	1005.15	443.807	908.162	1280.48	777.147	919.287	Sh3bgrl
ENSMUSG00000028672	0.47899	0.0421666	0.208771	1046.09	1081.69	936.069	640.191	861.297	573.679	704.689	517.908	Hmgcl
ENSMUSG00000037369	-0.738899	0.0421461	0.208771	384.054	458.596	565.326	843.233	307.787	1245.61	1091.84	1111.15	Kdm6a
ENSMUSG00000019579	0.472723	0.0421394	0.208771	1293.59	1119.9	951.037	784.428	913.228	535.011	867.364	674.457	Mydgf
ENSMUSG00000041936	-0.833584	0.0422853	0.20912	84.126	56.4937	130.681	161.989	300.187	176.224	163.385	137.716	Agrn
ENSMUSG00000049482	0.495178	0.0422756	0.20912	630.335	812.513	571.658	436.04	509.179	341.038	466.004	421.389	Ctu2
ENSMUSG00000036199	0.52781	0.0423017	0.20912	4078.28	4261.95	2730.49	2209.05	3196.93	1772.38	2640.45	1599.63	Ndufa13
ENSMUSG00000079111	0.412422	0.0423991	0.209495	588.882	530.044	481.275	512.597	466.114	338.502	421.961	361.359	Kdelr2
ENSMUSG00000035637	0.467595	0.0424246	0.209515	449.891	393.794	345.989	304.008	305.254	244.051	264.969	266.016	Grhpr
ENSMUSG00000032412	-0.297136	0.0425061	0.20981	6170.46	8206.54	6969.86	7188.56	8759.9	8356.06	10099.4	7839.24	Atp1b3
ENSMUSG00000024740	0.322682	0.0425652	0.209996	7436.01	6765.95	6292.27	5497.65	6184.87	4406.87	5264.56	4928.37	Ddb1
ENSMUSG00000021646	0.727522	0.0426179	0.210073	141.429	144.557	169.252	137.58	69.6637	109.665	60.3816	118.883	Mccc2
ENSMUSG00000031320	0.432703	0.0426547	0.210073	43939.4	55672.9	37234.9	32431.2	41615.9	24548.4	34424.6	24823.1	Rps4x
ENSMUSG00000038324	0.314489	0.0426673	0.210073	4229.47	5391.83	4075.87	4241.68	4089.9	3260.78	3806.88	3264	Trpc4ap
ENSMUSG00000027011	0.476886	0.0426387	0.210073	475.495	643.031	476.094	382.783	340.719	302.37	353.055	423.743	Ube2e3
ENSMUSG00000031864	0.391739	0.0427076	0.210164	679.104	564.937	648.801	563.634	530.711	448.167	396.387	501.429	Ints10
ENSMUSG00000060992	0.435644	0.0428315	0.210561	3127.29	3514.24	2583.69	2149.13	2800.48	1691.88	2217.07	1699.68	Copz1
ENSMUSG00000062006	0.434643	0.0428179	0.210561	22455.5	23378.4	16104.3	13938.9	17562.9	10931	16344.9	11298.6	Rpl34
ENSMUSG00000056305	0.365858	0.0429508	0.211041	1335.04	1678.2	1155.41	1159.44	1086.75	938.17	1126.65	978.14	Usp39
ENSMUSG00000028618	0.344758	0.0429858	0.211106	2489.64	3682.06	2516.33	2721.64	2367.3	2160.96	2412.42	2037.5	Tmem59
ENSMUSG00000032575	0.374742	0.0430111	0.211124	3179.72	2635.27	2685.59	2260.09	2436.96	1600.59	2375.48	1888.01	Manf
ENSMUSG00000031095	-0.646599	0.0431705	0.211764	263.351	151.204	363.835	288.474	288.788	593.329	364.421	428.451	Cul4b
ENSMUSG00000045427	-0.466251	0.0431852	0.211764	783.957	915.531	1058.69	988.579	796.7	1691.88	1354.68	1331.26	Hnrnph2
ENSMUSG00000064246	0.63241	0.0432735	0.211874	371.861	186.097	445.583	436.04	227.99	177.492	257.155	269.548	Chil1
ENSMUSG00000030180	-0.416395	0.0432892	0.211874	1138.75	883.961	1294.15	1331.42	1210.88	1810.42	1351.13	1836.22	Kdm5a
ENSMUSG00000019261	0.438891	0.0432948	0.211874	1110.71	1070.06	760.484	779.99	841.031	568.607	739.497	594.417	Map1s
ENSMUSG00000041958	0.388198	0.0432932	0.211874	1977.57	1857.65	1572.78	1516.71	1720.06	1056.71	1297.85	1218.26	Pigs
ENSMUSG00000034593	-0.489045	0.0433503	0.212039	487.687	443.642	455.369	478.202	752.368	635.167	406.333	827.476	Myo5a
ENSMUSG00000033454	-0.553963	0.0436142	0.213222	385.273	574.907	599.291	606.906	428.115	971.767	833.976	945.182	Zbtb1
ENSMUSG00000029179	-0.698799	0.0436653	0.213365	141.429	76.4327	171.555	199.713	196.325	270.675	197.483	296.62	Zcchc4
ENSMUSG00000040549	-0.493265	0.0437082	0.213467	505.975	385.487	580.294	467.106	550.977	795.543	506.495	881.621	Ckap5
ENSMUSG00000045414	-0.668132	0.0437982	0.213692	193.856	179.451	420.252	448.245	367.318	581.919	463.873	566.168	1190002N15Rik
ENSMUSG00000001089	-0.52791	0.043788	0.213692	246.282	174.466	241.789	295.131	366.051	390.482	262.127	366.067	Luzp1
ENSMUSG00000025609	-0.464099	0.0438329	0.213754	551.086	920.515	948.158	970.827	892.963	1459.87	1165.72	1157.05	Mkln1
ENSMUSG00000005410	0.482891	0.043863	0.213794	2175.08	2786.47	1733.97	1662.06	1982.25	960.991	1585.55	1451.32	Mcm5
ENSMUSG00000002763	0.514713	0.0439038	0.213803	1057.06	2052.05	991.911	980.813	1013.29	807.587	971.078	760.383	Pex6
ENSMUSG00000060152	0.566366	0.0439529	0.213803	994.882	1123.23	819.204	730.062	899.296	328.994	646.438	603.834	Pop5
ENSMUSG00000059895	0.516598	0.0439362	0.213803	1787.37	2811.39	1558.96	1521.15	1997.45	1086.5	1201.24	1081.72	Ptp4a3
ENSMUSG00000022982	0.375528	0.0439267	0.213803	5109.74	5375.21	5220.34	3793.44	4534.48	2932.42	4267.91	3296.96	Sod1
ENSMUSG00000031201	-0.516473	0.0440331	0.213979	335.285	255.883	417.374	349.498	326.786	569.875	524.254	524.97	Brcc3
[truncated: 17,608 more rows]
