# Supplementary material for: Recently activated CD4 T cells in tuberculosis express OX40 as a target for host-directed immunotherapy
Source: Nat Commun. 2023 Dec 19;14:8423. doi: 10.1038/s41467-023-44152-8 (PMC10728168; doi:10.1038/s41467-023-44152-8)
Supplement: Supplementary file 5 — Supplementary Data 2 [file 41467_2023_44152_MOESM5_ESM.xlsx]

## Sheet: Tetramer-enriched markers
p_val	avg_log2FC	pct.1	pct.2	p_val_adj	cluster	gene
1.21393e-132	3.32797	0.945	0.367	3.64178e-129	Parenchymal Tconv effector cells 1	Tnfrsf4
9.86876e-118	2.23553	0.917	0.417	2.96063e-114	Parenchymal Tconv effector cells 1	Ctla2a
8.96552e-109	2.85898	0.897	0.345	2.68966e-105	Parenchymal Tconv effector cells 1	Ctla4
8.02139e-91	3.0133	0.923	0.515	2.40642e-87	Parenchymal Tconv effector cells 1	Hif1a
4.75593e-87	2.88292	0.859	0.427	1.42678e-83	Parenchymal Tconv effector cells 1	Cxcr6
1.86441e-76	1.33526	0.053	0.258	5.59322e-73	Parenchymal Tconv effector cells 1	Ak1
1.28997e-75	2.34872	0.796	0.326	3.86991e-72	Parenchymal Tconv effector cells 1	Tigit
1.4877e-74	2.60725	0.8	0.367	4.46309e-71	Parenchymal Tconv effector cells 1	Maf
7.05786e-73	3.91496	0.84	0.436	2.11736e-69	Parenchymal Tconv effector cells 1	Furin
1.278e-72	4.61813	0.796	0.404	3.83401e-69	Parenchymal Tconv effector cells 1	Tnfrsf18
1.36008e-72	2.85528	0.804	0.336	4.08023e-69	Parenchymal Tconv effector cells 1	Ttc39c
1.03987e-70	4.55719	0.95	0.6	3.11962e-67	Parenchymal Tconv effector cells 1	Cd3g
2.29978e-70	2.9708	0.899	0.499	6.89933e-67	Parenchymal Tconv effector cells 1	Icos
1.17699e-68	2.96778	0.844	0.506	3.53096e-65	Parenchymal Tconv effector cells 1	Odc1
2.31244e-68	0.583195	0.002	0.303	6.93732e-65	Parenchymal Tconv effector cells 1	Olfr433
6.48692e-68	2.22665	0.006	0.296	1.94608e-64	Parenchymal Tconv effector cells 1	Ffar2
1.18543e-66	8.93534	0.004	0.281	3.55629e-63	Parenchymal Tconv effector cells 1	Ccdc96
6.74466e-66	1.8069	0.022	0.305	2.0234e-62	Parenchymal Tconv effector cells 1	Plau
2.04556e-65	3.67622	0.051	0.27	6.13668e-62	Parenchymal Tconv effector cells 1	Abcc3
2.21941e-65	2.95225	0.008	0.257	6.65823e-62	Parenchymal Tconv effector cells 1	F830016B08Rik
4.67614e-65	11.8823	0.014	0.289	1.40284e-61	Parenchymal Tconv effector cells 1	Edn1
1.27611e-64	1.65598	0.008	0.285	3.82832e-61	Parenchymal Tconv effector cells 1	Adamts1
5.15206e-64	1.93754	0.877	0.56	1.54562e-60	Parenchymal Tconv effector cells 1	Cd2
1.50084e-63	10.2932	0.008	0.267	4.50252e-60	Parenchymal Tconv effector cells 1	Myo1d
6.80278e-63	8.22573	0.018	0.303	2.04084e-59	Parenchymal Tconv effector cells 1	Thbs1
2.66694e-62	12.9015	0.026	0.272	8.00082e-59	Parenchymal Tconv effector cells 1	Palmd
8.28661e-62	12.5014	0.042	0.373	2.48598e-58	Parenchymal Tconv effector cells 1	Gm38843
8.45054e-61	0.273275	0.059	0.256	2.53516e-57	Parenchymal Tconv effector cells 1	Ggct
1.03706e-60	1.88695	0.931	0.629	3.11118e-57	Parenchymal Tconv effector cells 1	Ndfip1
1.2725e-60	0.524017	0.063	0.474	3.8175e-57	Parenchymal Tconv effector cells 1	Cxcr2
6.42749e-60	1.55782	0.016	0.268	1.92825e-56	Parenchymal Tconv effector cells 1	Rhou
9.41229e-60	1.33022	0.016	0.315	2.82369e-56	Parenchymal Tconv effector cells 1	Col4a2
2.51021e-59	1.58689	0.01	0.284	7.53063e-56	Parenchymal Tconv effector cells 1	Gstm2
2.70829e-58	3.67625	0.844	0.489	8.12486e-55	Parenchymal Tconv effector cells 1	Ppp1r16b
7.97035e-58	0.53457	0.028	0.359	2.39111e-54	Parenchymal Tconv effector cells 1	Upp1
2.94485e-57	6.1521	0.044	0.449	8.83455e-54	Parenchymal Tconv effector cells 1	Stfa2l1
5.10769e-57	0.609033	0.915	0.541	1.53231e-53	Parenchymal Tconv effector cells 1	Il2rb
2.11274e-56	4.78907	0.065	0.467	6.33823e-53	Parenchymal Tconv effector cells 1	Slfn4
3.78012e-56	6.00125	0.063	0.267	1.13404e-52	Parenchymal Tconv effector cells 1	Saa3
2.00548e-55	3.21413	0.022	0.273	6.01645e-52	Parenchymal Tconv effector cells 1	Nos2
8.2567e-55	7.32324	0.79	0.46	2.47701e-51	Parenchymal Tconv effector cells 1	Kdm2b
2.23379e-54	3.30006	0.061	0.418	6.70136e-51	Parenchymal Tconv effector cells 1	Mgam
2.29456e-54	0.491917	0.042	0.388	6.88368e-51	Parenchymal Tconv effector cells 1	Lcn2
6.2998e-54	3.47939	0.814	0.45	1.88994e-50	Parenchymal Tconv effector cells 1	Hopx
7.80108e-54	1.54682	0.057	0.447	2.34032e-50	Parenchymal Tconv effector cells 1	Chil1
2.73667e-53	0.71501	0.051	0.411	8.21001e-50	Parenchymal Tconv effector cells 1	Gm11815
3.10587e-53	0.585885	0.006	0.276	9.31761e-50	Parenchymal Tconv effector cells 1	Npy
4.29048e-53	4.34538	0.863	0.533	1.28715e-49	Parenchymal Tconv effector cells 1	Rora
1.35914e-52	2.85387	0.065	0.35	4.07742e-49	Parenchymal Tconv effector cells 1	Sh2d5
1.58852e-52	1.59922	0.859	0.572	4.76556e-49	Parenchymal Tconv effector cells 1	Sdf4
2.01224e-52	1.60524	0.069	0.311	6.03673e-49	Parenchymal Tconv effector cells 1	Sned1
3.10422e-52	0.942186	0.02	0.257	9.31265e-49	Parenchymal Tconv effector cells 1	C1s1
6.30712e-52	4.73462	0.754	0.425	1.89214e-48	Parenchymal Tconv effector cells 1	Sub1
8.49198e-52	2.18861	0.422	0.128	2.5476e-48	Parenchymal Tconv effector cells 1	Calca
1.42398e-51	12.8935	0.044	0.306	4.27195e-48	Parenchymal Tconv effector cells 1	Gm6634
1.41557e-50	1.82772	0.543	0.202	4.24671e-47	Parenchymal Tconv effector cells 1	Ccr8
4.94165e-50	7.174	0.075	0.364	1.48249e-46	Parenchymal Tconv effector cells 1	Txlnb
9.12602e-50	8.25326	0.521	0.163	2.73781e-46	Parenchymal Tconv effector cells 1	Ece1
1.1086e-49	0.386826	0.057	0.43	3.32581e-46	Parenchymal Tconv effector cells 1	Ptgs2os2
1.15988e-49	3.15801	0.685	0.36	3.47965e-46	Parenchymal Tconv effector cells 1	Ly6a
2.59405e-49	0.316992	0.04	0.298	7.78214e-46	Parenchymal Tconv effector cells 1	Hbb-bt
7.77771e-49	3.83625	0.541	0.188	2.33331e-45	Parenchymal Tconv effector cells 1	Ermn
1.99277e-48	0.641847	0.008	0.257	5.97832e-45	Parenchymal Tconv effector cells 1	Vwf
1.83798e-47	2.02604	0.693	0.356	5.51395e-44	Parenchymal Tconv effector cells 1	Il18r1
3.64107e-47	1.48934	0.743	0.411	1.09232e-43	Parenchymal Tconv effector cells 1	Bhlhe40
8.81928e-47	1.26969	0.392	0.154	2.64578e-43	Parenchymal Tconv effector cells 1	Trav14-1
2.1879e-46	0.605051	0.822	0.464	6.56371e-43	Parenchymal Tconv effector cells 1	Ctsw
1.21852e-45	3.30917	0.063	0.298	3.65557e-42	Parenchymal Tconv effector cells 1	Hbb-bs
1.31536e-45	9.17495	0.083	0.466	3.94608e-42	Parenchymal Tconv effector cells 1	Mmp9
1.97206e-45	2.54887	0.036	0.283	5.91617e-42	Parenchymal Tconv effector cells 1	Hba-a1
2.08894e-45	2.5975	0.844	0.533	6.26683e-42	Parenchymal Tconv effector cells 1	Thy1
7.94258e-45	2.79097	0.909	0.628	2.38277e-41	Parenchymal Tconv effector cells 1	Lat
9.82733e-45	1.99578	0.075	0.379	2.9482e-41	Parenchymal Tconv effector cells 1	Ccr1
4.6932e-44	2.26706	0.873	0.588	1.40796e-40	Parenchymal Tconv effector cells 1	Sh2d2a
5.45355e-44	1.93911	0.402	0.096	1.63607e-40	Parenchymal Tconv effector cells 1	Trav12-3
8.9843e-44	0.687547	0.077	0.295	2.69529e-40	Parenchymal Tconv effector cells 1	Cxcl13
2.75254e-43	9.51354	0.051	0.319	8.25761e-40	Parenchymal Tconv effector cells 1	Cxcl3
4.05405e-43	4.06521	0.566	0.243	1.21621e-39	Parenchymal Tconv effector cells 1	Cxcr3
4.30583e-43	1.72742	0.719	0.416	1.29175e-39	Parenchymal Tconv effector cells 1	Tgfb1
9.90628e-43	3.74377	0.77	0.44	2.97188e-39	Parenchymal Tconv effector cells 1	Ltb
2.34131e-42	1.84711	0.588	0.236	7.02394e-39	Parenchymal Tconv effector cells 1	B4galnt4
4.13952e-42	1.01294	0.297	0.095	1.24186e-38	Parenchymal Tconv effector cells 1	Trav12-2
4.82017e-42	1.03336	0.141	0.281	1.44605e-38	Parenchymal Tconv effector cells 1	Gm42047
1.04424e-41	5.20407	0.681	0.385	3.13271e-38	Parenchymal Tconv effector cells 1	Sytl3
4.26302e-41	2.25459	0.44	0.155	1.27891e-37	Parenchymal Tconv effector cells 1	Tnfsf11
5.36295e-41	1.70935	0.804	0.493	1.60889e-37	Parenchymal Tconv effector cells 1	Cd4
1.71713e-40	0.337308	0.046	0.327	5.15138e-37	Parenchymal Tconv effector cells 1	Slc31a2
7.71385e-40	2.37745	0.616	0.275	2.31416e-36	Parenchymal Tconv effector cells 1	Hip1r
3.60939e-39	0.256391	0.772	0.478	1.08282e-35	Parenchymal Tconv effector cells 1	Mxi1
7.4251e-39	1.59726	0.119	0.331	2.22753e-35	Parenchymal Tconv effector cells 1	Rtp4
9.45375e-39	1.93986	0.309	0.071	2.83613e-35	Parenchymal Tconv effector cells 1	Trbv12-1
3.33483e-38	2.36882	0.459	0.188	1.00045e-34	Parenchymal Tconv effector cells 1	Lag3
6.79696e-38	1.08798	0.149	0.344	2.03909e-34	Parenchymal Tconv effector cells 1	Rnf213
1.0484e-37	0.754703	0.509	0.256	3.14521e-34	Parenchymal Tconv effector cells 1	Plac8
2.52183e-37	1.63956	0.521	0.252	7.56549e-34	Parenchymal Tconv effector cells 1	Cd40lg
6.73106e-37	1.64829	0.671	0.364	2.01932e-33	Parenchymal Tconv effector cells 1	Thap12
1.01886e-36	2.34979	0.364	0.102	3.05658e-33	Parenchymal Tconv effector cells 1	Izumo1r
1.09516e-36	4.12177	0.137	0.46	3.28547e-33	Parenchymal Tconv effector cells 1	Gabrp
1.56658e-36	5.02789	0.507	0.222	4.69975e-33	Parenchymal Tconv effector cells 1	Camk2n1
2.1993e-36	1.89493	0.586	0.302	6.59791e-33	Parenchymal Tconv effector cells 1	Pkp3
3.62551e-36	6.84743	0.713	0.38	1.08765e-32	Parenchymal Tconv effector cells 1	Ern1
7.76908e-36	1.29858	0.717	0.449	2.33072e-32	Parenchymal Tconv effector cells 1	Ptprcap
1.79438e-35	0.914293	0.065	0.305	5.38314e-32	Parenchymal Tconv effector cells 1	Dst
7.51642e-34	0.772994	0.422	0.198	2.25493e-30	Parenchymal Tconv effector cells 1	Trbv1
1.21647e-33	4.27024	0.164	0.342	3.64942e-30	Parenchymal Tconv effector cells 1	Lyst
1.30693e-32	1.41355	0.786	0.505	3.92079e-29	Parenchymal Tconv effector cells 1	Satb1
1.41067e-32	2.06607	0.719	0.482	4.232e-29	Parenchymal Tconv effector cells 1	Stat3
1.58467e-32	1.56569	0.725	0.405	4.75401e-29	Parenchymal Tconv effector cells 1	Zeb1
2.06798e-32	2.09027	0.442	0.197	6.20393e-29	Parenchymal Tconv effector cells 1	Il2ra
5.34407e-32	3.46088	0.095	0.318	1.60322e-28	Parenchymal Tconv effector cells 1	Elmod2
6.55729e-32	1.12494	0.196	0.353	1.96719e-28	Parenchymal Tconv effector cells 1	Chn2
7.62161e-32	4.97954	0.859	0.603	2.28648e-28	Parenchymal Tconv effector cells 1	Ifngr1
1.19919e-31	0.434162	0.58	0.382	3.59756e-28	Parenchymal Tconv effector cells 1	Crip1
1.61578e-31	2.32727	0.463	0.211	4.84733e-28	Parenchymal Tconv effector cells 1	Dusp4
4.10389e-31	2.36194	0.699	0.435	1.23117e-27	Parenchymal Tconv effector cells 1	Zap70
1.71346e-30	2.52404	0.598	0.298	5.14037e-27	Parenchymal Tconv effector cells 1	Slamf1
1.74382e-30	0.802053	0.424	0.166	5.23146e-27	Parenchymal Tconv effector cells 1	Krt83
7.84899e-30	1.96244	0.416	0.133	2.3547e-26	Parenchymal Tconv effector cells 1	Trav13-4-dv7
1.56567e-29	1.48662	0.529	0.249	4.69701e-26	Parenchymal Tconv effector cells 1	Gm15283
2.35764e-29	0.762635	0.283	0.156	7.07291e-26	Parenchymal Tconv effector cells 1	Akap12
7.21074e-29	4.54952	0.812	0.598	2.16322e-25	Parenchymal Tconv effector cells 1	Ppp1cc
1.03029e-28	0.934758	0.768	0.502	3.09088e-25	Parenchymal Tconv effector cells 1	Spn
1.57038e-28	0.447597	0.321	0.158	4.71113e-25	Parenchymal Tconv effector cells 1	Trav13n-1
1.67683e-28	2.03996	0.543	0.312	5.03048e-25	Parenchymal Tconv effector cells 1	Rabgap1l
2.08528e-28	0.597134	0.327	0.05	6.25583e-25	Parenchymal Tconv effector cells 1	Gm8251
1.14563e-27	1.18551	0.107	0.368	3.43688e-24	Parenchymal Tconv effector cells 1	Cass4
1.30779e-27	0.796257	0.503	0.324	3.92336e-24	Parenchymal Tconv effector cells 1	Gzmk
1.6223e-27	0.528563	0.554	0.333	4.86691e-24	Parenchymal Tconv effector cells 1	Prr7
2.82222e-27	2.66531	0.121	0.376	8.46666e-24	Parenchymal Tconv effector cells 1	Lypd2
5.96818e-27	2.68656	0.923	0.696	1.79045e-23	Parenchymal Tconv effector cells 1	Cd3e
2.20504e-26	4.49637	0.677	0.274	6.61513e-23	Parenchymal Tconv effector cells 1	Bcl2l1
2.7691e-26	1.01029	0.467	0.259	8.30731e-23	Parenchymal Tconv effector cells 1	Trbv16
3.86431e-26	0.824638	0.576	0.322	1.15929e-22	Parenchymal Tconv effector cells 1	Rgs16
1.1584e-25	1.01664	0.341	0.156	3.47519e-22	Parenchymal Tconv effector cells 1	Ier5l
1.32762e-25	1.59044	0.828	0.61	3.98286e-22	Parenchymal Tconv effector cells 1	Cytip
1.49236e-25	2.68571	0.374	0.155	4.47708e-22	Parenchymal Tconv effector cells 1	Hlf
2.03524e-25	0.764364	0.586	0.347	6.10573e-22	Parenchymal Tconv effector cells 1	Ramp3
3.72789e-25	3.45509	0.735	0.516	1.11837e-21	Parenchymal Tconv effector cells 1	Vgll4
4.95985e-25	5.9714	0.38	0.181	1.48796e-21	Parenchymal Tconv effector cells 1	E130308A19Rik
5.85984e-25	1.73928	0.35	0.131	1.75795e-21	Parenchymal Tconv effector cells 1	Tff1
8.77864e-25	0.642808	0.091	0.264	2.63359e-21	Parenchymal Tconv effector cells 1	Kalrn
2.02368e-24	2.03343	0.562	0.326	6.07105e-21	Parenchymal Tconv effector cells 1	Got1
2.16778e-24	1.5478	0.323	0.16	6.50335e-21	Parenchymal Tconv effector cells 1	Lgals7
2.2273e-24	7.19245	0.475	0.205	6.6819e-21	Parenchymal Tconv effector cells 1	Epas1
5.24175e-24	0.866003	0.475	0.223	1.57252e-20	Parenchymal Tconv effector cells 1	Cpm
5.92711e-24	4.76331	0.531	0.307	1.77813e-20	Parenchymal Tconv effector cells 1	S100a6
7.59072e-24	1.07106	0.451	0.268	2.27722e-20	Parenchymal Tconv effector cells 1	Trav5-4
1.17227e-23	5.76032	0.574	0.378	3.51681e-20	Parenchymal Tconv effector cells 1	S100a4
1.21012e-23	0.771909	0.289	0.108	3.63036e-20	Parenchymal Tconv effector cells 1	Ccr4
1.24663e-23	8.72996	0.057	0.295	3.73988e-20	Parenchymal Tconv effector cells 1	Apln
1.81265e-23	2.23045	0.606	0.398	5.43794e-20	Parenchymal Tconv effector cells 1	Stat4
1.92123e-23	0.483806	0.705	0.481	5.76368e-20	Parenchymal Tconv effector cells 1	Cish
2.23189e-23	3.6386	0.333	0.076	6.69567e-20	Parenchymal Tconv effector cells 1	Foxp3
2.68617e-23	2.31341	0.303	0.105	8.05851e-20	Parenchymal Tconv effector cells 1	Trav13-1
3.79746e-23	0.652677	0.309	0.116	1.13924e-19	Parenchymal Tconv effector cells 1	Dusp14
3.94654e-23	1.89214	0.315	0.143	1.18396e-19	Parenchymal Tconv effector cells 1	Serpine2
5.00609e-23	2.16277	0.444	0.248	1.50183e-19	Parenchymal Tconv effector cells 1	Traf4
5.5271e-23	1.89162	0.459	0.216	1.65813e-19	Parenchymal Tconv effector cells 1	Tnfrsf9
8.07383e-23	7.30364	0.566	0.236	2.42215e-19	Parenchymal Tconv effector cells 1	Adam19
1.20879e-22	0.938237	0.533	0.315	3.62638e-19	Parenchymal Tconv effector cells 1	Txndc17
1.38374e-22	2.44607	0.335	0.122	4.15121e-19	Parenchymal Tconv effector cells 1	Penk
1.56796e-22	1.44402	0.067	0.352	4.70387e-19	Parenchymal Tconv effector cells 1	Chad
2.19448e-22	4.02865	0.543	0.323	6.58343e-19	Parenchymal Tconv effector cells 1	Inpp4b
2.79999e-22	2.86729	0.495	0.168	8.39998e-19	Parenchymal Tconv effector cells 1	Ccr2
3.57395e-22	0.315389	0.396	0.223	1.07219e-18	Parenchymal Tconv effector cells 1	Abcb1b
6.1722e-22	4.86323	0.046	0.318	1.85166e-18	Parenchymal Tconv effector cells 1	Gm17535
6.92583e-22	1.136	0.679	0.446	2.07775e-18	Parenchymal Tconv effector cells 1	Cd5
7.27503e-22	3.80162	0.558	0.336	2.18251e-18	Parenchymal Tconv effector cells 1	Lamc1
7.35416e-22	0.653443	0.406	0.217	2.20625e-18	Parenchymal Tconv effector cells 1	Tnfsf8
1.14473e-21	8.47787	0.069	0.257	3.4342e-18	Parenchymal Tconv effector cells 1	Slco2a1
1.47599e-21	3.67901	0.099	0.308	4.42797e-18	Parenchymal Tconv effector cells 1	Cxcl17
1.97154e-21	1.94097	0.404	0.253	5.91461e-18	Parenchymal Tconv effector cells 1	Sit1
4.2807e-21	0.686492	0.533	0.35	1.28421e-17	Parenchymal Tconv effector cells 1	Sh2d1a
5.29705e-21	4.48275	0.061	0.284	1.58912e-17	Parenchymal Tconv effector cells 1	Plvap
7.50815e-21	11.9006	0.143	0.373	2.25244e-17	Parenchymal Tconv effector cells 1	Tspan1
1.64295e-20	3.13716	0.689	0.491	4.92884e-17	Parenchymal Tconv effector cells 1	Arap2
2.59261e-20	0.45578	0.412	0.184	7.77782e-17	Parenchymal Tconv effector cells 1	H1f0
5.0642e-20	6.91224	0.562	0.226	1.51926e-16	Parenchymal Tconv effector cells 1	Sdcbp2
7.48053e-20	1.29428	0.574	0.333	2.24416e-16	Parenchymal Tconv effector cells 1	Nfatc2
8.22824e-20	1.38142	0.143	0.351	2.46847e-16	Parenchymal Tconv effector cells 1	Il1rap
4.19177e-19	0.391733	0.354	0.204	1.25753e-15	Parenchymal Tconv effector cells 1	Trbv26
4.80835e-19	12.9995	0.291	0.073	1.44251e-15	Parenchymal Tconv effector cells 1	Dsp
5.735e-19	0.334572	0.695	0.487	1.7205e-15	Parenchymal Tconv effector cells 1	Emb
6.10741e-19	4.17755	0.349	0.149	1.83222e-15	Parenchymal Tconv effector cells 1	Epm2aip1
9.37998e-19	0.774929	0.752	0.551	2.81399e-15	Parenchymal Tconv effector cells 1	Pde4d
1.14271e-18	2.7353	0.537	0.33	3.42814e-15	Parenchymal Tconv effector cells 1	Id2
1.2945e-18	1.08694	0.584	0.336	3.8835e-15	Parenchymal Tconv effector cells 1	Ehd1
1.33124e-18	4.18135	0.64	0.436	3.99373e-15	Parenchymal Tconv effector cells 1	Crem
2.35471e-18	4.73598	0.483	0.181	7.06413e-15	Parenchymal Tconv effector cells 1	Fam46a
2.39945e-18	1.45953	0.329	0.365	7.19834e-15	Parenchymal Tconv effector cells 1	Cited2
3.03607e-18	1.85904	0.358	0.179	9.10821e-15	Parenchymal Tconv effector cells 1	Il1rl1
6.36238e-18	3.42458	0.562	0.368	1.90871e-14	Parenchymal Tconv effector cells 1	Crbn
6.5047e-18	1.64998	0.505	0.264	1.95141e-14	Parenchymal Tconv effector cells 1	Anxa2
9.98739e-18	0.372235	0.608	0.406	2.99622e-14	Parenchymal Tconv effector cells 1	Ifng
1.82836e-17	2.38305	0.501	0.295	5.48507e-14	Parenchymal Tconv effector cells 1	Rnf157
2.25378e-17	3.2071	0.669	0.459	6.76135e-14	Parenchymal Tconv effector cells 1	Ahnak
2.55004e-17	3.00744	0.307	0.195	7.65012e-14	Parenchymal Tconv effector cells 1	Ckb
2.70285e-17	0.686711	0.513	0.311	8.10856e-14	Parenchymal Tconv effector cells 1	Tecpr1
4.66952e-17	0.946625	0.646	0.474	1.40086e-13	Parenchymal Tconv effector cells 1	Nkg7
1.02577e-16	1.54402	0.244	0.305	3.0773e-13	Parenchymal Tconv effector cells 1	Hk2
1.5986e-16	10.929	0.184	0.38	4.7958e-13	Parenchymal Tconv effector cells 1	Stfa3
3.25112e-16	1.06465	0.798	0.627	9.75337e-13	Parenchymal Tconv effector cells 1	Lck
3.52064e-16	2.7965	0.618	0.305	1.05619e-12	Parenchymal Tconv effector cells 1	Ccr5
4.67828e-16	0.583672	0.513	0.34	1.40348e-12	Parenchymal Tconv effector cells 1	Tmem123
5.83396e-16	9.72749	0.467	0.212	1.75019e-12	Parenchymal Tconv effector cells 1	Glrx
5.89248e-16	2.29246	0.499	0.326	1.76774e-12	Parenchymal Tconv effector cells 1	Gpr171
7.31229e-16	3.26218	0.414	0.295	2.19369e-12	Parenchymal Tconv effector cells 1	Grap
7.44685e-16	2.06045	0.291	0.198	2.23406e-12	Parenchymal Tconv effector cells 1	Trbv2
9.33404e-16	1.42592	0.465	0.259	2.80021e-12	Parenchymal Tconv effector cells 1	E330009J07Rik
1.8463e-15	4.42094	0.093	0.269	5.53891e-12	Parenchymal Tconv effector cells 1	Postn
2.14743e-15	4.70264	0.259	0.422	6.44229e-12	Parenchymal Tconv effector cells 1	Gadd45b
2.24777e-15	1.10394	0.099	0.289	6.74331e-12	Parenchymal Tconv effector cells 1	Scgb3a2
2.39136e-15	2.80317	0.588	0.336	7.17407e-12	Parenchymal Tconv effector cells 1	Itpr1
2.58465e-15	5.40961	0.558	0.285	7.75396e-12	Parenchymal Tconv effector cells 1	Slc25a19
3.14478e-15	0.768716	0.17	0.26	9.43435e-12	Parenchymal Tconv effector cells 1	Gm13571
3.37456e-15	0.983323	0.467	0.277	1.01237e-11	Parenchymal Tconv effector cells 1	Trp53inp1
4.24924e-15	1.88608	0.642	0.467	1.27477e-11	Parenchymal Tconv effector cells 1	Dusp5
5.75432e-15	0.325048	0.184	0.27	1.7263e-11	Parenchymal Tconv effector cells 1	Gm16001
8.04065e-15	0.849699	0.341	0.212	2.4122e-11	Parenchymal Tconv effector cells 1	Trbv3
1.1843e-14	0.377926	0.398	0.198	3.55291e-11	Parenchymal Tconv effector cells 1	Faah
1.64141e-14	3.39408	0.547	0.29	4.92424e-11	Parenchymal Tconv effector cells 1	Emp1
1.86385e-14	1.34819	0.123	0.281	5.59154e-11	Parenchymal Tconv effector cells 1	Ifitm2
3.65562e-14	9.02626	0.438	0.272	1.09668e-10	Parenchymal Tconv effector cells 1	Nfatc1
3.67276e-14	0.416532	0.788	0.627	1.10183e-10	Parenchymal Tconv effector cells 1	Rps15a
4.35905e-14	3.54814	0.473	0.226	1.30772e-10	Parenchymal Tconv effector cells 1	Gpr68
5.61804e-14	0.802904	0.469	0.333	1.68541e-10	Parenchymal Tconv effector cells 1	Ikzf3
9.96673e-14	10.4442	0.109	0.303	2.99002e-10	Parenchymal Tconv effector cells 1	Ido1
1.53462e-13	2.47464	0.481	0.293	4.60386e-10	Parenchymal Tconv effector cells 1	Fbxo34
4.13247e-13	0.272221	0.311	0.221	1.23974e-09	Parenchymal Tconv effector cells 1	Crip2
4.68501e-13	3.93121	0.212	0.276	1.4055e-09	Parenchymal Tconv effector cells 1	Slc16a3
7.44287e-13	1.75795	0.343	0.142	2.23286e-09	Parenchymal Tconv effector cells 1	Tox2
8.05557e-13	1.74903	0.487	0.337	2.41667e-09	Parenchymal Tconv effector cells 1	Ubash3a
1.96485e-12	3.00386	0.549	0.436	5.89454e-09	Parenchymal Tconv effector cells 1	Camk4
2.32831e-12	1.23635	0.451	0.34	6.98494e-09	Parenchymal Tconv effector cells 1	Trbv13-2
5.75639e-12	0.756233	0.497	0.359	1.72692e-08	Parenchymal Tconv effector cells 1	Cd37
1.46564e-11	10.4273	0.202	0.266	4.39691e-08	Parenchymal Tconv effector cells 1	Dcn
2.08249e-11	0.617353	0.35	0.05	6.24746e-08	Parenchymal Tconv effector cells 1	Gm28187
4.46066e-11	0.255965	0.721	0.561	1.3382e-07	Parenchymal Tconv effector cells 1	Trac
4.59648e-11	1.30241	0.261	0.167	1.37894e-07	Parenchymal Tconv effector cells 1	Ncald
5.17084e-11	3.79929	0.549	0.403	1.55125e-07	Parenchymal Tconv effector cells 1	Igtp
9.0044e-11	1.54763	0.384	0.216	2.70132e-07	Parenchymal Tconv effector cells 1	Serpinb1a
1.40604e-10	0.709751	0.311	0.449	4.21813e-07	Parenchymal Tconv effector cells 1	Lilr4b
2.1011e-10	5.47349	0.469	0.322	6.30329e-07	Parenchymal Tconv effector cells 1	Il16
2.2411e-10	0.306128	0.42	0.257	6.72329e-07	Parenchymal Tconv effector cells 1	Podnl1
2.35126e-10	4.32386	0.263	0.05	7.05378e-07	Parenchymal Tconv effector cells 1	Slc18a2
2.55063e-10	2.49051	0.495	0.34	7.65189e-07	Parenchymal Tconv effector cells 1	Stat5a
2.61154e-10	1.43752	0.255	0.215	7.83463e-07	Parenchymal Tconv effector cells 1	Tnfrsf10b
2.75925e-10	4.07218	0.105	0.251	8.27774e-07	Parenchymal Tconv effector cells 1	Cldn3
3.5038e-10	2.75009	0.634	0.498	1.05114e-06	Parenchymal Tconv effector cells 1	Nfatc3
5.58381e-10	1.73388	0.465	0.219	1.67514e-06	Parenchymal Tconv effector cells 1	Slc39a4
5.86735e-10	0.483898	0.392	0.297	1.76021e-06	Parenchymal Tconv effector cells 1	Chst2
7.32461e-10	0.870538	0.321	0.236	2.19738e-06	Parenchymal Tconv effector cells 1	Trbv15
9.76294e-10	1.46535	0.685	0.557	2.92888e-06	Parenchymal Tconv effector cells 1	Fam107b
1.13379e-09	11.0214	0.21	0.27	3.40136e-06	Parenchymal Tconv effector cells 1	1700105P06Rik
1.35123e-09	2.22401	0.269	0.139	4.0537e-06	Parenchymal Tconv effector cells 1	Ttn
1.68445e-09	1.39753	0.253	0.384	5.05336e-06	Parenchymal Tconv effector cells 1	Il1r2
1.76099e-09	0.344333	0.287	0.133	5.28298e-06	Parenchymal Tconv effector cells 1	Il21
2.1961e-09	2.04715	0.279	0.101	6.5883e-06	Parenchymal Tconv effector cells 1	B3galt5
2.47574e-09	6.91744	0.281	0.346	7.42721e-06	Parenchymal Tconv effector cells 1	Gm16174
4.40131e-09	2.45653	0.719	0.589	1.32039e-05	Parenchymal Tconv effector cells 1	Lmnb1
7.03131e-09	1.98525	0.695	0.547	2.10939e-05	Parenchymal Tconv effector cells 1	Gimap4
7.88338e-09	2.61513	0.461	0.355	2.36501e-05	Parenchymal Tconv effector cells 1	Themis
1.04703e-08	1.09135	0.345	0.268	3.14109e-05	Parenchymal Tconv effector cells 1	Esm1
1.12395e-08	2.40559	0.531	0.331	3.37185e-05	Parenchymal Tconv effector cells 1	Neurl3
1.18082e-08	0.261387	0.646	0.522	3.54247e-05	Parenchymal Tconv effector cells 1	Tnfaip3
1.82809e-08	1.08161	0.337	0.221	5.48427e-05	Parenchymal Tconv effector cells 1	Trav3-3
1.94875e-08	1.21458	0.489	0.382	5.84625e-05	Parenchymal Tconv effector cells 1	Ifi27l2a
3.54011e-08	0.542323	0.339	0.269	0.000106203	Parenchymal Tconv effector cells 1	Trbv20
4.72556e-08	1.70953	0.711	0.565	0.000141767	Parenchymal Tconv effector cells 1	Ubald2
4.80712e-08	3.69784	0.388	0.259	0.000144214	Parenchymal Tconv effector cells 1	Fam169b
4.94328e-08	2.43562	0.295	0.196	0.000148299	Parenchymal Tconv effector cells 1	Pde5a
7.89623e-08	2.24803	0.297	0.274	0.000236887	Parenchymal Tconv effector cells 1	Clcn3
7.98315e-08	5.14009	0.552	0.286	0.000239494	Parenchymal Tconv effector cells 1	Fam110a
1.18788e-07	5.04004	0.465	0.195	0.000356363	Parenchymal Tconv effector cells 1	Ctla2b
1.91771e-07	1.32233	0.333	0.28	0.000575314	Parenchymal Tconv effector cells 1	Trbv23
2.08782e-07	3.12169	0.459	0.317	0.000626347	Parenchymal Tconv effector cells 1	Traf1
2.68445e-07	2.42481	0.259	0.047	0.000805335	Parenchymal Tconv effector cells 1	Gm17173
3.38575e-07	2.94213	0.568	0.409	0.00101572	Parenchymal Tconv effector cells 1	Kcnn4
3.38756e-07	3.31355	0.592	0.441	0.00101627	Parenchymal Tconv effector cells 1	Ywhah
6.93867e-07	0.331186	0.572	0.433	0.0020816	Parenchymal Tconv effector cells 1	Smox
7.38637e-07	6.53048	0.299	0.208	0.00221591	Parenchymal Tconv effector cells 1	Spsb1
8.04761e-07	10.2907	0.265	0.374	0.00241428	Parenchymal Tconv effector cells 1	Ccdc153
9.62926e-07	6.67845	0.311	0.047	0.00288878	Parenchymal Tconv effector cells 1	Hsf4
9.67403e-07	1.98276	0.255	0.17	0.00290221	Parenchymal Tconv effector cells 1	Sfn
1.14963e-06	3.722	0.275	0.126	0.00344888	Parenchymal Tconv effector cells 1	Tbc1d4
1.16682e-06	2.38946	0.267	0.132	0.00350045	Parenchymal Tconv effector cells 1	Egln3
1.43214e-06	0.261812	0.174	0.288	0.00429642	Parenchymal Tconv effector cells 1	Antxr2
1.48429e-06	1.05085	0.446	0.293	0.00445287	Parenchymal Tconv effector cells 1	Lcp2
1.5036e-06	0.733066	0.329	0.264	0.0045108	Parenchymal Tconv effector cells 1	Trbv13-1
1.52508e-06	1.68156	0.287	0.146	0.00457524	Parenchymal Tconv effector cells 1	Fxyd7
1.75321e-06	0.632467	0.349	0.137	0.00525964	Parenchymal Tconv effector cells 1	Gm26551
1.86796e-06	1.35194	0.317	0.236	0.00560387	Parenchymal Tconv effector cells 1	Cd226
2.06193e-06	0.90493	0.467	0.305	0.00618579	Parenchymal Tconv effector cells 1	Batf
2.29282e-06	2.3021	0.398	0.129	0.00687845	Parenchymal Tconv effector cells 1	Coq8a
2.31752e-06	0.909329	0.259	0.288	0.00695255	Parenchymal Tconv effector cells 1	Abcb9
2.73695e-06	1.79524	0.422	0.182	0.00821085	Parenchymal Tconv effector cells 1	Sigirr
3.00479e-06	1.27383	0.721	0.55	0.00901436	Parenchymal Tconv effector cells 1	Stk4
3.711e-06	0.573974	0.42	0.17	0.011133	Parenchymal Tconv effector cells 1	Ecm1
4.29518e-06	2.47843	0.455	0.26	0.0128855	Parenchymal Tconv effector cells 1	Ddit4
7.89746e-06	10.107	0.283	0.058	0.0236924	Parenchymal Tconv effector cells 1	Pigg
9.50249e-06	1.29536	0.263	0.226	0.0285075	Parenchymal Tconv effector cells 1	Lta
1.12161e-05	1.18255	0.448	0.388	0.0336484	Parenchymal Tconv effector cells 1	Gtf2i
1.27358e-05	1.72718	0.41	0.212	0.0382075	Parenchymal Tconv effector cells 1	Apol7e
2.29568e-05	4.22255	0.366	0.201	0.0688705	Parenchymal Tconv effector cells 1	Fbxo32
2.58189e-05	0.823516	0.329	0.337	0.0774567	Parenchymal Tconv effector cells 1	Ccne2
2.81017e-05	0.829138	0.283	0.071	0.0843051	Parenchymal Tconv effector cells 1	Ttll11
2.85311e-05	1.06113	0.636	0.49	0.0855932	Parenchymal Tconv effector cells 1	Itgb7
4.65778e-05	1.21794	0.307	0.162	0.139733	Parenchymal Tconv effector cells 1	Ly6g5b
5.00364e-05	0.940781	0.414	0.354	0.150109	Parenchymal Tconv effector cells 1	Tshz1
6.78348e-05	2.24953	0.495	0.389	0.203504	Parenchymal Tconv effector cells 1	Hist1h1c
7.45515e-05	0.655068	0.333	0.265	0.223654	Parenchymal Tconv effector cells 1	Tnik
0.000101475	5.65469	0.43	0.345	0.304424	Parenchymal Tconv effector cells 1	Epsti1
0.000111061	3.12996	0.364	0.436	0.333183	Parenchymal Tconv effector cells 1	Csf1
0.000225363	2.46455	0.307	0.057	0.67609	Parenchymal Tconv effector cells 1	Gm16337
0.000323175	8.06421	0.339	0.167	0.969526	Parenchymal Tconv effector cells 1	Gpc1
0.000340575	0.975697	0.279	0.122	1	Parenchymal Tconv effector cells 1	Syngr2
0.00042839	3.8224	0.467	0.202	1	Parenchymal Tconv effector cells 1	Ly75
0.000444542	2.92546	0.352	0.118	1	Parenchymal Tconv effector cells 1	Gm47512
0.000489198	3.1985	0.378	0.114	1	Parenchymal Tconv effector cells 1	Gm44148
0.000515684	6.13519	0.487	0.314	1	Parenchymal Tconv effector cells 1	Tesc
0.000516268	5.35536	0.319	0.33	1	Parenchymal Tconv effector cells 1	Pgm2l1
0.000677328	4.21899	0.281	0.139	1	Parenchymal Tconv effector cells 1	Gm49396
0.000681857	2.32139	0.297	0.185	1	Parenchymal Tconv effector cells 1	Tmx4
0.000688956	2.67476	0.275	0.216	1	Parenchymal Tconv effector cells 1	Gem
0.000747451	2.86603	0.566	0.478	1	Parenchymal Tconv effector cells 1	Foxo1
0.000915954	9.21283	0.325	0.216	1	Parenchymal Tconv effector cells 1	Pglyrp1
0.000940648	0.962805	0.356	0.14	1	Parenchymal Tconv effector cells 1	Gm44851
0.00133474	2.75825	0.299	0.246	1	Parenchymal Tconv effector cells 1	Ptpn13
0.00139324	0.410377	0.568	0.478	1	Parenchymal Tconv effector cells 1	Itpkb
0.00150737	1.78344	0.374	0.288	1	Parenchymal Tconv effector cells 1	Txnip
0.00151316	2.00594	0.358	0.291	1	Parenchymal Tconv effector cells 1	Ccnd2
0.00228139	1.56354	0.483	0.314	1	Parenchymal Tconv effector cells 1	Atxn1
0.00266604	1.2711	0.255	0.136	1	Parenchymal Tconv effector cells 1	Hist2h2bb
0.00312961	9.00651	0.331	0.047	1	Parenchymal Tconv effector cells 1	Gm47794
0.00404923	1.44475	0.543	0.326	1	Parenchymal Tconv effector cells 1	Sorl1
0.00421992	0.787657	0.313	0.181	1	Parenchymal Tconv effector cells 1	Nckap1
0.00474181	7.5492	0.362	0.242	1	Parenchymal Tconv effector cells 1	Man2a2
0.00482335	3.44896	0.471	0.288	1	Parenchymal Tconv effector cells 1	Nabp1
0.00607963	3.64672	0.303	0.202	1	Parenchymal Tconv effector cells 1	Gm16638
0.00673172	1.68834	0.317	0.229	1	Parenchymal Tconv effector cells 1	Gprin3
0.00969045	3.85955	0.481	0.349	1	Parenchymal Tconv effector cells 1	Isg20
1.03359e-140	5.03335	0.916	0.188	3.10078e-137	Vascular differentiated cytotoxic T cells	Ccl5
1.32168e-70	4.59407	0.593	0.046	3.96505e-67	Vascular differentiated cytotoxic T cells	Gzma
1.09895e-63	1.0199	0.837	0.43	3.29684e-60	Vascular differentiated cytotoxic T cells	Dusp2
2.48464e-63	9.75057	0.792	0.379	7.45391e-60	Vascular differentiated cytotoxic T cells	Il18rap
3.07602e-57	8.47443	0.524	0.094	9.22806e-54	Vascular differentiated cytotoxic T cells	Kcnj8
1.40376e-56	1.57334	0.633	0.184	4.21129e-53	Vascular differentiated cytotoxic T cells	Klrg1
7.77246e-55	10.7945	0.554	0.129	2.33174e-51	Vascular differentiated cytotoxic T cells	Sidt1
4.71484e-48	2.30124	0.41	0.075	1.41445e-44	Vascular differentiated cytotoxic T cells	H60b
2.22402e-46	1.53586	0.675	0.237	6.67207e-43	Vascular differentiated cytotoxic T cells	Klf3
3.18632e-45	6.24803	0.63	0.267	9.55895e-42	Vascular differentiated cytotoxic T cells	Fasl
1.29088e-44	9.58871	0.503	0.133	3.87265e-41	Vascular differentiated cytotoxic T cells	Fhl2
1.26065e-41	4.37284	0.386	0.049	3.78195e-38	Vascular differentiated cytotoxic T cells	Clec3b
4.42144e-41	2.16811	0.422	0.083	1.32643e-37	Vascular differentiated cytotoxic T cells	Dmrta1
4.91597e-41	13.3384	0.44	0.029	1.47479e-37	Vascular differentiated cytotoxic T cells	Gpx8
1.0297e-38	2.51736	0.461	0.126	3.0891e-35	Vascular differentiated cytotoxic T cells	Ly6c2
1.993e-36	5.88136	0.822	0.575	5.979e-33	Vascular differentiated cytotoxic T cells	Hcst
1.51449e-35	2.04195	0.428	0.14	4.54347e-32	Vascular differentiated cytotoxic T cells	Ncald
3.22088e-34	2.41053	0.639	0.354	9.66263e-31	Vascular differentiated cytotoxic T cells	Pde7a
3.27479e-33	1.02973	0.819	0.515	9.82438e-30	Vascular differentiated cytotoxic T cells	Lgals1
3.70453e-33	6.52843	0.512	0.113	1.11136e-29	Vascular differentiated cytotoxic T cells	Cx3cr1
4.89921e-33	2.51819	0.38	0.069	1.46976e-29	Vascular differentiated cytotoxic T cells	Mest
7.96197e-33	8.3707	0.358	0.021	2.38859e-29	Vascular differentiated cytotoxic T cells	Rbm3os
8.90556e-33	7.80167	0.31	0.098	2.67167e-29	Vascular differentiated cytotoxic T cells	Klf12
1.40639e-32	1.93066	0.37	0.102	4.21918e-29	Vascular differentiated cytotoxic T cells	Cd8a
2.03062e-32	5.60071	0.566	0.273	6.09187e-29	Vascular differentiated cytotoxic T cells	Atp2a3
4.41989e-32	2.70908	0.37	0.089	1.32597e-28	Vascular differentiated cytotoxic T cells	Gzmb
3.41266e-31	13.1282	0.277	0.005	1.0238e-27	Vascular differentiated cytotoxic T cells	Rtn2
3.51968e-31	3.99504	0.34	0.085	1.05591e-27	Vascular differentiated cytotoxic T cells	Pde2a
5.73138e-31	4.87684	0.31	0.105	1.71941e-27	Vascular differentiated cytotoxic T cells	Itgad
2.90001e-30	0.800712	0.277	0.091	8.70002e-27	Vascular differentiated cytotoxic T cells	Apbb1
1.15755e-29	1.0783	0.256	0.021	3.47266e-26	Vascular differentiated cytotoxic T cells	Gm26522
5.68621e-29	3.44434	0.563	0.267	1.70586e-25	Vascular differentiated cytotoxic T cells	Rasgrp2
9.4817e-29	6.93191	0.045	0.297	2.84451e-25	Vascular differentiated cytotoxic T cells	Lgals4
1.18083e-28	2.55193	0.389	0.078	3.54248e-25	Vascular differentiated cytotoxic T cells	Gm26581
4.03749e-28	3.11526	0.364	0.049	1.21125e-24	Vascular differentiated cytotoxic T cells	S1pr5
1.69721e-27	1.28168	0.518	0.228	5.09163e-24	Vascular differentiated cytotoxic T cells	Trbv13-1
7.29687e-27	6.68369	0.503	0.215	2.18906e-23	Vascular differentiated cytotoxic T cells	F2r
9.33188e-27	9.41434	0.467	0.178	2.79956e-23	Vascular differentiated cytotoxic T cells	Ifit3
2.09591e-26	0.560138	0.37	0.169	6.28772e-23	Vascular differentiated cytotoxic T cells	Trav6-5
3.55725e-26	1.50329	0.268	0.046	1.06717e-22	Vascular differentiated cytotoxic T cells	Gm20633
3.91962e-26	2.99003	0.795	0.543	1.17589e-22	Vascular differentiated cytotoxic T cells	D16Ertd472e
6.43412e-26	0.830627	0.419	0.177	1.93024e-22	Vascular differentiated cytotoxic T cells	Gnal
1.27156e-25	6.71246	0.452	0.155	3.81469e-22	Vascular differentiated cytotoxic T cells	Gm14029
3.07505e-25	1.06674	0.41	0.115	9.22516e-22	Vascular differentiated cytotoxic T cells	Myo3b
8.43828e-25	2.7092	0.28	0.043	2.53148e-21	Vascular differentiated cytotoxic T cells	Armc3
1.55759e-24	8.57845	0.253	0.072	4.67278e-21	Vascular differentiated cytotoxic T cells	Inafm2
7.68778e-24	2.91574	0.81	0.584	2.30633e-20	Vascular differentiated cytotoxic T cells	Stk17b
1.2624e-23	0.924502	0.479	0.219	3.7872e-20	Vascular differentiated cytotoxic T cells	Trbv19
1.70062e-23	0.615983	0.334	0.07	5.10186e-20	Vascular differentiated cytotoxic T cells	Aldh4a1
3.11287e-23	1.32131	0.416	0.215	9.33862e-20	Vascular differentiated cytotoxic T cells	Actn2
5.25883e-23	0.530339	0.38	0.09	1.57765e-19	Vascular differentiated cytotoxic T cells	Cyp2s1
1.07091e-22	1.49556	0.509	0.282	3.21273e-19	Vascular differentiated cytotoxic T cells	Chst2
1.37592e-22	1.04699	0.313	0.087	4.12776e-19	Vascular differentiated cytotoxic T cells	Amigo2
3.14344e-22	1.39325	0.81	0.603	9.43032e-19	Vascular differentiated cytotoxic T cells	2022-09-01
6.59973e-22	2.10676	0.349	0.084	1.97992e-18	Vascular differentiated cytotoxic T cells	Nhsl2
7.48099e-22	13.5355	0.313	0.008	2.2443e-18	Vascular differentiated cytotoxic T cells	Nudt8.1
1.70867e-21	6.66961	0.364	0.139	5.126e-18	Vascular differentiated cytotoxic T cells	Tnfrsf22
9.1535e-21	1.68234	0.352	0.18	2.74605e-17	Vascular differentiated cytotoxic T cells	Gm14005
1.05476e-20	3.20027	0.78	0.511	3.16428e-17	Vascular differentiated cytotoxic T cells	Mxi1
5.83039e-20	9.44526	0.358	0.134	1.74912e-16	Vascular differentiated cytotoxic T cells	Dtx4
6.30067e-20	1.60404	0.443	0.183	1.8902e-16	Vascular differentiated cytotoxic T cells	Abtb1
1.11309e-19	2.09534	0.364	0.174	3.33926e-16	Vascular differentiated cytotoxic T cells	Klrb1f
1.17593e-19	1.77055	0.497	0.205	3.52779e-16	Vascular differentiated cytotoxic T cells	Peak1
1.80108e-19	2.49098	0.434	0.226	5.40324e-16	Vascular differentiated cytotoxic T cells	Klrc1
2.9328e-19	1.14816	0.386	0.152	8.7984e-16	Vascular differentiated cytotoxic T cells	Tada2a
3.17148e-19	11.3385	0.343	0.031	9.51444e-16	Vascular differentiated cytotoxic T cells	Tspan18
3.29528e-19	4.04686	0.383	0.15	9.88583e-16	Vascular differentiated cytotoxic T cells	Gm26835
5.00505e-19	3.93422	0.756	0.539	1.50151e-15	Vascular differentiated cytotoxic T cells	Prkch
5.70015e-19	3.95365	0.53	0.261	1.71004e-15	Vascular differentiated cytotoxic T cells	Pik3r1
8.58846e-19	2.587	0.413	0.208	2.57654e-15	Vascular differentiated cytotoxic T cells	Gm16001
1.01597e-18	2.13886	0.545	0.321	3.04792e-15	Vascular differentiated cytotoxic T cells	Itga4
2.40155e-18	2.13639	0.292	0.067	7.20464e-15	Vascular differentiated cytotoxic T cells	Derl3
4.66019e-18	2.14461	0.34	0.076	1.39806e-14	Vascular differentiated cytotoxic T cells	Dnah17
5.40379e-18	9.75315	0.108	0.26	1.62114e-14	Vascular differentiated cytotoxic T cells	Tbkbp1
6.24504e-18	2.80633	0.392	0.177	1.87351e-14	Vascular differentiated cytotoxic T cells	Ptger4
6.28357e-18	10.8391	0.449	0.211	1.88507e-14	Vascular differentiated cytotoxic T cells	Chsy1
8.66379e-18	10.1358	0.395	0.165	2.59914e-14	Vascular differentiated cytotoxic T cells	Baiap3
9.75206e-18	2.04172	0.355	0.146	2.92562e-14	Vascular differentiated cytotoxic T cells	Hecw2
1.08749e-17	14.5583	0.259	0.004	3.26248e-14	Vascular differentiated cytotoxic T cells	Elovl7
1.6538e-17	0.76782	0.383	0.137	4.9614e-14	Vascular differentiated cytotoxic T cells	Gm27194
1.70219e-17	1.97362	0.41	0.161	5.10658e-14	Vascular differentiated cytotoxic T cells	Snx33
4.94222e-17	0.554841	0.301	0.095	1.48267e-13	Vascular differentiated cytotoxic T cells	Cacng8
5.75898e-17	0.859185	0.355	0.194	1.72769e-13	Vascular differentiated cytotoxic T cells	Pde5a
6.83293e-17	6.03329	0.524	0.295	2.04988e-13	Vascular differentiated cytotoxic T cells	Gabbr1
8.39808e-17	2.21713	0.328	0.138	2.51942e-13	Vascular differentiated cytotoxic T cells	Gab3
1.91072e-16	1.24084	0.413	0.208	5.73217e-13	Vascular differentiated cytotoxic T cells	Trbv26
4.17097e-16	1.25678	0.389	0.185	1.25129e-12	Vascular differentiated cytotoxic T cells	Trbv12-2
4.88764e-16	1.20215	0.431	0.258	1.46629e-12	Vascular differentiated cytotoxic T cells	Esm1
5.01673e-16	6.71081	0.464	0.253	1.50502e-12	Vascular differentiated cytotoxic T cells	Crot
6.95361e-16	1.60986	0.654	0.485	2.08608e-12	Vascular differentiated cytotoxic T cells	Cnn2
2.41971e-15	2.1373	0.361	0.155	7.25912e-12	Vascular differentiated cytotoxic T cells	1700018L02Rik
3.77062e-15	0.319247	0.717	0.522	1.13119e-11	Vascular differentiated cytotoxic T cells	Smad7
4.40407e-15	0.924062	0.726	0.543	1.32122e-11	Vascular differentiated cytotoxic T cells	Spn
9.5816e-15	0.649318	0.84	0.638	2.87448e-11	Vascular differentiated cytotoxic T cells	Lck
1.05998e-14	2.68342	0.286	0.105	3.17993e-11	Vascular differentiated cytotoxic T cells	Rilpl1
1.64937e-14	2.27442	0.367	0.131	4.94812e-11	Vascular differentiated cytotoxic T cells	Nmnat2
1.87027e-14	1.34829	0.364	0.157	5.61081e-11	Vascular differentiated cytotoxic T cells	Gm42372
4.0904e-14	0.344099	0.383	0.158	1.22712e-10	Vascular differentiated cytotoxic T cells	Lrrc56
4.4199e-14	2.13668	0.268	0.105	1.32597e-10	Vascular differentiated cytotoxic T cells	Gm20234
7.5608e-14	0.587684	0.401	0.191	2.26824e-10	Vascular differentiated cytotoxic T cells	Gclc
8.19252e-14	1.88559	0.392	0.225	2.45775e-10	Vascular differentiated cytotoxic T cells	Ifit3b
1.78665e-13	1.54746	0.316	0.159	5.35995e-10	Vascular differentiated cytotoxic T cells	Cd7
3.28346e-13	1.42963	0.801	0.648	9.85037e-10	Vascular differentiated cytotoxic T cells	Ets1
3.94701e-13	1.70758	0.343	0.178	1.1841e-09	Vascular differentiated cytotoxic T cells	Racgap1
8.10814e-13	0.850699	0.262	0.148	2.43244e-09	Vascular differentiated cytotoxic T cells	Cd8b1
1.52142e-12	1.47035	0.256	0.141	4.56425e-09	Vascular differentiated cytotoxic T cells	Nsg2
2.1082e-12	0.553057	0.301	0.133	6.32459e-09	Vascular differentiated cytotoxic T cells	Gm28874
2.72802e-12	2.09745	0.533	0.353	8.18405e-09	Vascular differentiated cytotoxic T cells	Adgre5
5.41951e-12	5.28204	0.28	0.089	1.62585e-08	Vascular differentiated cytotoxic T cells	Gm43672
6.14256e-12	0.781861	0.804	0.637	1.84277e-08	Vascular differentiated cytotoxic T cells	Sh2d2a
8.35515e-12	2.21474	0.364	0.245	2.50655e-08	Vascular differentiated cytotoxic T cells	Gm19585
2.0889e-11	1.16637	0.337	0.233	6.26669e-08	Vascular differentiated cytotoxic T cells	Nr4a2
3.52622e-11	1.2409	0.395	0.264	1.05787e-07	Vascular differentiated cytotoxic T cells	Sla2
4.2176e-11	1.00568	0.413	0.308	1.26528e-07	Vascular differentiated cytotoxic T cells	Gm26740
6.14042e-11	4.65542	0.364	0.225	1.84212e-07	Vascular differentiated cytotoxic T cells	Pim2
7.38612e-11	0.470029	0.672	0.516	2.21584e-07	Vascular differentiated cytotoxic T cells	Actg1
1.117e-10	2.4833	0.5	0.337	3.35101e-07	Vascular differentiated cytotoxic T cells	Slain1
1.40915e-10	1.77412	0.551	0.367	4.22745e-07	Vascular differentiated cytotoxic T cells	Zfp36l2
1.91966e-10	1.18311	0.696	0.532	5.75899e-07	Vascular differentiated cytotoxic T cells	Ssh2
2.34515e-10	1.55855	0.53	0.332	7.03546e-07	Vascular differentiated cytotoxic T cells	Mxd4
2.82996e-10	1.9758	0.488	0.349	8.48989e-07	Vascular differentiated cytotoxic T cells	Gm20400
3.4942e-10	2.74331	0.364	0.23	1.04826e-06	Vascular differentiated cytotoxic T cells	Gpr18
5.18492e-10	1.46403	0.401	0.273	1.55548e-06	Vascular differentiated cytotoxic T cells	Sacs
5.52856e-10	0.923111	0.364	0.306	1.65857e-06	Vascular differentiated cytotoxic T cells	E330009J07Rik
6.01848e-10	0.997232	0.392	0.245	1.80555e-06	Vascular differentiated cytotoxic T cells	Gm35363
6.75313e-10	0.335422	0.464	0.354	2.02594e-06	Vascular differentiated cytotoxic T cells	Gzmk
9.03677e-10	0.613515	0.404	0.213	2.71103e-06	Vascular differentiated cytotoxic T cells	Trbv3
1.16638e-09	1.16812	0.274	0.099	3.49913e-06	Vascular differentiated cytotoxic T cells	Oscp1
1.71784e-09	2.08774	0.346	0.145	5.15353e-06	Vascular differentiated cytotoxic T cells	Glis2
2.86744e-09	2.64516	0.413	0.213	8.60232e-06	Vascular differentiated cytotoxic T cells	6330403K07Rik
3.40682e-09	1.62444	0.602	0.458	1.02205e-05	Vascular differentiated cytotoxic T cells	Pdcd4
3.92442e-09	1.03579	0.31	0.117	1.17733e-05	Vascular differentiated cytotoxic T cells	Klhl35
4.65433e-09	1.76575	0.337	0.308	1.3963e-05	Vascular differentiated cytotoxic T cells	Rrad
4.76404e-09	4.90958	0.078	0.32	1.42921e-05	Vascular differentiated cytotoxic T cells	Osgin1
4.85224e-09	7.00392	0.449	0.3	1.45567e-05	Vascular differentiated cytotoxic T cells	Gm2682
4.92463e-09	2.47459	0.515	0.325	1.47739e-05	Vascular differentiated cytotoxic T cells	Lbh
6.48585e-09	0.527888	0.211	0.314	1.94575e-05	Vascular differentiated cytotoxic T cells	Lilra6
7.55771e-09	1.14872	0.322	0.254	2.26731e-05	Vascular differentiated cytotoxic T cells	Heg1
7.77669e-09	0.743164	0.62	0.474	2.33301e-05	Vascular differentiated cytotoxic T cells	Tgfb1
1.10504e-08	0.537769	0.307	0.158	3.31512e-05	Vascular differentiated cytotoxic T cells	Fxyd7
1.14064e-08	1.43086	0.349	0.157	3.42191e-05	Vascular differentiated cytotoxic T cells	Hsd11b1
1.31646e-08	4.42566	0.557	0.445	3.94937e-05	Vascular differentiated cytotoxic T cells	Isca1
1.41518e-08	2.70261	0.383	0.314	4.24555e-05	Vascular differentiated cytotoxic T cells	Plac8
1.42588e-08	0.724205	0.295	0.067	4.27765e-05	Vascular differentiated cytotoxic T cells	Etv5
1.79697e-08	3.12847	0.268	0.148	5.39091e-05	Vascular differentiated cytotoxic T cells	Gm10720
2.14501e-08	3.06409	0.271	0.148	6.43502e-05	Vascular differentiated cytotoxic T cells	Nebl
2.19639e-08	1.96248	0.491	0.333	6.58916e-05	Vascular differentiated cytotoxic T cells	Gpr183
3.37855e-08	2.38617	0.31	0.234	0.000101356	Vascular differentiated cytotoxic T cells	Gata3
6.42351e-08	0.400028	0.063	0.326	0.000192705	Vascular differentiated cytotoxic T cells	Ckap2l
6.49962e-08	2.66836	0.148	0.337	0.000194989	Vascular differentiated cytotoxic T cells	Isg15
7.97157e-08	3.44166	0.307	0.109	0.000239147	Vascular differentiated cytotoxic T cells	Gm34794
9.68245e-08	1.39417	0.684	0.578	0.000290473	Vascular differentiated cytotoxic T cells	Stk4
1.30318e-07	1.35471	0.401	0.26	0.000390953	Vascular differentiated cytotoxic T cells	9930111J21Rik2
1.32249e-07	2.34035	0.039	0.255	0.000396748	Vascular differentiated cytotoxic T cells	Kalrn
1.42241e-07	1.89804	0.256	0.106	0.000426722	Vascular differentiated cytotoxic T cells	Gm12536
1.90437e-07	0.437297	0.37	0.265	0.000571312	Vascular differentiated cytotoxic T cells	Dbf4
2.76629e-07	1.93891	0.572	0.446	0.000829888	Vascular differentiated cytotoxic T cells	Spata13
5.23014e-07	1.06248	0.31	0.222	0.00156904	Vascular differentiated cytotoxic T cells	Gm47015
5.91475e-07	0.586443	0.268	0.405	0.00177442	Vascular differentiated cytotoxic T cells	Phlda1
7.98442e-07	3.39425	0.407	0.252	0.00239533	Vascular differentiated cytotoxic T cells	Ifit1bl1
1.01043e-06	2.50807	0.449	0.362	0.0030313	Vascular differentiated cytotoxic T cells	P2ry10
1.46595e-06	0.968954	0.256	0.178	0.00439784	Vascular differentiated cytotoxic T cells	Nupl2
4.23172e-06	9.8084	0.307	0.147	0.0126952	Vascular differentiated cytotoxic T cells	Spats2
5.17227e-06	0.386268	0.09	0.291	0.0155168	Vascular differentiated cytotoxic T cells	Ifitm1
5.91649e-06	2.01115	0.289	0.133	0.0177495	Vascular differentiated cytotoxic T cells	1700086O06Rik
1.19391e-05	0.480214	0.217	0.259	0.0358172	Vascular differentiated cytotoxic T cells	Lgals3bp
1.53931e-05	0.725437	0.253	0.185	0.0461793	Vascular differentiated cytotoxic T cells	Atf7ip
2.23279e-05	1.13784	0.268	0.15	0.0669838	Vascular differentiated cytotoxic T cells	A430078G23Rik
2.41385e-05	2.68471	0.521	0.46	0.0724156	Vascular differentiated cytotoxic T cells	Bcl11b
3.29775e-05	0.319971	0.69	0.589	0.0989324	Vascular differentiated cytotoxic T cells	Pde4d
3.75474e-05	2.92444	0.334	0.172	0.112642	Vascular differentiated cytotoxic T cells	Ccno
5.16033e-05	0.917629	0.614	0.543	0.15481	Vascular differentiated cytotoxic T cells	Ms4a6b
5.49738e-05	2.73243	0.111	0.299	0.164921	Vascular differentiated cytotoxic T cells	Aldh3b3
6.30499e-05	1.37125	0.455	0.364	0.18915	Vascular differentiated cytotoxic T cells	1810058I24Rik
6.33789e-05	1.33072	0.307	0.4	0.190137	Vascular differentiated cytotoxic T cells	Rnf19a
0.00010919	2.20959	0.313	0.173	0.327569	Vascular differentiated cytotoxic T cells	Fancm
0.000126849	0.727045	0.114	0.293	0.380548	Vascular differentiated cytotoxic T cells	Adgrg3
0.000146968	3.14877	0.458	0.305	0.440903	Vascular differentiated cytotoxic T cells	Slc20a1
0.00016511	8.42916	0.139	0.321	0.495329	Vascular differentiated cytotoxic T cells	Btbd19
0.000189581	1.22784	0.283	0.128	0.568742	Vascular differentiated cytotoxic T cells	Dzank1
0.000241997	8.92905	0.277	0.185	0.725992	Vascular differentiated cytotoxic T cells	Sorbs1
0.000251554	1.08802	0.548	0.475	0.754662	Vascular differentiated cytotoxic T cells	Gm8369
0.000288025	1.48287	0.358	0.206	0.864075	Vascular differentiated cytotoxic T cells	Rgs3
0.000288811	0.606398	0.19	0.287	0.866432	Vascular differentiated cytotoxic T cells	Syne1
0.000360661	0.629148	0.238	0.299	1	Vascular differentiated cytotoxic T cells	Slc39a4
0.000398729	3.79763	0.346	0.225	1	Vascular differentiated cytotoxic T cells	Serpinb9
0.000422777	2.40566	0.31	0.141	1	Vascular differentiated cytotoxic T cells	Klrd1
0.000440526	0.74089	0.256	0.228	1	Vascular differentiated cytotoxic T cells	Gem
0.000483618	2.64087	0.455	0.6	1	Vascular differentiated cytotoxic T cells	Pmepa1
0.000528307	0.617504	0.283	0.23	1	Vascular differentiated cytotoxic T cells	Selenon
0.000548119	0.288969	0.834	0.815	1	Vascular differentiated cytotoxic T cells	Eef2
0.000554473	0.815426	0.569	0.466	1	Vascular differentiated cytotoxic T cells	Ccdc88c
0.000619491	2.477	0.262	0.209	1	Vascular differentiated cytotoxic T cells	Insl6
0.000630541	2.36983	0.313	0.334	1	Vascular differentiated cytotoxic T cells	Trp53inp1
0.000879917	2.25611	0.205	0.258	1	Vascular differentiated cytotoxic T cells	Tbxa2r
0.00104992	1.32515	0.163	0.338	1	Vascular differentiated cytotoxic T cells	S100a8
0.00114034	1.6559	0.367	0.267	1	Vascular differentiated cytotoxic T cells	Rab11fip4
0.00143314	5.21932	0.367	0.233	1	Vascular differentiated cytotoxic T cells	Abcb1a
0.00154946	0.697238	0.62	0.582	1	Vascular differentiated cytotoxic T cells	Gimap4
0.00159504	1.81526	0.422	0.36	1	Vascular differentiated cytotoxic T cells	Ikzf3
0.00161829	0.539256	0.331	0.286	1	Vascular differentiated cytotoxic T cells	Trbv23
0.00217601	2.57705	0.425	0.407	1	Vascular differentiated cytotoxic T cells	Trbc1
0.00238524	4.70427	0.386	0.328	1	Vascular differentiated cytotoxic T cells	Cks2
0.00246248	4.41809	0.087	0.255	1	Vascular differentiated cytotoxic T cells	Piezo2
0.00260568	0.676124	0.172	0.25	1	Vascular differentiated cytotoxic T cells	Ddhd1
0.00278842	0.707079	0.202	0.266	1	Vascular differentiated cytotoxic T cells	Fbxl5
0.00331887	5.70973	0.244	0.394	1	Vascular differentiated cytotoxic T cells	Tff2
0.00372797	0.579106	0.307	0.174	1	Vascular differentiated cytotoxic T cells	Plxnc1
0.00397506	3.21986	0.123	0.337	1	Vascular differentiated cytotoxic T cells	Fap
0.00404963	1.05156	0.47	0.385	1	Vascular differentiated cytotoxic T cells	Nfatc2
0.0055015	2.80867	0.211	0.371	1	Vascular differentiated cytotoxic T cells	Gm39321
0.00578993	0.682997	0.313	0.226	1	Vascular differentiated cytotoxic T cells	Zyx
0.00604206	3.28321	0.259	0.334	1	Vascular differentiated cytotoxic T cells	Gbp7
0.00606261	1.27432	0.434	0.329	1	Vascular differentiated cytotoxic T cells	Nmrk1
0.00610717	3.99574	0.265	0.131	1	Vascular differentiated cytotoxic T cells	Fyco1
0.0062504	1.92925	0.142	0.342	1	Vascular differentiated cytotoxic T cells	Lrg1
0.00656224	3.7392	0.319	0.262	1	Vascular differentiated cytotoxic T cells	Fgd3
0.00682026	0.518669	0.187	0.303	1	Vascular differentiated cytotoxic T cells	4833407H14Rik
0.00771692	1.11853	0.208	0.257	1	Vascular differentiated cytotoxic T cells	H1f0
0.00778174	1.90997	0.545	0.461	1	Vascular differentiated cytotoxic T cells	mt-Co3
0.00826933	0.330432	0.054	0.273	1	Vascular differentiated cytotoxic T cells	Fnip2
0.00840485	2.13623	0.277	0.237	1	Vascular differentiated cytotoxic T cells	Hist1h2be
0.00897627	0.549614	0.377	0.35	1	Vascular differentiated cytotoxic T cells	Cited2
1.52777e-146	0.295469	1	0.226	4.5833e-143	Ccr7+ cells 1	Gm49371
1.45477e-145	0.421932	1	0.275	4.3643e-142	Ccr7+ cells 1	4933432I03Rik
2.68463e-145	0.531579	0.985	0.099	8.05388e-142	Ccr7+ cells 1	Mmp8
4.16898e-145	0.299457	0.992	0.137	1.25069e-141	Ccr7+ cells 1	Trim30c
7.61012e-145	0.258249	0.989	0.125	2.28304e-141	Ccr7+ cells 1	Acta2
9.4336e-145	3.79795	0.996	0.119	2.83008e-141	Ccr7+ cells 1	Ccrl2
1.25745e-144	1.30646	1	0.165	3.77234e-141	Ccr7+ cells 1	F3
1.30828e-144	2.03124	1	0.174	3.92484e-141	Ccr7+ cells 1	Hcar2
2.83212e-144	1.23834	1	0.191	8.49635e-141	Ccr7+ cells 1	Gm11815
5.31612e-144	0.637434	0.996	0.234	1.59484e-140	Ccr7+ cells 1	Gm5483
7.79043e-144	0.428609	1	0.21	2.33713e-140	Ccr7+ cells 1	Ptgs2os2
8.45897e-144	3.32284	0.996	0.157	2.53769e-140	Ccr7+ cells 1	Il1a
9.52354e-144	0.430205	0.985	0.109	2.85706e-140	Ccr7+ cells 1	Adgb
1.16415e-143	0.309147	0.985	0.098	3.49245e-140	Ccr7+ cells 1	Fpr1
1.27233e-143	3.5668	0.981	0.039	3.817e-140	Ccr7+ cells 1	Mapk13
1.57058e-143	3.15556	1	0.161	4.71173e-140	Ccr7+ cells 1	Il1rn
1.84528e-143	6.13616	1	0.169	5.53583e-140	Ccr7+ cells 1	Acod1
1.98374e-143	4.0948	0.989	0.204	5.95123e-140	Ccr7+ cells 1	Gm36079
2.24779e-143	1.60791	0.992	0.106	6.74336e-140	Ccr7+ cells 1	Rnd1
5.07787e-143	3.28914	1	0.21	1.52336e-139	Ccr7+ cells 1	Clec4d
5.14502e-143	0.448237	0.992	0.129	1.5435e-139	Ccr7+ cells 1	Ppp1r3d
5.28197e-143	2.85066	0.996	0.099	1.58459e-139	Ccr7+ cells 1	Tnfaip2
7.14449e-143	3.90387	0.996	0.145	2.14335e-139	Ccr7+ cells 1	Nlrp3
1.01498e-142	0.794436	0.856	0.011	3.04493e-139	Ccr7+ cells 1	Lyz2
1.33255e-142	5.85915	1	0.117	3.99765e-139	Ccr7+ cells 1	Cxcl2
1.37697e-142	4.96007	0.992	0.172	4.1309e-139	Ccr7+ cells 1	Ifit1bl2
2.59197e-142	6.11052	0.947	0.04	7.77592e-139	Ccr7+ cells 1	Gm12589
2.80396e-142	1.01649	0.989	0.163	8.41189e-139	Ccr7+ cells 1	Col15a1
2.84094e-142	5.96375	0.981	0.061	8.52283e-139	Ccr7+ cells 1	Cxcr1
2.87841e-142	3.65737	0.989	0.116	8.63522e-139	Ccr7+ cells 1	Clec4e
3.45778e-142	3.16425	0.992	0.1	1.03733e-138	Ccr7+ cells 1	Cd14
9.59663e-142	1.09885	0.992	0.129	2.87899e-138	Ccr7+ cells 1	Trem1
1.46289e-141	1.8784	0.989	0.095	4.38866e-138	Ccr7+ cells 1	Clec4n
1.49184e-141	1.22749	0.989	0.144	4.47553e-138	Ccr7+ cells 1	Cd33
1.77382e-141	0.325139	0.981	0.077	5.32147e-138	Ccr7+ cells 1	Il1b
3.89532e-141	7.88375	0.992	0.178	1.1686e-137	Ccr7+ cells 1	Enthd1
4.28178e-141	0.340926	0.935	0.025	1.28453e-137	Ccr7+ cells 1	Mtus1
5.10627e-141	0.846571	0.992	0.153	1.53188e-137	Ccr7+ cells 1	C5ar1
8.46278e-141	0.72729	0.958	0.057	2.53884e-137	Ccr7+ cells 1	Mertk
2.23285e-140	1.77584	1	0.192	6.69855e-137	Ccr7+ cells 1	Csf3r
3.12136e-140	0.367314	0.989	0.084	9.36409e-137	Ccr7+ cells 1	Trpm2
3.26673e-140	1.97999	0.913	0.019	9.80018e-137	Ccr7+ cells 1	Ccl6
3.35281e-140	0.598425	0.977	0.046	1.00584e-136	Ccr7+ cells 1	Mreg
4.82504e-140	0.528206	0.989	0.135	1.44751e-136	Ccr7+ cells 1	Gpr84
5.01689e-140	1.20987	0.985	0.104	1.50507e-136	Ccr7+ cells 1	Trem3
6.01786e-140	1.84706	0.985	0.06	1.80536e-136	Ccr7+ cells 1	Tgm2
6.61223e-140	5.33101	1	0.248	1.98367e-136	Ccr7+ cells 1	G0s2
7.52939e-140	1.70915	0.977	0.105	2.25882e-136	Ccr7+ cells 1	Rps6ka2
1.14078e-139	2.43277	0.985	0.082	3.42233e-136	Ccr7+ cells 1	Plek
1.91684e-139	2.06187	0.97	0.057	5.75052e-136	Ccr7+ cells 1	Plaur
2.48433e-139	0.364887	0.331	0.002	7.45299e-136	Ccr7+ cells 1	Cfh
2.72913e-139	1.54328	1	0.246	8.18738e-136	Ccr7+ cells 1	Hdc
3.02729e-139	0.738464	0.977	0.044	9.08186e-136	Ccr7+ cells 1	Tlr13
3.11686e-139	1.76434	0.992	0.121	9.35057e-136	Ccr7+ cells 1	Ier3
3.52515e-139	0.645403	0.985	0.05	1.05755e-135	Ccr7+ cells 1	Gpr35
4.2536e-139	1.72447	0.992	0.082	1.27608e-135	Ccr7+ cells 1	Mefv
5.06625e-139	1.80387	0.992	0.119	1.51988e-135	Ccr7+ cells 1	Rsad2
7.66631e-139	0.730536	0.989	0.077	2.29989e-135	Ccr7+ cells 1	Sh2b2
9.83445e-139	0.42225	0.958	0.042	2.95034e-135	Ccr7+ cells 1	Slc39a2
1.00271e-138	0.290617	0.954	0.027	3.00814e-135	Ccr7+ cells 1	Cd300ld
1.07317e-138	1.71269	0.996	0.09	3.2195e-135	Ccr7+ cells 1	Ptafr
1.16351e-138	5.45505	0.981	0.182	3.49054e-135	Ccr7+ cells 1	Gm19510
1.63894e-138	1.59003	0.989	0.098	4.91683e-135	Ccr7+ cells 1	Cd300lf
1.72033e-138	1.22441	0.981	0.082	5.161e-135	Ccr7+ cells 1	Ankrd33b
1.75401e-138	2.422	0.901	0.041	5.26203e-135	Ccr7+ cells 1	Ftl1
2.08156e-138	1.22275	0.981	0.072	6.24469e-135	Ccr7+ cells 1	4930430E12Rik
2.10863e-138	2.37497	0.981	0.078	6.32589e-135	Ccr7+ cells 1	Gm29340
2.63496e-138	1.64611	0.985	0.128	7.90487e-135	Ccr7+ cells 1	Sgms2
3.14693e-138	1.11238	0.981	0.076	9.44078e-135	Ccr7+ cells 1	Cyp4f18
3.50061e-138	1.78595	0.989	0.065	1.05018e-134	Ccr7+ cells 1	Tlr2
3.51193e-138	0.636872	0.905	0.021	1.05358e-134	Ccr7+ cells 1	Anpep
3.85647e-138	0.422251	0.905	0.02	1.15694e-134	Ccr7+ cells 1	Cidec
7.96755e-138	1.04	0.985	0.06	2.39027e-134	Ccr7+ cells 1	Pdpn
8.97661e-138	0.979808	0.966	0.037	2.69298e-134	Ccr7+ cells 1	Cdc42ep4
1.04781e-137	6.60637	1	0.14	3.14342e-134	Ccr7+ cells 1	Tnf
1.68222e-137	0.465076	0.985	0.089	5.04666e-134	Ccr7+ cells 1	Dmxl2
2.74356e-137	1.21306	0.962	0.033	8.23068e-134	Ccr7+ cells 1	Fam20c
2.91647e-137	0.253298	0.681	0.008	8.7494e-134	Ccr7+ cells 1	Dcstamp
3.76001e-137	1.64512	0.966	0.05	1.128e-133	Ccr7+ cells 1	Fmnl2
5.02145e-137	1.9823	0.989	0.098	1.50644e-133	Ccr7+ cells 1	Msrb1
5.15222e-137	0.623312	0.989	0.14	1.54567e-133	Ccr7+ cells 1	Arg2
6.36927e-137	1.61923	0.924	0.033	1.91078e-133	Ccr7+ cells 1	Mpeg1
6.41033e-137	1.90439	0.76	0.022	1.9231e-133	Ccr7+ cells 1	Ctss
1.0179e-136	0.963576	0.985	0.065	3.0537e-133	Ccr7+ cells 1	Fpr2
1.10295e-136	0.944808	0.992	0.138	3.30884e-133	Ccr7+ cells 1	Clec5a
1.34575e-136	0.397883	0.973	0.037	4.03724e-133	Ccr7+ cells 1	Vcam1
1.39857e-136	0.409917	0.97	0.07	4.19572e-133	Ccr7+ cells 1	Wdfy3
1.43493e-136	0.614913	0.97	0.055	4.3048e-133	Ccr7+ cells 1	Sash1
1.52512e-136	0.568166	0.989	0.065	4.57536e-133	Ccr7+ cells 1	Lrrc25
2.04199e-136	2.17605	0.947	0.071	6.12598e-133	Ccr7+ cells 1	Cd9
2.09505e-136	6.53516	0.924	0.053	6.28515e-133	Ccr7+ cells 1	Padi4
5.07276e-136	0.471071	0.783	0.009	1.52183e-132	Ccr7+ cells 1	Ms4a8a
5.78427e-136	1.06005	0.973	0.057	1.73528e-132	Ccr7+ cells 1	Ifi204
6.3469e-136	1.06662	0.981	0.07	1.90407e-132	Ccr7+ cells 1	Igsf6
8.60158e-136	2.28059	0.913	0.047	2.58047e-132	Ccr7+ cells 1	Cebpb
1.06232e-135	2.05112	0.958	0.08	3.18697e-132	Ccr7+ cells 1	Prdx5
1.0829e-135	1.98165	0.787	0.027	3.24871e-132	Ccr7+ cells 1	Tyrobp
1.08985e-135	0.388607	0.285	0.012	3.26956e-132	Ccr7+ cells 1	Gm6377
1.18055e-135	1.33109	0.989	0.075	3.54165e-132	Ccr7+ cells 1	Arrdc4
1.52458e-135	1.75049	0.977	0.062	4.57373e-132	Ccr7+ cells 1	C3
1.705e-135	0.993556	0.985	0.087	5.11501e-132	Ccr7+ cells 1	Creb5
1.74357e-135	2.00473	0.973	0.085	5.23072e-132	Ccr7+ cells 1	Basp1
2.12552e-135	1.3885	0.996	0.208	6.37655e-132	Ccr7+ cells 1	E230032D23Rik
2.9252e-135	2.45744	0.913	0.024	8.77561e-132	Ccr7+ cells 1	Batf2
4.8125e-135	0.703007	0.894	0.022	1.44375e-131	Ccr7+ cells 1	Mcemp1
6.01636e-135	1.10581	0.966	0.049	1.80491e-131	Ccr7+ cells 1	Syk
6.55728e-135	1.03741	0.928	0.027	1.96719e-131	Ccr7+ cells 1	Ctsk
7.73964e-135	1.12882	0.935	0.038	2.32189e-131	Ccr7+ cells 1	Sirpa
8.48915e-135	0.605855	0.844	0.015	2.54674e-131	Ccr7+ cells 1	Hebp1
8.62551e-135	0.727534	0.935	0.041	2.58765e-131	Ccr7+ cells 1	F7
1.07124e-134	1.11041	0.985	0.07	3.21373e-131	Ccr7+ cells 1	Bcl2a1a
1.27231e-134	1.06328	0.962	0.037	3.81693e-131	Ccr7+ cells 1	F10
1.80021e-134	1.46623	0.954	0.048	5.40064e-131	Ccr7+ cells 1	Pla2g7
4.0515e-134	1.04081	0.992	0.158	1.21545e-130	Ccr7+ cells 1	9930022D16Rik
6.77927e-134	1.25888	0.962	0.048	2.03378e-130	Ccr7+ cells 1	Cfb
7.33951e-134	0.369357	0.817	0.025	2.20185e-130	Ccr7+ cells 1	Ms4a7
8.96493e-134	1.5001	0.981	0.102	2.68948e-130	Ccr7+ cells 1	Rab20
9.34267e-134	0.794617	0.958	0.038	2.8028e-130	Ccr7+ cells 1	Slc11a1
9.58298e-134	3.85206	0.909	0.039	2.8749e-130	Ccr7+ cells 1	Wdpcp
9.58298e-134	1.05076	0.981	0.071	2.8749e-130	Ccr7+ cells 1	Hk3
1.25904e-133	0.412389	0.707	0.008	3.77713e-130	Ccr7+ cells 1	Il18
1.49907e-133	0.284216	0.829	0.022	4.49721e-130	Ccr7+ cells 1	Lacc1
2.22125e-133	1.18446	0.916	0.046	6.66374e-130	Ccr7+ cells 1	Fcgr3
3.15772e-133	1.59655	0.555	0.021	9.47317e-130	Ccr7+ cells 1	Psap
3.26971e-133	0.641428	0.548	0.014	9.80913e-130	Ccr7+ cells 1	Hpgds
3.69967e-133	0.929723	0.859	0.027	1.1099e-129	Ccr7+ cells 1	Mgst1
4.08135e-133	0.494026	0.844	0.024	1.22441e-129	Ccr7+ cells 1	Trem2
4.15964e-133	0.739237	0.989	0.119	1.24789e-129	Ccr7+ cells 1	Cd24a
4.29348e-133	0.487842	0.989	0.097	1.28804e-129	Ccr7+ cells 1	Cebpd
6.75149e-133	0.804982	0.924	0.045	2.02545e-129	Ccr7+ cells 1	Abca1
1.10585e-132	0.3275	0.441	0.021	3.31754e-129	Ccr7+ cells 1	Emilin2
1.29521e-132	1.34821	0.624	0.024	3.88564e-129	Ccr7+ cells 1	Cybb
1.40171e-132	0.743529	0.631	0.025	4.20513e-129	Ccr7+ cells 1	Fcgr4
1.47908e-132	2.37224	0.981	0.127	4.43724e-129	Ccr7+ cells 1	Cd274
1.63646e-132	0.488858	0.92	0.048	4.90939e-129	Ccr7+ cells 1	Dab2
1.70508e-132	0.322205	0.924	0.05	5.11524e-129	Ccr7+ cells 1	Ereg
1.81056e-132	0.567995	0.981	0.104	5.43169e-129	Ccr7+ cells 1	Fnip2
1.92865e-132	0.611661	0.863	0.03	5.78594e-129	Ccr7+ cells 1	Cav2
2.19529e-132	1.39448	0.764	0.036	6.58588e-129	Ccr7+ cells 1	Ctsz
2.41344e-132	3.01121	0.996	0.099	7.24032e-129	Ccr7+ cells 1	Oasl2
2.5305e-132	1.94226	0.981	0.069	7.59149e-129	Ccr7+ cells 1	Gpat3
3.06788e-132	0.557357	0.989	0.121	9.20363e-129	Ccr7+ cells 1	Slc31a2
5.0505e-132	0.614729	0.928	0.044	1.51515e-128	Ccr7+ cells 1	Aoah
9.8524e-132	0.620422	0.856	0.03	2.95572e-128	Ccr7+ cells 1	Mmp14
1.11402e-131	5.59484	0.749	0.031	3.34207e-128	Ccr7+ cells 1	Tmc4
3.50202e-131	0.89441	0.882	0.031	1.05061e-127	Ccr7+ cells 1	Gda
3.741e-131	0.470753	0.894	0.025	1.1223e-127	Ccr7+ cells 1	C4b
4.82543e-131	1.05796	0.973	0.054	1.44763e-127	Ccr7+ cells 1	Osm
5.64615e-131	2.13519	0.905	0.049	1.69385e-127	Ccr7+ cells 1	App
5.88147e-131	0.893534	0.764	0.035	1.76444e-127	Ccr7+ cells 1	Cd68
6.96842e-131	14.1157	0.951	0.082	2.09053e-127	Ccr7+ cells 1	2010005H15Rik
7.92572e-131	0.395576	0.916	0.032	2.37772e-127	Ccr7+ cells 1	Atp6v0d2
1.62578e-130	1.10735	0.935	0.05	4.87735e-127	Ccr7+ cells 1	Csf2rb
1.99324e-130	2.85989	0.932	0.093	5.97973e-127	Ccr7+ cells 1	Fth1
3.5474e-130	1.2963	0.947	0.061	1.06422e-126	Ccr7+ cells 1	Tpd52
4.77608e-130	1.75326	0.646	0.032	1.43282e-126	Ccr7+ cells 1	Fcer1g
1.0838e-129	0.523359	0.882	0.025	3.2514e-126	Ccr7+ cells 1	Car4
1.15011e-129	1.40562	0.954	0.06	3.45032e-126	Ccr7+ cells 1	Cd63
1.18291e-129	0.75026	0.76	0.035	3.54874e-126	Ccr7+ cells 1	Marcks
1.44476e-129	0.344713	0.255	0.015	4.33429e-126	Ccr7+ cells 1	Cfp
1.49527e-129	0.503002	0.825	0.012	4.48582e-126	Ccr7+ cells 1	Krt79
1.51881e-129	4.65318	0.981	0.09	4.55643e-126	Ccr7+ cells 1	Cmpk2
6.49973e-129	2.3762	0.947	0.195	1.94992e-125	Ccr7+ cells 1	Gm14010
1.08325e-128	2.86803	0.989	0.135	3.24976e-125	Ccr7+ cells 1	Adgrg3
1.12099e-128	9.18334	0.951	0.042	3.36298e-125	Ccr7+ cells 1	Oas2
1.42901e-128	1.55153	0.958	0.101	4.28704e-125	Ccr7+ cells 1	Sod2
1.89075e-128	0.871587	0.677	0.037	5.67226e-125	Ccr7+ cells 1	Tgfbi
1.94443e-128	0.930834	0.875	0.025	5.83328e-125	Ccr7+ cells 1	Lpl
2.52479e-128	4.76999	0.779	0.042	7.57438e-125	Ccr7+ cells 1	Ctsl
3.46657e-128	0.742893	0.597	0.015	1.03997e-124	Ccr7+ cells 1	Ear2
4.70007e-128	0.412401	0.886	0.033	1.41002e-124	Ccr7+ cells 1	Flt1
7.58078e-128	0.903261	0.863	0.054	2.27423e-124	Ccr7+ cells 1	Ly6i
7.62797e-128	5.0878	0.897	0.035	2.28839e-124	Ccr7+ cells 1	Olfr56
1.06636e-127	0.272795	0.859	0.028	3.19907e-124	Ccr7+ cells 1	Marco
1.2725e-127	0.408365	0.829	0.017	3.81749e-124	Ccr7+ cells 1	Krt19
1.63058e-127	0.391829	0.51	0.035	4.89175e-124	Ccr7+ cells 1	Csf1r
2.13501e-127	1.3483	0.738	0.048	6.40502e-124	Ccr7+ cells 1	Ctsc
5.55534e-127	0.785303	0.916	0.039	1.6666e-123	Ccr7+ cells 1	Mrc1
1.08633e-126	1.41251	0.924	0.056	3.25898e-123	Ccr7+ cells 1	Pnp2
1.37368e-126	0.403415	0.452	0.007	4.12103e-123	Ccr7+ cells 1	Ltc4s
2.26467e-126	0.500542	0.863	0.032	6.79401e-123	Ccr7+ cells 1	Lrp1
2.71664e-126	0.676735	0.791	0.044	8.14993e-123	Ccr7+ cells 1	Vegfa
4.34025e-126	2.30614	0.985	0.139	1.30208e-122	Ccr7+ cells 1	Ets2
8.92166e-126	1.41299	0.989	0.136	2.6765e-122	Ccr7+ cells 1	Slc15a3
1.1134e-125	1.73979	0.935	0.078	3.34021e-122	Ccr7+ cells 1	Cstb
1.28262e-125	13.9122	0.768	0.037	3.84787e-122	Ccr7+ cells 1	Snca
1.88943e-125	0.646013	0.951	0.092	5.66829e-122	Ccr7+ cells 1	Slc26a11
1.96644e-125	0.806082	0.833	0.026	5.89933e-122	Ccr7+ cells 1	Tcf7l2
4.36958e-125	1.49853	0.981	0.172	1.31088e-121	Ccr7+ cells 1	Lcn2
5.79459e-125	1.42172	0.981	0.093	1.73838e-121	Ccr7+ cells 1	Acsl1
6.96523e-125	0.685601	0.867	0.038	2.08957e-121	Ccr7+ cells 1	Sowahc
7.63628e-125	0.762565	0.894	0.037	2.29089e-121	Ccr7+ cells 1	Axl
9.66901e-125	1.16063	0.951	0.067	2.9007e-121	Ccr7+ cells 1	Il18bp
1.82273e-124	1.28536	0.901	0.083	5.46819e-121	Ccr7+ cells 1	Clic4
2.06012e-124	0.898577	0.871	0.045	6.18036e-121	Ccr7+ cells 1	Plin2
8.69178e-124	3.56706	0.981	0.074	2.60753e-120	Ccr7+ cells 1	Plk2
1.63948e-123	0.9293	0.935	0.065	4.91843e-120	Ccr7+ cells 1	Lst1
1.76394e-123	0.378254	0.928	0.048	5.29183e-120	Ccr7+ cells 1	Gcnt2
1.79651e-123	0.662832	0.719	0.042	5.38952e-120	Ccr7+ cells 1	Sdc3
2.63753e-123	4.99079	0.935	0.087	7.9126e-120	Ccr7+ cells 1	Plekhn1
2.7862e-123	2.18854	0.989	0.24	8.35861e-120	Ccr7+ cells 1	Ppm1n
2.7947e-123	0.818779	0.985	0.104	8.38411e-120	Ccr7+ cells 1	Alas1
2.88115e-123	5.14647	0.943	0.067	8.64344e-120	Ccr7+ cells 1	Tgtp1
3.3653e-123	3.53867	0.338	0.02	1.00959e-119	Ccr7+ cells 1	Adora2b
1.64592e-122	1.49203	0.973	0.093	4.93776e-119	Ccr7+ cells 1	Maff
2.53282e-122	3.14515	0.924	0.159	7.59845e-119	Ccr7+ cells 1	Gm28809
3.40965e-122	1.44263	0.479	0.026	1.0229e-118	Ccr7+ cells 1	Gstm1
5.19651e-122	0.451104	0.384	0.034	1.55895e-118	Ccr7+ cells 1	S100a1
8.53983e-122	1.07914	0.776	0.059	2.56195e-118	Ccr7+ cells 1	Grn
9.43706e-122	0.778956	0.833	0.05	2.83112e-118	Ccr7+ cells 1	Nceh1
1.0814e-121	0.543282	0.798	0.051	3.24421e-118	Ccr7+ cells 1	Themis2
1.69724e-121	0.921866	0.548	0.046	5.09171e-118	Ccr7+ cells 1	Fam26f
2.26872e-121	4.38675	0.951	0.127	6.80616e-118	Ccr7+ cells 1	Gbp2
2.49153e-121	3.3088	0.418	0.008	7.4746e-118	Ccr7+ cells 1	Lif
2.49907e-121	1.08941	0.954	0.085	7.49722e-118	Ccr7+ cells 1	Slfn5
3.40094e-121	2.75702	0.852	0.028	1.02028e-117	Ccr7+ cells 1	Trf
6.07146e-121	1.19276	0.939	0.065	1.82144e-117	Ccr7+ cells 1	Gadd45a
3.9405e-120	0.376257	0.452	0.039	1.18215e-116	Ccr7+ cells 1	Plbd1
1.16186e-119	0.262392	0.719	0.046	3.48559e-116	Ccr7+ cells 1	Itgax
2.14859e-119	1.25382	0.951	0.217	6.44576e-116	Ccr7+ cells 1	AC160336.1
5.45294e-119	0.264483	0.281	0.04	1.63588e-115	Ccr7+ cells 1	Cxcl16
1.50824e-117	0.547039	0.529	0.051	4.52472e-114	Ccr7+ cells 1	Fcgr2b
2.2396e-117	1.22947	0.92	0.069	6.7188e-114	Ccr7+ cells 1	Gdap10
5.08246e-117	0.288145	0.947	0.116	1.52474e-113	Ccr7+ cells 1	Dst
5.57204e-117	1.96001	0.981	0.091	1.67161e-113	Ccr7+ cells 1	Oas3
2.83271e-116	1.32346	0.722	0.069	8.49813e-113	Ccr7+ cells 1	Ctsb
1.90155e-115	0.658423	0.985	0.208	5.70466e-112	Ccr7+ cells 1	Marcksl1
2.66041e-115	1.22982	0.928	0.138	7.98123e-112	Ccr7+ cells 1	Irgm1
4.27323e-115	2.16055	0.966	0.121	1.28197e-111	Ccr7+ cells 1	Gbp5
4.70888e-115	1.0179	0.977	0.121	1.41266e-111	Ccr7+ cells 1	Iqsec1
1.80824e-114	2.35297	0.939	0.098	5.42472e-111	Ccr7+ cells 1	Svip
8.92541e-114	4.90322	0.897	0.144	2.67762e-110	Ccr7+ cells 1	Gm13822
1.03914e-113	1.23677	0.985	0.151	3.11741e-110	Ccr7+ cells 1	Trib1
3.85601e-113	0.974814	0.954	0.101	1.1568e-109	Ccr7+ cells 1	Gla
8.51941e-113	3.59049	0.985	0.623	2.55582e-109	Ccr7+ cells 1	Rps19
1.1838e-112	1.04703	0.992	0.178	3.5514e-109	Ccr7+ cells 1	Ralgds
1.24022e-112	0.93638	0.745	0.078	3.72067e-109	Ccr7+ cells 1	Creg1
2.34477e-112	1.05288	0.779	0.062	7.03431e-109	Ccr7+ cells 1	Rnf144a
2.77522e-112	1.03683	0.947	0.149	8.32565e-109	Ccr7+ cells 1	Zeb2
3.8199e-112	4.80879	0.992	0.602	1.14597e-108	Ccr7+ cells 1	Rplp1
4.34041e-112	1.1393	0.992	0.196	1.30212e-108	Ccr7+ cells 1	Lilrb4a
1.21514e-111	3.9355	0.612	0.054	3.64542e-108	Ccr7+ cells 1	Tma16
1.27756e-110	4.7739	0.821	0.065	3.83267e-107	Ccr7+ cells 1	Gm15340
1.77458e-110	1.69732	0.962	0.214	5.32374e-107	Ccr7+ cells 1	Atp6v0c
6.04748e-110	12.4223	0.395	0.068	1.81424e-106	Ccr7+ cells 1	Iigp1
1.01723e-109	1.97471	0.871	0.099	3.0517e-106	Ccr7+ cells 1	Gm43660
1.03491e-109	0.27889	0.464	0.047	3.10473e-106	Ccr7+ cells 1	Kctd11
1.10239e-109	3.49255	0.696	0.089	3.30718e-106	Ccr7+ cells 1	Zfp36
1.12801e-109	1.01308	0.996	0.159	3.38402e-106	Ccr7+ cells 1	Cpeb4
1.72492e-109	1.05756	0.977	0.117	5.17475e-106	Ccr7+ cells 1	Mthfs
2.46145e-109	6.69943	0.939	0.106	7.38436e-106	Ccr7+ cells 1	Bbs10
2.17632e-108	1.47315	0.97	0.204	6.52895e-105	Ccr7+ cells 1	Rnf149
2.54762e-106	4.14583	0.962	0.126	7.64286e-103	Ccr7+ cells 1	Ikbke
4.62329e-106	1.34483	0.928	0.084	1.38699e-102	Ccr7+ cells 1	Gm12185
2.07057e-105	1.50719	0.536	0.087	6.21171e-102	Ccr7+ cells 1	Sgk1
3.6645e-105	1.17078	0.989	0.148	1.09935e-101	Ccr7+ cells 1	Rtp4
4.88063e-105	1.59473	0.913	0.144	1.46419e-101	Ccr7+ cells 1	Tnfrsf23
4.00453e-104	0.414144	0.856	0.084	1.20136e-100	Ccr7+ cells 1	Fam102b
1.70086e-103	6.35014	0.89	0.241	5.10259e-100	Ccr7+ cells 1	Reg3g
4.067e-103	0.816223	0.989	0.311	1.2201e-99	Ccr7+ cells 1	Lilr4b
5.55364e-103	1.47389	0.966	0.234	1.66609e-99	Ccr7+ cells 1	Ninj1
6.85134e-102	1.24564	0.856	0.142	2.0554e-98	Ccr7+ cells 1	Ctsd
1.19087e-101	0.627048	0.863	0.101	3.5726e-98	Ccr7+ cells 1	Snap23
3.88939e-101	1.51852	0.981	0.27	1.16682e-97	Ccr7+ cells 1	Grina
5.83055e-101	5.62713	0.684	0.103	1.74917e-97	Ccr7+ cells 1	Actn1
1.11294e-100	2.97543	0.867	0.181	3.33883e-97	Ccr7+ cells 1	Nfkbia
4.16777e-100	0.735702	0.319	0.066	1.25033e-96	Ccr7+ cells 1	Lgals3
1.49233e-99	0.436367	0.897	0.119	4.477e-96	Ccr7+ cells 1	Ddx60
1.6658e-98	0.282195	0.54	0.084	4.99741e-95	Ccr7+ cells 1	Anxa1
8.23807e-98	4.13459	0.916	0.238	2.47142e-94	Ccr7+ cells 1	Ppp1r15a
1.17777e-97	2.15002	0.544	0.019	3.53331e-94	Ccr7+ cells 1	Rcan1
1.84046e-97	2.80927	0.589	0.091	5.52139e-94	Ccr7+ cells 1	Pfkfb3
8.83116e-97	0.981197	0.665	0.118	2.64935e-93	Ccr7+ cells 1	Nfe2l2
1.70804e-96	0.846851	0.966	0.213	5.12412e-93	Ccr7+ cells 1	Card19
2.10675e-96	3.6867	0.878	0.23	6.32025e-93	Ccr7+ cells 1	Ifi47
2.42288e-96	1.13087	0.913	0.182	7.26865e-93	Ccr7+ cells 1	Rnf213
6.50852e-96	0.993253	0.947	0.154	1.95256e-92	Ccr7+ cells 1	Chka
1.44253e-95	0.674005	0.977	0.17	4.32759e-92	Ccr7+ cells 1	Entpd1
1.4566e-94	1.173	0.954	0.164	4.3698e-91	Ccr7+ cells 1	Mirt1
1.8632e-93	5.80698	0.97	0.704	5.58959e-90	Ccr7+ cells 1	Rpl12
8.88003e-93	0.293871	0.259	0.018	2.66401e-89	Ccr7+ cells 1	Ogfrl1
2.56196e-91	0.491089	0.924	0.149	7.68587e-88	Ccr7+ cells 1	Gsr
2.81493e-91	2.66283	0.981	0.768	8.4448e-88	Ccr7+ cells 1	Rpl17
1.64472e-89	0.32571	0.669	0.123	4.93415e-86	Ccr7+ cells 1	Slamf7
1.83842e-89	0.645799	0.954	0.195	5.51526e-86	Ccr7+ cells 1	AA467197
1.60416e-88	1.2583	0.563	0.086	4.81249e-85	Ccr7+ cells 1	Pts
2.56251e-88	1.218	0.749	0.163	7.68752e-85	Ccr7+ cells 1	Socs3
3.99762e-88	2.31312	0.719	0.142	1.19929e-84	Ccr7+ cells 1	Tagap
5.32995e-88	14.6602	0.335	0.008	1.59899e-84	Ccr7+ cells 1	Selp
1.13006e-87	0.363994	0.894	0.142	3.39018e-84	Ccr7+ cells 1	Rnasel
1.6975e-86	3.04479	0.688	0.116	5.09249e-83	Ccr7+ cells 1	Gbp8
2.4924e-86	0.932478	0.837	0.185	7.47721e-83	Ccr7+ cells 1	Cflar
2.91785e-86	0.469367	0.395	0.033	8.75354e-83	Ccr7+ cells 1	Dhrs7b
1.44756e-83	3.85643	0.437	0.115	4.34267e-80	Ccr7+ cells 1	Arhgap27os1
2.14851e-83	0.540283	0.84	0.136	6.44554e-80	Ccr7+ cells 1	Noct
1.09135e-82	0.914288	0.798	0.183	3.27404e-79	Ccr7+ cells 1	Mdm2
2.17483e-80	3.22713	0.304	0.035	6.52449e-77	Ccr7+ cells 1	Alox12
5.76304e-80	2.08285	0.483	0.123	1.72891e-76	Ccr7+ cells 1	Abcg1
5.07056e-79	1.76869	0.749	0.197	1.52117e-75	Ccr7+ cells 1	Irf1
5.17634e-78	1.4006	0.81	0.232	1.5529e-74	Ccr7+ cells 1	Csrnp1
9.84544e-78	2.77224	0.981	0.864	2.95363e-74	Ccr7+ cells 1	Tpt1
2.67632e-77	0.397338	0.745	0.148	8.02896e-74	Ccr7+ cells 1	Ptpn12
3.1971e-77	0.570966	0.806	0.159	9.59131e-74	Ccr7+ cells 1	Fbxl5
9.25776e-76	0.747984	0.38	0.08	2.77733e-72	Ccr7+ cells 1	Palld
1.01576e-75	3.28775	0.833	0.199	3.04729e-72	Ccr7+ cells 1	Klf2
1.46636e-74	1.52672	0.7	0.119	4.39909e-71	Ccr7+ cells 1	Zfand2a
1.49078e-74	2.62279	0.882	0.155	4.47235e-71	Ccr7+ cells 1	Efr3b
1.39525e-73	0.933007	0.833	0.264	4.18576e-70	Ccr7+ cells 1	Slfn2
1.95045e-73	10.7012	0.802	0.065	5.85134e-70	Ccr7+ cells 1	Gm19705
1.22793e-72	2.92856	0.433	0.105	3.6838e-69	Ccr7+ cells 1	Sec22c
2.45434e-70	2.01522	0.829	0.21	7.36303e-67	Ccr7+ cells 1	Gbp9
5.42215e-70	2.20362	0.989	0.808	1.62665e-66	Ccr7+ cells 1	Eef1a1
7.04263e-70	0.400295	0.768	0.183	2.11279e-66	Ccr7+ cells 1	Syne1
1.17122e-69	3.46307	0.802	0.284	3.51366e-66	Ccr7+ cells 1	Rps20
2.18244e-65	0.931899	0.289	0.114	6.54733e-62	Ccr7+ cells 1	Flnb
3.82056e-65	0.341474	0.106	0.273	1.14617e-61	Ccr7+ cells 1	Gata3
2.89686e-64	0.327978	0.692	0.157	8.69057e-61	Ccr7+ cells 1	Ddhd1
7.18211e-61	1.12208	0.563	0.142	2.15463e-57	Ccr7+ cells 1	Gbp6
1.29113e-60	11.0764	0.304	0.027	3.8734e-57	Ccr7+ cells 1	Sema3f
1.95277e-58	4.54243	0.452	0.016	5.85832e-55	Ccr7+ cells 1	Cyp2d22
3.82804e-58	0.397688	0.38	0.146	1.14841e-54	Ccr7+ cells 1	Sat1
1.25795e-56	1.93957	0.837	0.226	3.77386e-53	Ccr7+ cells 1	Hspa4l
1.71755e-56	1.54281	0.411	0.055	5.15266e-53	Ccr7+ cells 1	Sh3d19
2.42575e-55	11.6713	0.319	0.039	7.27724e-52	Ccr7+ cells 1	Tsc22d1
6.48737e-55	2.56573	0.905	0.633	1.94621e-51	Ccr7+ cells 1	Rps12
1.88039e-54	3.99569	0.399	0.02	5.64117e-51	Ccr7+ cells 1	Cnr2
6.2095e-54	11.7417	0.418	0.014	1.86285e-50	Ccr7+ cells 1	Fbxo17
4.9576e-53	1.54211	0.392	0.003	1.48728e-49	Ccr7+ cells 1	Bcl6b
1.10384e-52	2.59259	0.471	0.153	3.31153e-49	Ccr7+ cells 1	Jun
2.12918e-52	12.0967	0.316	0.016	6.38753e-49	Ccr7+ cells 1	Gm12355
1.53211e-51	1.37081	0.502	0.144	4.59633e-48	Ccr7+ cells 1	Gm37305
2.01761e-51	3.4682	0.646	0.099	6.05283e-48	Ccr7+ cells 1	Cp
7.40175e-50	1.83816	0.73	0.105	2.22053e-46	Ccr7+ cells 1	Ccr7
2.58468e-49	1.55161	0.525	0.127	7.75405e-46	Ccr7+ cells 1	Scml4
2.86539e-49	1.27776	0.194	0.289	8.59616e-46	Ccr7+ cells 1	Gimap8
4.54544e-49	0.525231	0.681	0.264	1.36363e-45	Ccr7+ cells 1	Nfkbiz
6.5441e-49	6.32754	0.255	0.007	1.96323e-45	Ccr7+ cells 1	Rap1gap
9.95824e-49	1.06938	0.445	0.087	2.98747e-45	Ccr7+ cells 1	Tagln
3.00827e-48	5.94542	0.399	0.028	9.02482e-45	Ccr7+ cells 1	Dock6
3.42521e-47	9.50135	0.255	0.106	1.02756e-43	Ccr7+ cells 1	Gadd45g
6.46758e-47	2.36985	0.764	0.386	1.94028e-43	Ccr7+ cells 1	Rps24
9.87296e-47	4.81599	0.274	0.005	2.96189e-43	Ccr7+ cells 1	Cped1
4.02034e-46	0.402422	0.441	0.075	1.2061e-42	Ccr7+ cells 1	Rgmb
5.29627e-46	9.98426	0.445	0.088	1.58888e-42	Ccr7+ cells 1	Dnal1
2.78406e-44	3.59688	0.437	0.164	8.35218e-41	Ccr7+ cells 1	Tgtp2
6.37499e-43	3.40548	0.76	0.056	1.9125e-39	Ccr7+ cells 1	Igfbp4
1.04993e-42	1.7724	0.551	0.116	3.14978e-39	Ccr7+ cells 1	Nol3
2.36524e-42	0.757376	0.768	0.323	7.09573e-39	Ccr7+ cells 1	Slfn1
4.70721e-42	1.47108	0.3	0.048	1.41216e-38	Ccr7+ cells 1	Celsr2
3.82738e-41	12.4336	0.274	0.01	1.14821e-37	Ccr7+ cells 1	Nacc2
3.38978e-40	6.39193	0.289	0.088	1.01693e-36	Ccr7+ cells 1	Sec14l3
2.6591e-39	13.6614	0.38	0.007	7.97729e-36	Ccr7+ cells 1	Tceal1
4.32325e-39	4.34557	0.745	0.222	1.29697e-35	Ccr7+ cells 1	Slc6a19
1.03215e-38	2.68367	0.327	0.082	3.09646e-35	Ccr7+ cells 1	Dlg3
2.01614e-38	1.27425	0.612	0.073	6.04843e-35	Ccr7+ cells 1	Eml1
7.72204e-38	0.322905	0.901	0.497	2.31661e-34	Ccr7+ cells 1	Srgn
1.45732e-37	0.847858	0.411	0.26	4.37195e-34	Ccr7+ cells 1	Lncpint
3.81747e-37	2.21276	0.361	0.075	1.14524e-33	Ccr7+ cells 1	Gm4631
2.44902e-36	2.07821	0.787	0.431	7.34706e-33	Ccr7+ cells 1	Rps27
2.61835e-36	3.32328	0.418	0.112	7.85506e-33	Ccr7+ cells 1	C230037L18Rik
4.75183e-35	8.11055	0.388	0.058	1.42555e-31	Ccr7+ cells 1	Tle1
1.11724e-34	0.263618	0.414	0.128	3.35173e-31	Ccr7+ cells 1	4930513N10Rik
2.09935e-34	0.702259	0.361	0.099	6.29806e-31	Ccr7+ cells 1	Ldhb
2.12278e-34	1.34463	0.407	0.144	6.36835e-31	Ccr7+ cells 1	Gfod2
2.99096e-34	0.624982	0.46	0.185	8.97287e-31	Ccr7+ cells 1	Scgb1a1
4.3325e-33	2.53248	0.255	0.048	1.29975e-29	Ccr7+ cells 1	Gnao1
4.6318e-33	1.12169	0.171	0.256	1.38954e-29	Ccr7+ cells 1	Trav4-3
1.3462e-32	2.59568	0.479	0.172	4.03859e-29	Ccr7+ cells 1	Zfp623
1.96609e-32	3.32121	0.46	0.121	5.89828e-29	Ccr7+ cells 1	Pard6g
5.47975e-32	5.15642	0.278	0.081	1.64393e-28	Ccr7+ cells 1	Frg2f1
1.01014e-31	3.08545	0.449	0.131	3.03041e-28	Ccr7+ cells 1	Gm9889
4.93849e-31	2.79085	0.631	0.238	1.48155e-27	Ccr7+ cells 1	Socs1
8.42336e-30	3.92125	0.605	0.225	2.52701e-26	Ccr7+ cells 1	Kif1b
8.23795e-29	2.13171	0.46	0.116	2.47139e-25	Ccr7+ cells 1	Ung
1.44379e-28	3.06324	0.266	0.211	4.33136e-25	Ccr7+ cells 1	Pou6f1
1.69371e-28	0.721833	0.285	0.223	5.08113e-25	Ccr7+ cells 1	Ifi203
4.9476e-28	2.55982	0.274	0.083	1.48428e-24	Ccr7+ cells 1	Mutyh
4.36452e-27	0.864108	0.373	0.171	1.30935e-23	Ccr7+ cells 1	Gm46430
8.89881e-27	5.24501	0.262	0.333	2.66964e-23	Ccr7+ cells 1	Ripor2
2.7335e-26	1.34682	0.316	0.158	8.20051e-23	Ccr7+ cells 1	Sptb
4.74377e-26	1.59037	0.342	0.069	1.42313e-22	Ccr7+ cells 1	Nt5m
7.88125e-26	0.626835	0.323	0.089	2.36438e-22	Ccr7+ cells 1	Dbp
1.42008e-24	12.1877	0.502	0.185	4.26024e-21	Ccr7+ cells 1	Wfdc2
3.76972e-23	1.8283	0.297	0.117	1.13092e-19	Ccr7+ cells 1	Fam69b
3.77944e-23	2.17951	0.266	0.116	1.13383e-19	Ccr7+ cells 1	Gm26884
3.84082e-23	2.51988	0.278	0.028	1.15225e-19	Ccr7+ cells 1	Zfp940
1.54073e-22	1.81632	0.357	0.185	4.62218e-19	Ccr7+ cells 1	Fam222a
1.93651e-20	0.422019	0.266	0.208	5.80954e-17	Ccr7+ cells 1	Taf4b
4.93031e-20	3.05099	0.327	0.117	1.47909e-16	Ccr7+ cells 1	Zfp112
1.06829e-19	1.64302	0.3	0.151	3.20487e-16	Ccr7+ cells 1	Ipcef1
2.66755e-19	2.17665	0.27	0.117	8.00266e-16	Ccr7+ cells 1	Slfn8
2.11338e-18	8.33947	0.186	0.315	6.34013e-15	Ccr7+ cells 1	Kif21b
4.91223e-18	7.75555	0.266	0.093	1.47367e-14	Ccr7+ cells 1	Zfp383
1.04169e-17	1.76858	0.711	0.269	3.12507e-14	Ccr7+ cells 1	Lef1
1.31838e-17	2.35349	0.304	0.14	3.95515e-14	Ccr7+ cells 1	Zbtb26
6.29676e-17	5.83208	0.255	0.125	1.88903e-13	Ccr7+ cells 1	Mylip
1.98318e-16	5.81558	0.312	0.053	5.94953e-13	Ccr7+ cells 1	Dapl1
2.12423e-16	1.27602	0.49	0.281	6.3727e-13	Ccr7+ cells 1	Txnip
2.15522e-16	1.26685	0.327	0.131	6.46567e-13	Ccr7+ cells 1	Vmn2r97
1.31035e-15	1.58619	0.319	0.136	3.93104e-12	Ccr7+ cells 1	Nsg2
1.45609e-15	1.64193	0.365	0.142	4.36826e-12	Ccr7+ cells 1	Zfp318
1.69098e-15	0.403855	0.251	0.183	5.07293e-12	Ccr7+ cells 1	Gm26835
2.0043e-15	2.42351	0.316	0.065	6.01291e-12	Ccr7+ cells 1	Rad51b
2.19821e-15	2.48545	0.27	0.12	6.59463e-12	Ccr7+ cells 1	2810405F17Rik
2.53467e-15	3.65407	0.384	0.145	7.604e-12	Ccr7+ cells 1	Pml
3.07327e-15	0.910147	0.677	0.207	9.2198e-12	Ccr7+ cells 1	Tmem64
3.87258e-15	2.79038	0.346	0.156	1.16177e-11	Ccr7+ cells 1	Cdkn1c
3.99179e-15	8.28437	0.357	0.086	1.19754e-11	Ccr7+ cells 1	Rbpms2
1.13567e-14	1.0643	0.3	0.253	3.407e-11	Ccr7+ cells 1	Trbv29
2.34476e-14	0.850861	0.376	0.148	7.03427e-11	Ccr7+ cells 1	Gm34006
5.78303e-14	3.81537	0.297	0.055	1.73491e-10	Ccr7+ cells 1	Ly6c1
7.79376e-14	3.54718	0.312	0.161	2.33813e-10	Ccr7+ cells 1	Chst10
4.17732e-13	8.6693	0.312	0.116	1.2532e-09	Ccr7+ cells 1	Rcn3
2.13905e-12	2.19962	0.635	0.193	6.41716e-09	Ccr7+ cells 1	Dusp10
2.20921e-12	1.61967	0.285	0.102	6.62763e-09	Ccr7+ cells 1	Amigo2
2.74229e-12	0.423591	0.259	0.123	8.22687e-09	Ccr7+ cells 1	Hist1h4j
3.3623e-12	3.5749	0.487	0.239	1.00869e-08	Ccr7+ cells 1	Jmy
1.34878e-11	2.30714	0.388	0.216	4.04633e-08	Ccr7+ cells 1	Gpr19
1.61793e-11	0.514986	0.327	0.089	4.8538e-08	Ccr7+ cells 1	Bcl2
1.64831e-11	0.538876	0.433	0.059	4.94492e-08	Ccr7+ cells 1	Sell
1.88046e-11	0.439761	0.27	0.233	5.64138e-08	Ccr7+ cells 1	Gm47015
4.75376e-11	1.8852	0.411	0.293	1.42613e-07	Ccr7+ cells 1	Traf3ip1
8.56266e-11	1.55405	0.338	0.2	2.5688e-07	Ccr7+ cells 1	Bcl9l
9.27444e-11	1.47041	0.323	0.236	2.78233e-07	Ccr7+ cells 1	Jazf1
1.01861e-10	1.94596	0.582	0.215	3.05583e-07	Ccr7+ cells 1	Tcf7
2.36942e-10	14.0232	0.285	0.027	7.10827e-07	Ccr7+ cells 1	Gm5608
6.34683e-10	0.463974	0.441	0.317	1.90405e-06	Ccr7+ cells 1	Ccne2
1.36282e-09	0.98182	0.578	0.38	4.08846e-06	Ccr7+ cells 1	Rpl13
1.9499e-09	1.36887	0.297	0.176	5.84969e-06	Ccr7+ cells 1	Gm10785
3.41478e-09	1.60308	0.479	0.49	1.02444e-05	Ccr7+ cells 1	Gm8369
2.15683e-08	6.91449	0.46	0.091	6.4705e-05	Ccr7+ cells 1	4930426I24Rik
3.10675e-08	1.85017	0.327	0.213	9.32025e-05	Ccr7+ cells 1	Hist1h2bj
3.71772e-08	4.2956	0.274	0.189	0.000111531	Ccr7+ cells 1	Rasl11b
5.24723e-08	1.11056	0.342	0.079	0.000157417	Ccr7+ cells 1	Fanci
5.10291e-07	2.50623	0.319	0.053	0.00153087	Ccr7+ cells 1	Atp1b1
5.41644e-07	2.31383	0.338	0.175	0.00162493	Ccr7+ cells 1	Abraxas1
7.47436e-07	0.845976	0.605	0.289	0.00224231	Ccr7+ cells 1	S1pr1
1.15782e-06	4.31927	0.559	0.408	0.00347347	Ccr7+ cells 1	Cbx4
1.86116e-06	1.60609	0.49	0.39	0.00558347	Ccr7+ cells 1	Nr4a3
4.583e-06	3.79959	0.376	0.311	0.013749	Ccr7+ cells 1	Gimap9
4.92804e-06	0.719235	0.692	0.54	0.0147841	Ccr7+ cells 1	Ssh2
6.6862e-06	0.610997	0.323	0.109	0.0200586	Ccr7+ cells 1	Elovl6
7.63718e-06	4.61998	0.365	0.127	0.0229116	Ccr7+ cells 1	Rragd
1.23135e-05	2.64783	0.293	0.101	0.0369405	Ccr7+ cells 1	Gm42809
2.46959e-05	5.05708	0.563	0.331	0.0740876	Ccr7+ cells 1	Elmsan1
2.83095e-05	6.48315	0.395	0.119	0.0849286	Ccr7+ cells 1	Cmah
4.42138e-05	2.18994	0.338	0.147	0.132641	Ccr7+ cells 1	Trav9-1
5.05399e-05	4.21591	0.407	0.211	0.15162	Ccr7+ cells 1	Hist1h2bn
8.87994e-05	2.13815	0.627	0.514	0.266398	Ccr7+ cells 1	Gimap6
0.00016596	2.38423	0.255	0.2	0.497881	Ccr7+ cells 1	Stx1a
0.000209009	0.366809	0.411	0.306	0.627026	Ccr7+ cells 1	Rasgrp2
0.000219002	2.21866	0.536	0.031	0.657007	Ccr7+ cells 1	St8sia6
0.00039845	4.98403	0.274	0.072	1	Ccr7+ cells 1	Apbb2
0.000617972	0.757195	0.559	0.484	1	Ccr7+ cells 1	Stat5b
0.000718403	3.20887	0.376	0.162	1	Ccr7+ cells 1	Gpr137c
0.00125931	0.661455	0.433	0.212	1	Ccr7+ cells 1	Il7r
0.00150569	3.46543	0.399	0.119	1	Ccr7+ cells 1	Bambi
0.0049672	1.87658	0.662	0.61	1	Ccr7+ cells 1	Arid5a
0.00536221	0.406134	0.433	0.405	1	Ccr7+ cells 1	mt-Nd6
0.00658223	1.77556	0.354	0.401	1	Ccr7+ cells 1	Smc4
0.00665818	7.98093	0.346	0.332	1	Ccr7+ cells 1	Pde3b
0.00887676	0.863978	0.357	0.106	1	Ccr7+ cells 1	Trav12-1
3.59354e-23	0.410314	0.814	0.487	1.07806e-19	Parenchymal Tconv effector cells 2	Tnfrsf4
1.12392e-17	1.821	0.273	0.095	3.37175e-14	Parenchymal Tconv effector cells 2	Ptprk
3.08572e-14	6.10453	0.662	0.439	9.25715e-11	Parenchymal Tconv effector cells 2	AW112010
8.54859e-12	0.920798	0.433	0.241	2.56458e-08	Parenchymal Tconv effector cells 2	Il2ra
1.7823e-11	0.804144	0.463	0.679	5.34691e-08	Parenchymal Tconv effector cells 2	Itk
6.31901e-10	0.26284	0.788	0.606	1.8957e-06	Parenchymal Tconv effector cells 2	Hif1a
7.46627e-10	1.38011	0.325	0.246	2.23988e-06	Parenchymal Tconv effector cells 2	Tnfrsf23
2.17744e-09	0.651221	0.684	0.473	6.53233e-06	Parenchymal Tconv effector cells 2	Ctla4
2.40072e-09	0.854184	0.563	0.336	7.20215e-06	Parenchymal Tconv effector cells 2	S100a11
3.5387e-09	0.54861	0.303	0.259	1.06161e-05	Parenchymal Tconv effector cells 2	Arg2
1.98382e-08	8.04491	0.485	0.299	5.95146e-05	Parenchymal Tconv effector cells 2	S100a9
2.02319e-08	1.70491	0.351	0.274	6.06957e-05	Parenchymal Tconv effector cells 2	Il1rn
2.18154e-08	3.03518	0.407	0.291	6.54462e-05	Parenchymal Tconv effector cells 2	S100a8
2.58709e-08	0.791781	0.307	0.26	7.76128e-05	Parenchymal Tconv effector cells 2	Zeb2
5.13971e-08	2.43917	0.385	0.282	0.000154191	Parenchymal Tconv effector cells 2	Hcar2
7.3074e-08	0.628353	0.433	0.284	0.000219222	Parenchymal Tconv effector cells 2	Traf4
7.70993e-08	2.87476	0.714	0.542	0.000231298	Parenchymal Tconv effector cells 2	Ctsw
8.2325e-08	5.78663	0.26	0.242	0.000246975	Parenchymal Tconv effector cells 2	Ccl3
8.71694e-08	0.25556	0.368	0.276	0.000261508	Parenchymal Tconv effector cells 2	Ermn
8.79591e-08	2.62711	0.818	0.69	0.000263877	Parenchymal Tconv effector cells 2	Cd3d
1.09457e-07	1.53001	0.429	0.247	0.00032837	Parenchymal Tconv effector cells 2	Tnfsf8
1.24877e-07	2.14316	0.281	0.251	0.00037463	Parenchymal Tconv effector cells 2	Trem1
1.81454e-07	1.78722	0.273	0.258	0.000544363	Parenchymal Tconv effector cells 2	Gpr84
2.2539e-07	1.40507	0.177	0.339	0.00067617	Parenchymal Tconv effector cells 2	Csrp1
2.85447e-07	1.41135	0.762	0.599	0.00085634	Parenchymal Tconv effector cells 2	Thy1
4.18239e-07	4.30753	0.498	0.397	0.00125472	Parenchymal Tconv effector cells 2	Mif
4.61095e-07	1.55249	0.433	0.307	0.00138329	Parenchymal Tconv effector cells 2	E230032D23Rik
5.2203e-07	0.456414	0.277	0.261	0.00156609	Parenchymal Tconv effector cells 2	Clec5a
5.84895e-07	5.57298	0.273	0.153	0.00175469	Parenchymal Tconv effector cells 2	Zfp81
6.49076e-07	3.43435	0.446	0.295	0.00194723	Parenchymal Tconv effector cells 2	D630024D03Rik
7.18507e-07	1.46084	0.519	0.375	0.00215552	Parenchymal Tconv effector cells 2	Rgs16
7.22539e-07	0.912395	0.714	0.535	0.00216762	Parenchymal Tconv effector cells 2	Ctla2a
8.45888e-07	1.20377	0.407	0.243	0.00253766	Parenchymal Tconv effector cells 2	Lag3
8.57135e-07	11.3067	0.519	0.321	0.00257141	Parenchymal Tconv effector cells 2	Retnlg
8.61315e-07	9.38832	0.277	0.249	0.00258395	Parenchymal Tconv effector cells 2	Siglece
9.71758e-07	5.75692	0.355	0.281	0.00291528	Parenchymal Tconv effector cells 2	Slc7a11
1.027e-06	2.70572	0.398	0.34	0.00308099	Parenchymal Tconv effector cells 2	Il1r2
1.72898e-06	1.9005	0.329	0.29	0.00518694	Parenchymal Tconv effector cells 2	Cass4
1.73484e-06	4.3903	0.433	0.297	0.00520452	Parenchymal Tconv effector cells 2	Olfm4
1.90689e-06	3.42819	0.294	0.155	0.00572068	Parenchymal Tconv effector cells 2	Bace2
2.2138e-06	0.552322	0.346	0.286	0.00664139	Parenchymal Tconv effector cells 2	Ccr1
2.31693e-06	1.89642	0.381	0.281	0.0069508	Parenchymal Tconv effector cells 2	Gm37800
2.84281e-06	4.88326	0.489	0.311	0.00852844	Parenchymal Tconv effector cells 2	Il1bos
3.00558e-06	3.10727	0.545	0.339	0.00901673	Parenchymal Tconv effector cells 2	Il1f9
3.40399e-06	2.52646	0.126	0.336	0.010212	Parenchymal Tconv effector cells 2	Chn2
3.91898e-06	1.22303	0.433	0.298	0.0117569	Parenchymal Tconv effector cells 2	AC110211.1
4.57468e-06	2.31593	0.299	0.261	0.013724	Parenchymal Tconv effector cells 2	Upp1
5.873e-06	3.43889	0.528	0.358	0.017619	Parenchymal Tconv effector cells 2	Stx11
6.14345e-06	2.40498	0.42	0.288	0.0184304	Parenchymal Tconv effector cells 2	Gm14010
6.35611e-06	3.41867	0.476	0.312	0.0190683	Parenchymal Tconv effector cells 2	Asprv1
7.46257e-06	0.717463	0.281	0.258	0.0223877	Parenchymal Tconv effector cells 2	A530064D06Rik
8.7851e-06	8.52629	0.316	0.199	0.0263553	Parenchymal Tconv effector cells 2	Ankrd37
9.9226e-06	0.408254	0.294	0.258	0.0297678	Parenchymal Tconv effector cells 2	Trim30c
1.01434e-05	1.69895	0.286	0.27	0.0304302	Parenchymal Tconv effector cells 2	5430425K12Rik
1.16717e-05	1.78608	0.519	0.37	0.0350152	Parenchymal Tconv effector cells 2	Bcl2a1b
1.1811e-05	3.49163	0.532	0.326	0.035433	Parenchymal Tconv effector cells 2	Prok2
1.21548e-05	2.32081	0.68	0.566	0.0364645	Parenchymal Tconv effector cells 2	Cd4
1.48707e-05	5.20708	0.442	0.297	0.0446122	Parenchymal Tconv effector cells 2	Gm20406
1.53841e-05	3.32538	0.524	0.345	0.0461524	Parenchymal Tconv effector cells 2	4930519G04Rik
1.64015e-05	11.0748	0.398	0.287	0.0492046	Parenchymal Tconv effector cells 2	Trim30b
1.68924e-05	5.74788	0.165	0.324	0.0506772	Parenchymal Tconv effector cells 2	Gpr174
2.14142e-05	1.08138	0.342	0.506	0.0642425	Parenchymal Tconv effector cells 2	Pdcd4
2.20536e-05	0.425117	0.242	0.257	0.0661608	Parenchymal Tconv effector cells 2	Ppp1r3d
2.43384e-05	2.5269	0.091	0.262	0.0730152	Parenchymal Tconv effector cells 2	Myh14
2.52348e-05	3.20479	0.32	0.258	0.0757043	Parenchymal Tconv effector cells 2	Chst11
2.63044e-05	4.73328	0.545	0.35	0.0789133	Parenchymal Tconv effector cells 2	Ankrd22
2.64471e-05	6.58866	0.294	0.269	0.0793413	Parenchymal Tconv effector cells 2	4732465J04Rik
2.94596e-05	3.63576	0.342	0.288	0.0883789	Parenchymal Tconv effector cells 2	Lilra6
3.04616e-05	0.901768	0.342	0.283	0.0913847	Parenchymal Tconv effector cells 2	Lcn2
3.37653e-05	2.23125	0.567	0.356	0.101296	Parenchymal Tconv effector cells 2	Mrgpra2a
3.62968e-05	0.35262	0.281	0.281	0.10889	Parenchymal Tconv effector cells 2	Cflar
3.75847e-05	1.38028	0.437	0.299	0.112754	Parenchymal Tconv effector cells 2	Ceacam10
3.88014e-05	0.478005	0.286	0.199	0.116404	Parenchymal Tconv effector cells 2	Irx3
4.44409e-05	0.521844	0.29	0.328	0.133323	Parenchymal Tconv effector cells 2	Card19
4.54667e-05	0.740881	0.437	0.364	0.1364	Parenchymal Tconv effector cells 2	Rab11fip1
5.02058e-05	1.16812	0.251	0.171	0.150617	Parenchymal Tconv effector cells 2	Penk
5.58936e-05	1.76651	0.602	0.535	0.167681	Parenchymal Tconv effector cells 2	Cish
6.65095e-05	4.4064	0.182	0.251	0.199529	Parenchymal Tconv effector cells 2	Amotl2
7.55873e-05	1.49763	0.468	0.309	0.226762	Parenchymal Tconv effector cells 2	Slc40a1
7.76794e-05	1.37914	0.619	0.547	0.233038	Parenchymal Tconv effector cells 2	Srgn
8.77897e-05	2.04328	0.208	0.261	0.263369	Parenchymal Tconv effector cells 2	Ifitm1
0.000100533	3.69811	0.351	0.517	0.3016	Parenchymal Tconv effector cells 2	Rnf125
0.000100985	1.90457	0.286	0.231	0.302955	Parenchymal Tconv effector cells 2	Krt83
0.000152372	1.22857	0.359	0.277	0.457117	Parenchymal Tconv effector cells 2	F3
0.000190408	4.96237	0.203	0.318	0.571224	Parenchymal Tconv effector cells 2	Map3k14
0.000230013	0.421742	0.303	0.216	0.690038	Parenchymal Tconv effector cells 2	Vim
0.000299083	3.35199	0.494	0.336	0.897249	Parenchymal Tconv effector cells 2	Hdc
0.000320666	0.495876	0.506	0.391	0.961998	Parenchymal Tconv effector cells 2	Ehd1
0.000404366	1.36922	0.299	0.272	1	Parenchymal Tconv effector cells 2	A630001O12Rik
0.000444421	3.7438	0.294	0.285	1	Parenchymal Tconv effector cells 2	Gm36551
0.000499447	2.57589	0.351	0.317	1	Parenchymal Tconv effector cells 2	Marcksl1
0.000665027	0.918175	0.091	0.258	1	Parenchymal Tconv effector cells 2	1700084C06Rik
0.000675532	1.26456	0.602	0.687	1	Parenchymal Tconv effector cells 2	Ets1
0.000775922	1.68169	0.251	0.184	1	Parenchymal Tconv effector cells 2	Dock9
0.000779751	0.639069	0.216	0.281	1	Parenchymal Tconv effector cells 2	Cdk5r1
0.000847179	0.73569	0.286	0.228	1	Parenchymal Tconv effector cells 2	Tnfsf11
0.0011735	1.31483	0.212	0.26	1	Parenchymal Tconv effector cells 2	Tnfsf14
0.00136543	14.1575	0.312	0.285	1	Parenchymal Tconv effector cells 2	Stfa1
0.00136607	0.3764	0.32	0.279	1	Parenchymal Tconv effector cells 2	Tnfrsf9
0.00147985	4.34067	0.45	0.317	1	Parenchymal Tconv effector cells 2	Rab15
0.00154211	0.520489	0.697	0.62	1	Parenchymal Tconv effector cells 2	Rpsa
0.00171007	0.965495	0.437	0.412	1	Parenchymal Tconv effector cells 2	Csf1
0.00185928	2.5876	0.424	0.313	1	Parenchymal Tconv effector cells 2	Gm15283
0.00192632	0.604825	0.216	0.344	1	Parenchymal Tconv effector cells 2	Gm26740
0.00195392	0.839718	0.654	0.565	1	Parenchymal Tconv effector cells 2	Spn
0.00205391	1.14674	0.268	0.215	1	Parenchymal Tconv effector cells 2	Trbv12-2
0.00210996	0.570111	0.255	0.2	1	Parenchymal Tconv effector cells 2	Cst7
0.00262087	2.46629	0.212	0.276	1	Parenchymal Tconv effector cells 2	Cadm4
0.00284378	1.17476	0.26	0.313	1	Parenchymal Tconv effector cells 2	AA467197
0.00285518	2.29625	0.446	0.316	1	Parenchymal Tconv effector cells 2	Ltf
0.00305676	5.77138	0.242	0.362	1	Parenchymal Tconv effector cells 2	Lax1
0.00323693	0.589958	0.394	0.301	1	Parenchymal Tconv effector cells 2	Pde6h
0.00376136	2.73597	0.251	0.207	1	Parenchymal Tconv effector cells 2	Gm42984
0.00382876	1.08785	0.32	0.294	1	Parenchymal Tconv effector cells 2	Ccr8
0.00424216	0.780129	0.325	0.359	1	Parenchymal Tconv effector cells 2	H2-Q10
0.00458126	0.382066	0.147	0.263	1	Parenchymal Tconv effector cells 2	Trbv3
0.00505874	0.446457	0.143	0.295	1	Parenchymal Tconv effector cells 2	Fam83d
0.00548364	1.52993	0.199	0.368	1	Parenchymal Tconv effector cells 2	Fbxo34
0.0060099	1.06022	0.511	0.456	1	Parenchymal Tconv effector cells 2	Ifng
0.00609265	2.54682	0.182	0.255	1	Parenchymal Tconv effector cells 2	Tlr6
0.00757291	2.28574	0.238	0.255	1	Parenchymal Tconv effector cells 2	Frmd4b
0.00758519	2.05849	0.455	0.406	1	Parenchymal Tconv effector cells 2	Ifi27l2a
0.00924979	2.79941	0.126	0.255	1	Parenchymal Tconv effector cells 2	Ifih1
7.59477e-39	14.1895	0.301	0.028	2.27843e-35	Parenchymal Tconv effector cells 3	Bmp2
1.39501e-34	12.9041	0.384	0.049	4.18502e-31	Parenchymal Tconv effector cells 3	Pxdc1
7.69644e-31	8.45369	0.361	0.082	2.30893e-27	Parenchymal Tconv effector cells 3	4930532G15Rik
6.94156e-30	11.5736	0.292	0.056	2.08247e-26	Parenchymal Tconv effector cells 3	Parva
1.58842e-29	3.12238	0.477	0.16	4.76525e-26	Parenchymal Tconv effector cells 3	Nr4a1
9.416e-29	8.2601	0.269	0.045	2.8248e-25	Parenchymal Tconv effector cells 3	Cd163l1
1.66247e-28	2.23904	0.301	0.08	4.9874e-25	Parenchymal Tconv effector cells 3	Il23r
4.23048e-28	4.92617	0.324	0.085	1.26914e-24	Parenchymal Tconv effector cells 3	Gm10804
5.18264e-28	11.8525	0.315	0.038	1.55479e-24	Parenchymal Tconv effector cells 3	Pard3
9.30506e-27	0.923485	0.296	0.06	2.79152e-23	Parenchymal Tconv effector cells 3	Trim2
3.23879e-26	2.81552	0.801	0.524	9.71636e-23	Parenchymal Tconv effector cells 3	Tnfaip3
7.17347e-25	1.87258	0.347	0.135	2.15204e-21	Parenchymal Tconv effector cells 3	Pawr
7.59213e-25	4.81238	0.255	0.111	2.27764e-21	Parenchymal Tconv effector cells 3	Rgmb
8.1526e-25	4.39629	0.519	0.208	2.44578e-21	Parenchymal Tconv effector cells 3	Fosb
2.49574e-24	6.06246	0.264	0.043	7.48723e-21	Parenchymal Tconv effector cells 3	Jcad
2.6146e-23	2.21845	0.37	0.061	7.8438e-20	Parenchymal Tconv effector cells 3	Areg
3.73443e-23	6.06193	0.292	0.049	1.12033e-19	Parenchymal Tconv effector cells 3	4930403P22Rik
4.87507e-23	1.04071	0.347	0.135	1.46252e-19	Parenchymal Tconv effector cells 3	Ctnnal1
1.75718e-22	1.40993	0.296	0.16	5.27154e-19	Parenchymal Tconv effector cells 3	Il21
4.84428e-22	2.21103	0.324	0.118	1.45328e-18	Parenchymal Tconv effector cells 3	Hist1h4j
5.74473e-22	1.24801	0.356	0.154	1.72342e-18	Parenchymal Tconv effector cells 3	Trav7-6
7.83392e-22	0.501374	0.306	0.063	2.35018e-18	Parenchymal Tconv effector cells 3	Tcrg-C1
8.93629e-22	7.63071	0.255	0.051	2.68089e-18	Parenchymal Tconv effector cells 3	Il17a
9.04604e-22	3.40292	0.324	0.141	2.71381e-18	Parenchymal Tconv effector cells 3	Camk2n2
1.35486e-21	4.80285	0.338	0.132	4.06457e-18	Parenchymal Tconv effector cells 3	Ftx
5.32108e-21	5.01167	0.315	0.096	1.59632e-17	Parenchymal Tconv effector cells 3	Hspa1a
1.99765e-20	2.86957	0.287	0.112	5.99295e-17	Parenchymal Tconv effector cells 3	Cacng8
2.39502e-20	10.1555	0.361	0.089	7.18505e-17	Parenchymal Tconv effector cells 3	Spry1
1.07789e-19	2.11297	0.319	0.156	3.23366e-16	Parenchymal Tconv effector cells 3	Pbx4
1.08205e-19	6.92668	0.255	0.064	3.24616e-16	Parenchymal Tconv effector cells 3	Itsn1
1.18469e-19	2.73977	0.343	0.11	3.55406e-16	Parenchymal Tconv effector cells 3	Hspa1b
7.75931e-19	2.90082	0.5	0.239	2.32779e-15	Parenchymal Tconv effector cells 3	Pim1
9.53975e-18	2.16396	0.421	0.236	2.86193e-14	Parenchymal Tconv effector cells 3	Trav9-2
1.14473e-17	3.10047	0.25	0.105	3.4342e-14	Parenchymal Tconv effector cells 3	Klf4
1.51462e-16	2.22166	0.319	0.177	4.54385e-13	Parenchymal Tconv effector cells 3	Sfn
2.03375e-16	1.61074	0.602	0.388	6.10124e-13	Parenchymal Tconv effector cells 3	Ramp3
2.68499e-16	2.65782	0.292	0.122	8.05497e-13	Parenchymal Tconv effector cells 3	Raph1
3.17915e-16	2.4528	0.301	0.174	9.53745e-13	Parenchymal Tconv effector cells 3	Trav16n
5.683e-16	1.03756	0.301	0.153	1.7049e-12	Parenchymal Tconv effector cells 3	Nebl
9.69707e-16	1.67441	0.287	0.167	2.90912e-12	Parenchymal Tconv effector cells 3	Sptb
1.6163e-15	0.980781	0.296	0.137	4.8489e-12	Parenchymal Tconv effector cells 3	Trbv31
4.56864e-15	3.33782	0.755	0.531	1.37059e-11	Parenchymal Tconv effector cells 3	Smad7
4.84377e-15	1.48583	0.25	0.16	1.45313e-11	Parenchymal Tconv effector cells 3	Pard6g
4.99712e-15	3.21203	0.273	0.15	1.49914e-11	Parenchymal Tconv effector cells 3	Spock2
8.23375e-15	8.48068	0.407	0.257	2.47013e-11	Parenchymal Tconv effector cells 3	Hsph1
8.63395e-15	6.31511	0.486	0.305	2.59019e-11	Parenchymal Tconv effector cells 3	Rgs2
8.73937e-15	3.01502	0.329	0.194	2.62181e-11	Parenchymal Tconv effector cells 3	Mafa
1.10008e-14	0.313567	0.69	0.478	3.30024e-11	Parenchymal Tconv effector cells 3	Itpkb
1.21303e-14	10.6617	0.259	0.067	3.6391e-11	Parenchymal Tconv effector cells 3	Il1r1
2.38898e-14	2.53243	0.324	0.139	7.16693e-11	Parenchymal Tconv effector cells 3	5830411N06Rik
3.9576e-14	1.82326	0.431	0.249	1.18728e-10	Parenchymal Tconv effector cells 3	Lrig1
4.9116e-14	1.50579	0.333	0.201	1.47348e-10	Parenchymal Tconv effector cells 3	Hlf
6.21241e-14	3.444	0.347	0.157	1.86372e-10	Parenchymal Tconv effector cells 3	Mns1
7.34118e-14	6.32791	0.287	0.056	2.20235e-10	Parenchymal Tconv effector cells 3	Stmn2
7.36468e-14	10.7527	0.301	0.079	2.2094e-10	Parenchymal Tconv effector cells 3	Slc34a2
1.13554e-13	10.3381	0.315	0.144	3.40662e-10	Parenchymal Tconv effector cells 3	Nfkbid
1.1464e-13	2.58657	0.384	0.205	3.43919e-10	Parenchymal Tconv effector cells 3	Tnfrsf10b
1.96372e-13	1.59055	0.375	0.233	5.89116e-10	Parenchymal Tconv effector cells 3	C530050E15Rik
2.05522e-13	1.964	0.477	0.237	6.16565e-10	Parenchymal Tconv effector cells 3	Zfp36l1
2.17919e-13	1.64436	0.333	0.193	6.53756e-10	Parenchymal Tconv effector cells 3	Fam222a
3.06254e-13	5.52346	0.255	0.117	9.18763e-10	Parenchymal Tconv effector cells 3	Xkr6
3.28833e-13	0.641548	0.352	0.135	9.865e-10	Parenchymal Tconv effector cells 3	Tox
3.98303e-13	2.34937	0.384	0.131	1.19491e-09	Parenchymal Tconv effector cells 3	Ubc
5.40502e-13	0.991121	0.361	0.201	1.62151e-09	Parenchymal Tconv effector cells 3	Trbv13-3
7.45074e-13	1.88493	0.287	0.127	2.23522e-09	Parenchymal Tconv effector cells 3	Dmrta1
7.89765e-13	3.66552	0.718	0.556	2.36929e-09	Parenchymal Tconv effector cells 3	Malat1
7.92188e-13	11.732	0.329	0.149	2.37657e-09	Parenchymal Tconv effector cells 3	Fos
1.63952e-12	2.78979	0.315	0.187	4.91855e-09	Parenchymal Tconv effector cells 3	Ly6g5b
2.46177e-12	0.379277	0.255	0.165	7.38531e-09	Parenchymal Tconv effector cells 3	Fam212b
2.91411e-12	0.272378	0.356	0.194	8.74233e-09	Parenchymal Tconv effector cells 3	Trav4-4-dv10
8.30629e-12	0.394532	0.773	0.578	2.49189e-08	Parenchymal Tconv effector cells 3	Odc1
1.3578e-11	1.09987	0.269	0.17	4.07341e-08	Parenchymal Tconv effector cells 3	Glis2
2.11557e-11	1.17673	0.421	0.25	6.34671e-08	Parenchymal Tconv effector cells 3	Tnfsf8
2.23418e-11	1.64126	0.324	0.124	6.70253e-08	Parenchymal Tconv effector cells 3	Ar
8.56952e-11	3.73739	0.259	0.208	2.57085e-07	Parenchymal Tconv effector cells 3	F2rl2
2.50802e-10	7.00009	0.412	0.2	7.52407e-07	Parenchymal Tconv effector cells 3	Lmna
3.09074e-10	5.68388	0.361	0.218	9.27223e-07	Parenchymal Tconv effector cells 3	Stk32c
3.43439e-10	0.52603	0.431	0.286	1.03032e-06	Parenchymal Tconv effector cells 3	Map3k14
3.59237e-10	5.88892	0.727	0.519	1.07771e-06	Parenchymal Tconv effector cells 3	Vps37b
3.94758e-10	4.38702	0.685	0.505	1.18427e-06	Parenchymal Tconv effector cells 3	Jund
6.55604e-10	2.81037	0.255	0.155	1.96681e-06	Parenchymal Tconv effector cells 3	Irf4
1.07925e-09	3.08514	0.528	0.379	3.23774e-06	Parenchymal Tconv effector cells 3	Dnajb1
1.09064e-09	4.16734	0.426	0.309	3.27192e-06	Parenchymal Tconv effector cells 3	Rasgrp1
1.28187e-09	1.89669	0.431	0.376	3.8456e-06	Parenchymal Tconv effector cells 3	Rnf19a
3.84057e-09	0.439173	0.384	0.22	1.15217e-05	Parenchymal Tconv effector cells 3	Itgav
4.57476e-09	2.63315	0.56	0.379	1.37243e-05	Parenchymal Tconv effector cells 3	Zfp36l2
4.67219e-09	2.74016	0.264	0.144	1.40166e-05	Parenchymal Tconv effector cells 3	Ccr4
6.34661e-09	1.02156	0.269	0.195	1.90398e-05	Parenchymal Tconv effector cells 3	Trav13n-1
7.03265e-09	0.840101	0.292	0.205	2.1098e-05	Parenchymal Tconv effector cells 3	Trav21-dv12
7.45163e-09	3.75157	0.347	0.258	2.23549e-05	Parenchymal Tconv effector cells 3	Crybg2
7.6813e-09	9.95418	0.264	0.185	2.30439e-05	Parenchymal Tconv effector cells 3	Elmod3
8.32561e-09	1.01637	0.31	0.203	2.49768e-05	Parenchymal Tconv effector cells 3	Taf4b
9.99593e-09	0.659801	0.454	0.298	2.99878e-05	Parenchymal Tconv effector cells 3	Csrnp1
1.08458e-08	0.547595	0.282	0.219	3.25375e-05	Parenchymal Tconv effector cells 3	Egfl8
1.10714e-08	0.60086	0.287	0.195	3.32141e-05	Parenchymal Tconv effector cells 3	Lgals7
1.29087e-08	0.574518	0.62	0.464	3.87262e-05	Parenchymal Tconv effector cells 3	Rps27
1.69606e-08	3.74624	0.269	0.155	5.08817e-05	Parenchymal Tconv effector cells 3	Erp27
1.80039e-08	3.10193	0.412	0.282	5.40118e-05	Parenchymal Tconv effector cells 3	Ifrd1
1.90708e-08	2.82126	0.306	0.246	5.72125e-05	Parenchymal Tconv effector cells 3	Frmd4b
2.42189e-08	7.26986	0.662	0.54	7.26568e-05	Parenchymal Tconv effector cells 3	Dnaja1
3.98946e-08	11.9323	0.338	0.249	0.000119684	Parenchymal Tconv effector cells 3	Rgcc
4.11139e-08	2.79391	0.579	0.396	0.000123342	Parenchymal Tconv effector cells 3	Btg2
7.37754e-08	5.50521	0.569	0.432	0.000221326	Parenchymal Tconv effector cells 3	Hsp90aa1
8.14848e-08	2.35175	0.282	0.187	0.000244454	Parenchymal Tconv effector cells 3	Tox2
9.6e-08	2.9525	0.44	0.31	0.000288	Parenchymal Tconv effector cells 3	Paxbp1
1.27732e-07	2.08723	0.296	0.206	0.000383197	Parenchymal Tconv effector cells 3	Pdcd1
1.30295e-07	2.9012	0.421	0.367	0.000390884	Parenchymal Tconv effector cells 3	Plk3
1.66707e-07	2.49876	0.676	0.545	0.00050012	Parenchymal Tconv effector cells 3	Cd28
1.68995e-07	3.52633	0.329	0.233	0.000506984	Parenchymal Tconv effector cells 3	Il7r
1.81172e-07	0.539779	0.273	0.25	0.000543517	Parenchymal Tconv effector cells 3	Actn2
2.53276e-07	1.31268	0.255	0.167	0.000759829	Parenchymal Tconv effector cells 3	Gm9889
1.02702e-06	0.998768	0.282	0.241	0.00308107	Parenchymal Tconv effector cells 3	Crip2
1.19433e-06	2.15043	0.315	0.202	0.00358298	Parenchymal Tconv effector cells 3	Moap1
1.63707e-06	6.43467	0.278	0.246	0.0049112	Parenchymal Tconv effector cells 3	Kcng3
2.03776e-06	5.63431	0.296	0.21	0.00611328	Parenchymal Tconv effector cells 3	Hist1h4i
2.24003e-06	2.91566	0.69	0.526	0.00672009	Parenchymal Tconv effector cells 3	Emb
2.32174e-06	6.87368	0.356	0.258	0.00696522	Parenchymal Tconv effector cells 3	Dusp1
3.60314e-06	0.991078	0.255	0.161	0.0108094	Parenchymal Tconv effector cells 3	Cd27
5.6786e-06	2.87827	0.296	0.201	0.0170358	Parenchymal Tconv effector cells 3	Cyp2f2
5.68425e-06	0.492567	0.278	0.201	0.0170527	Parenchymal Tconv effector cells 3	Neu3
6.24881e-06	1.40009	0.343	0.266	0.0187464	Parenchymal Tconv effector cells 3	Jmy
7.19022e-06	1.47798	0.616	0.489	0.0215707	Parenchymal Tconv effector cells 3	Bhlhe40
9.92662e-06	2.3076	0.481	0.409	0.0297799	Parenchymal Tconv effector cells 3	Kbtbd11
1.08735e-05	1.24726	0.356	0.22	0.0326206	Parenchymal Tconv effector cells 3	Cdkn1a
1.17016e-05	2.76412	0.269	0.19	0.0351048	Parenchymal Tconv effector cells 3	Jun
1.23025e-05	0.955488	0.171	0.353	0.0369074	Parenchymal Tconv effector cells 3	Anxa2
1.28914e-05	0.633342	0.338	0.25	0.0386743	Parenchymal Tconv effector cells 3	Trbv15
1.43507e-05	4.15863	0.347	0.25	0.0430521	Parenchymal Tconv effector cells 3	Lsmem1
1.69344e-05	1.97309	0.366	0.294	0.0508031	Parenchymal Tconv effector cells 3	Podnl1
2.32146e-05	4.48199	0.301	0.212	0.0696437	Parenchymal Tconv effector cells 3	Smad3
2.50657e-05	2.78212	0.255	0.201	0.0751972	Parenchymal Tconv effector cells 3	Gm11110
5.89272e-05	0.874923	0.25	0.378	0.176782	Parenchymal Tconv effector cells 3	Itga4
6.76354e-05	2.5688	0.569	0.485	0.202906	Parenchymal Tconv effector cells 3	Zeb1
7.68291e-05	0.838846	0.333	0.26	0.230487	Parenchymal Tconv effector cells 3	Syne1
8.62379e-05	1.63525	0.134	0.289	0.258714	Parenchymal Tconv effector cells 3	Dedd2
0.000116466	3.99003	0.338	0.504	0.349399	Parenchymal Tconv effector cells 3	Gimap1
0.000124227	0.532467	0.264	0.235	0.372681	Parenchymal Tconv effector cells 3	Krt83
0.000151985	2.12753	0.366	0.232	0.455955	Parenchymal Tconv effector cells 3	Socs3
0.000153533	1.39052	0.278	0.28	0.460599	Parenchymal Tconv effector cells 3	Abcb9
0.000154139	1.40309	0.366	0.298	0.462417	Parenchymal Tconv effector cells 3	Dnaja4
0.000182638	8.23622	0.495	0.442	0.547914	Parenchymal Tconv effector cells 3	Atp2b4
0.000188106	1.66679	0.361	0.35	0.564318	Parenchymal Tconv effector cells 3	Batf
0.000201953	1.00614	0.306	0.49	0.605858	Parenchymal Tconv effector cells 3	Ttc39c
0.000224529	1.85257	0.329	0.28	0.673588	Parenchymal Tconv effector cells 3	Pja1
0.000241932	2.16465	0.5	0.378	0.725796	Parenchymal Tconv effector cells 3	Got1
0.000270865	0.409304	0.458	0.387	0.812594	Parenchymal Tconv effector cells 3	Prr7
0.000276366	1.76734	0.208	0.253	0.829099	Parenchymal Tconv effector cells 3	H1f0
0.000398545	3.23583	0.384	0.282	1	Parenchymal Tconv effector cells 3	Cpm
0.000454803	1.83219	0.25	0.167	1	Parenchymal Tconv effector cells 3	Sqstm1
0.000492028	1.9367	0.181	0.323	1	Parenchymal Tconv effector cells 3	2310001H17Rik
0.000685781	1.06416	0.407	0.382	1	Parenchymal Tconv effector cells 3	Themis
0.000739911	0.266486	0.338	0.298	1	Parenchymal Tconv effector cells 3	Traf4
0.000752042	0.621716	0.398	0.364	1	Parenchymal Tconv effector cells 3	Tecpr1
0.000880833	3.32451	0.259	0.212	1	Parenchymal Tconv effector cells 3	Slc5a3
0.000938698	1.45362	0.255	0.189	1	Parenchymal Tconv effector cells 3	Errfi1
0.00101409	1.17478	0.181	0.253	1	Parenchymal Tconv effector cells 3	Kctd12
0.00110102	12.1245	0.421	0.317	1	Parenchymal Tconv effector cells 3	Bpifb1
0.00134543	2.62135	0.255	0.226	1	Parenchymal Tconv effector cells 3	Gcnt1
0.0013812	2.71026	0.296	0.286	1	Parenchymal Tconv effector cells 3	Tbx21
0.00152734	12.4215	0.296	0.274	1	Parenchymal Tconv effector cells 3	Gm43936
0.0015804	2.84892	0.324	0.272	1	Parenchymal Tconv effector cells 3	Tspan13
0.00172261	1.65427	0.366	0.322	1	Parenchymal Tconv effector cells 3	Cd40lg
0.00208171	3.69627	0.208	0.269	1	Parenchymal Tconv effector cells 3	Herc6
0.00225521	2.1713	0.356	0.29	1	Parenchymal Tconv effector cells 3	Samsn1
0.00231377	0.261157	0.25	0.253	1	Parenchymal Tconv effector cells 3	Tlcd2
0.00245208	0.375146	0.574	0.531	1	Parenchymal Tconv effector cells 3	Nfatc3
0.00274912	1.05705	0.204	0.254	1	Parenchymal Tconv effector cells 3	Helz2
0.00300263	1.30262	0.389	0.376	1	Parenchymal Tconv effector cells 3	Rabgap1l
0.00301359	0.925442	0.38	0.317	1	Parenchymal Tconv effector cells 3	Nfkbiz
0.00342383	0.755508	0.333	0.315	1	Parenchymal Tconv effector cells 3	Lars2
0.00364827	1.0995	0.139	0.264	1	Parenchymal Tconv effector cells 3	Jazf1
0.00454967	1.32266	0.398	0.367	1	Parenchymal Tconv effector cells 3	Tshz1
0.00495726	0.526162	0.398	0.327	1	Parenchymal Tconv effector cells 3	Lcp2
0.00527092	0.374997	0.255	0.229	1	Parenchymal Tconv effector cells 3	Ifi203
0.00535584	3.35892	0.361	0.315	1	Parenchymal Tconv effector cells 3	Tle3
0.00635329	0.723914	0.389	0.552	1	Parenchymal Tconv effector cells 3	Cd247
0.0072769	1.44415	0.537	0.482	1	Parenchymal Tconv effector cells 3	Maf
0.00729826	0.671588	0.352	0.338	1	Parenchymal Tconv effector cells 3	Nabp1
0.00815585	1.78735	0.324	0.34	1	Parenchymal Tconv effector cells 3	Slc2a3
9.1711e-110	17.1403	0.911	0.017	2.75133e-106	Proliferating cells	Pclaf
3.27288e-107	14.555	0.948	0.1	9.81865e-104	Proliferating cells	Stmn1
1.95503e-102	15.3584	0.963	0.261	5.8651e-99	Proliferating cells	Tubb5
4.85062e-102	14.2086	0.984	0.483	1.45519e-98	Proliferating cells	Hmgb2
1.31859e-97	6.58162	0.859	0.017	3.95578e-94	Proliferating cells	Birc5
9.47066e-96	14.1745	0.932	0.151	2.8412e-92	Proliferating cells	Top2a
2.47626e-94	13.0627	0.843	0.037	7.42879e-91	Proliferating cells	Cks1b
1.55053e-92	16.8392	0.916	0.13	4.65158e-89	Proliferating cells	Mki67
1.43715e-86	13.0928	0.843	0.063	4.31145e-83	Proliferating cells	Smc2
1.7212e-83	10.4527	0.89	0.294	5.16359e-80	Proliferating cells	Hmgn2
2.10741e-81	6.80872	0.812	0.013	6.32222e-78	Proliferating cells	Ccna2
2.96544e-77	14.5635	0.78	0.008	8.89633e-74	Proliferating cells	Spc24
7.44458e-77	11.6517	0.827	0.09	2.23338e-73	Proliferating cells	Mcm5
4.76058e-76	13.9341	0.832	0.089	1.42817e-72	Proliferating cells	Ncapd2
2.01514e-75	14.3954	0.78	0.029	6.04542e-72	Proliferating cells	Ube2c
8.00221e-74	10.5262	0.775	0.019	2.40066e-70	Proliferating cells	Cdca3
4.05815e-72	11.1151	0.864	0.194	1.21745e-68	Proliferating cells	Cenpa
5.91969e-72	13.0172	0.812	0.071	1.77591e-68	Proliferating cells	Kif11
1.68174e-70	9.60088	0.832	0.128	5.04522e-67	Proliferating cells	Incenp
8.06952e-69	11.2812	0.827	0.161	2.42086e-65	Proliferating cells	Rrm1
3.68226e-67	7.5788	0.775	0.041	1.10468e-63	Proliferating cells	Cdca8
8.61962e-67	6.02014	0.801	0.168	2.58589e-63	Proliferating cells	Dut
9.7955e-67	12.5216	0.838	0.363	2.93865e-63	Proliferating cells	H2afv
7.81585e-66	6.13267	0.785	0.021	2.34476e-62	Proliferating cells	Rrm2
3.0894e-65	10.4969	0.796	0.153	9.2682e-62	Proliferating cells	Gmnn
1.87919e-64	13.5135	0.749	0.009	5.63757e-61	Proliferating cells	Ccnb2
2.90111e-64	3.45563	0.785	0.14	8.70333e-61	Proliferating cells	Racgap1
7.45642e-61	9.27339	0.738	0.089	2.23692e-57	Proliferating cells	Tyms
3.64992e-60	12.9343	0.723	0.022	1.09498e-56	Proliferating cells	Kif4
5.85435e-60	13.8651	0.801	0.223	1.75631e-56	Proliferating cells	H2afx
9.31465e-60	4.63532	0.775	0.135	2.79439e-56	Proliferating cells	Hist1h1b
1.61517e-59	11.4229	0.743	0.123	4.84552e-56	Proliferating cells	Hist1h2ap
3.3267e-59	8.18834	0.77	0.145	9.9801e-56	Proliferating cells	Lig1
2.08135e-58	3.74792	0.696	0.16	6.24406e-55	Proliferating cells	Gm42031
3.40284e-58	10.8378	0.749	0.117	1.02085e-54	Proliferating cells	Asf1b
5.67852e-58	12.8802	0.743	0.068	1.70356e-54	Proliferating cells	Uhrf1
4.67901e-56	14.8288	0.733	0.003	1.4037e-52	Proliferating cells	Nusap1
9.31933e-56	6.5614	0.869	0.309	2.7958e-52	Proliferating cells	Tmpo
4.27409e-55	10.7239	0.738	0.102	1.28223e-51	Proliferating cells	Knl1
4.43558e-55	6.67975	0.717	0.079	1.33068e-51	Proliferating cells	Tacc3
7.80341e-55	2.83926	0.827	0.286	2.34102e-51	Proliferating cells	Tagln2
6.10071e-54	10.9828	0.728	0.146	1.83021e-50	Proliferating cells	Mcm7
7.35001e-53	3.94353	0.796	0.23	2.205e-49	Proliferating cells	Hist1h1e
4.86359e-52	6.27233	0.717	0.07	1.45908e-48	Proliferating cells	Clspn
9.52518e-52	2.96559	0.806	0.257	2.85755e-48	Proliferating cells	Actb
1.00749e-51	5.61155	0.696	0.062	3.02248e-48	Proliferating cells	Cenpe
3.42746e-51	8.66481	0.743	0.133	1.02824e-47	Proliferating cells	Gm4316
4.85072e-48	12.6827	0.644	0.007	1.45522e-44	Proliferating cells	Cep55
4.35468e-47	5.12814	0.743	0.191	1.3064e-43	Proliferating cells	Dnajc9
8.56823e-47	1.72752	0.037	0.301	2.57047e-43	Proliferating cells	Cdk5r1
1.45892e-46	4.41609	0.702	0.134	4.37677e-43	Proliferating cells	Hells
3.04706e-46	9.26757	0.665	0.095	9.14118e-43	Proliferating cells	Mcm3
1.32713e-45	5.43896	0.686	0.004	3.98138e-42	Proliferating cells	Hmmr
2.65938e-45	3.89272	0.749	0.199	7.97814e-42	Proliferating cells	Hist1h1d
3.95906e-45	4.05304	0.932	0.528	1.18772e-41	Proliferating cells	Lgals1
3.38366e-44	12.0226	0.702	0.095	1.0151e-40	Proliferating cells	Kif15
2.05905e-43	11.6398	0.66	0.035	6.17714e-40	Proliferating cells	Cdc6
2.26503e-43	5.59128	0.801	0.352	6.7951e-40	Proliferating cells	Mcm6
4.7116e-43	1.86961	0.874	0.337	1.41348e-39	Proliferating cells	Smc4
7.79712e-43	2.79031	0.686	0.23	2.33913e-39	Proliferating cells	Tmsb4x
8.57975e-42	6.07639	0.649	0.009	2.57393e-38	Proliferating cells	Cenpf
1.13671e-41	12.1582	0.675	0.082	3.41013e-38	Proliferating cells	Ccnb1
5.33238e-41	10.9681	0.623	0.025	1.59971e-37	Proliferating cells	Tpx2
1.43776e-40	14.1847	0.649	0.006	4.31329e-37	Proliferating cells	Shcbp1
3.15366e-40	0.279621	0.131	0.419	9.46099e-37	Proliferating cells	Slfn1
8.35517e-40	10.2205	0.654	0.034	2.50655e-36	Proliferating cells	Ccnf
8.66386e-40	8.458	0.042	0.318	2.59916e-36	Proliferating cells	Il23a
1.73196e-39	1.45258	0.105	0.398	5.19589e-36	Proliferating cells	Mrgpra2b
1.10288e-38	16.3469	0.654	0.007	3.30864e-35	Proliferating cells	Bub1
2.99189e-38	10.2896	0.717	0.157	8.97566e-35	Proliferating cells	Hist1h4d
4.66027e-38	1.75896	0.063	0.334	1.39808e-34	Proliferating cells	Lrg1
5.31845e-37	0.477338	0.037	0.271	1.59553e-33	Proliferating cells	Tlr6
8.88156e-37	3.80677	0.309	0.028	2.66447e-33	Proliferating cells	Klre1
9.10156e-37	13.4854	0.654	0.021	2.73047e-33	Proliferating cells	Spag5
2.31304e-36	6.70366	0.618	0.048	6.93912e-33	Proliferating cells	Sgo1
3.06755e-36	1.1382	0.555	0.065	9.20264e-33	Proliferating cells	Gm13256
4.11958e-36	2.96132	0.063	0.293	1.23587e-32	Proliferating cells	Camp
4.03786e-35	0.880101	0.063	0.276	1.21136e-31	Proliferating cells	Tlcd2
1.28445e-34	7.66522	0.649	0.094	3.85334e-31	Proliferating cells	Hist1h2ae
1.3943e-34	6.98909	0.639	0.148	4.1829e-31	Proliferating cells	Hist1h1a
1.45135e-34	1.32384	0.063	0.355	4.35406e-31	Proliferating cells	AC160336.1
3.47889e-34	1.90489	0.058	0.278	1.04367e-30	Proliferating cells	Aqp9
4.14707e-34	4.89925	0.665	0.219	1.24412e-30	Proliferating cells	Hist1h2ak
1.00421e-33	0.784602	0.099	0.34	3.01264e-30	Proliferating cells	Olfm4
1.04101e-33	4.28158	0.063	0.267	3.12303e-30	Proliferating cells	Htr2c
4.99241e-33	6.39645	0.859	0.511	1.49772e-29	Proliferating cells	S100a10
7.79942e-33	14.3174	0.613	0.002	2.33983e-29	Proliferating cells	Kif18b
1.35305e-32	1.1692	0.555	0.094	4.05914e-29	Proliferating cells	Fam69b
2.93414e-32	5.39652	0.618	0.159	8.80243e-29	Proliferating cells	Gm20628
3.35348e-32	1.05025	0.89	0.593	1.00604e-28	Proliferating cells	Ms4a4b
4.24277e-32	0.5955	0.068	0.345	1.27283e-28	Proliferating cells	AC110211.1
5.8056e-32	7.9259	0.785	0.332	1.74168e-28	Proliferating cells	Rpa2
1.56054e-31	1.62088	0.743	0.267	4.68161e-28	Proliferating cells	Csrp1
1.72297e-31	6.19786	0.565	0.158	5.16891e-28	Proliferating cells	Nrarp
1.76844e-31	14.2891	0.073	0.279	5.30531e-28	Proliferating cells	Csf3
2.64404e-31	3.87038	0.639	0.191	7.93213e-28	Proliferating cells	Nsd2
3.29935e-31	1.36027	0.031	0.253	9.89806e-28	Proliferating cells	Gcnt1
3.70425e-31	0.697336	0.099	0.304	1.11128e-27	Proliferating cells	Cpeb4
1.90841e-30	1.51211	0.105	0.375	5.72523e-27	Proliferating cells	Gm5483
5.08095e-30	2.30437	0.602	0.062	1.52428e-26	Proliferating cells	Cdkn2a
6.74002e-30	0.577821	0.131	0.411	2.02201e-26	Proliferating cells	4933432I03Rik
2.2957e-29	7.71786	0.628	0.158	6.88711e-26	Proliferating cells	Hist1h3a
3.39771e-29	0.314899	0.058	0.322	1.01931e-25	Proliferating cells	Ccr1
5.17113e-29	1.6075	0.304	0.026	1.55134e-25	Proliferating cells	Spry2
5.38178e-29	1.98054	0.675	0.218	1.61453e-25	Proliferating cells	Klrg1
6.05609e-29	7.0252	0.607	0.042	1.81683e-25	Proliferating cells	Plk1
1.10917e-28	3.68097	0.571	0.081	3.3275e-25	Proliferating cells	Syne2
1.58464e-28	5.87406	0.644	0.087	4.75392e-25	Proliferating cells	Aspm
3.89335e-28	2.05961	0.44	0.074	1.16801e-24	Proliferating cells	Trgv2
1.95813e-27	0.510848	0.058	0.287	5.87439e-24	Proliferating cells	Clec5a
1.23794e-26	2.47373	0.623	0.234	3.71381e-23	Proliferating cells	Fam83d
2.53954e-26	15.2928	0.628	0.049	7.61862e-23	Proliferating cells	Cit
4.18116e-26	0.387764	0.058	0.277	1.25435e-22	Proliferating cells	Tnfsf14
4.25419e-26	0.340976	0.047	0.312	1.27626e-22	Proliferating cells	Col15a1
7.70147e-26	2.2619	0.592	0.137	2.31044e-22	Proliferating cells	Bard1
1.16904e-25	14.4703	0.272	0.001	3.50713e-22	Proliferating cells	Strip2
1.1736e-25	2.72038	0.576	0.096	3.52081e-22	Proliferating cells	Lbhd2
1.31409e-25	4.18677	0.571	0.003	3.94226e-22	Proliferating cells	Kif2c
1.50715e-25	1.26695	0.55	0.189	4.52146e-22	Proliferating cells	Vim
1.66497e-25	1.03669	0.743	0.33	4.99492e-22	Proliferating cells	Gzmk
3.17636e-25	10.8792	0.555	0.015	9.52907e-22	Proliferating cells	Cenps
3.553e-25	1.29246	0.094	0.398	1.0659e-21	Proliferating cells	Il1f9
5.90851e-25	0.769388	0.131	0.32	1.77255e-21	Proliferating cells	Gbp9
6.92167e-25	4.74586	0.576	0.064	2.0765e-21	Proliferating cells	Hist1h3c
7.69484e-25	4.51707	0.152	0.395	2.30845e-21	Proliferating cells	Rasip1
1.89213e-24	3.5929	0.539	0.125	5.67638e-21	Proliferating cells	Cd8b1
3.74929e-24	9.15591	0.052	0.257	1.12479e-20	Proliferating cells	Slpi
7.40783e-24	1.45492	0.058	0.296	2.22235e-20	Proliferating cells	Gm28809
9.07084e-24	0.591152	0.529	0.136	2.72125e-20	Proliferating cells	Gm28935
1.56533e-23	2.89188	0.806	0.488	4.69599e-20	Proliferating cells	Nkg7
2.71351e-23	11.6871	0.607	0.148	8.14053e-20	Proliferating cells	Prc1
3.63262e-23	8.03982	0.565	0.049	1.08979e-19	Proliferating cells	Synpo2
1.02026e-22	3.06363	0.366	0.031	3.06077e-19	Proliferating cells	A530099J19Rik
1.4319e-22	1.37462	0.534	0.142	4.2957e-19	Proliferating cells	Pxylp1
1.92722e-22	2.79509	0.508	0.109	5.78167e-19	Proliferating cells	Cd8a
2.26778e-22	4.23607	0.12	0.271	6.80333e-19	Proliferating cells	Jdp2
3.04359e-22	0.485193	0.545	0.006	9.13078e-19	Proliferating cells	Serpinf1
3.14204e-22	3.07607	0.56	0.094	9.42613e-19	Proliferating cells	Scn3b
3.30043e-22	3.19611	0.105	0.388	9.90128e-19	Proliferating cells	Cxcr2
5.57886e-22	0.492451	0.058	0.275	1.67366e-18	Proliferating cells	Acta2
6.0119e-22	0.567657	0.382	0.14	1.80357e-18	Proliferating cells	Txn1
1.48661e-21	10.0649	0.586	0.146	4.45983e-18	Proliferating cells	Hist2h2ac
1.8218e-21	3.0551	0.482	0.049	5.4654e-18	Proliferating cells	Dscam
2.15388e-21	3.48395	0.55	0.082	6.46163e-18	Proliferating cells	Ska3
3.38192e-21	0.638102	0.649	0.245	1.01458e-17	Proliferating cells	Sla2
3.81253e-21	14.6558	0.56	0.003	1.14376e-17	Proliferating cells	Dnph1
5.457e-21	13.2684	0.581	0.031	1.6371e-17	Proliferating cells	Hist1h2af
5.89475e-21	0.731633	0.581	0.23	1.76843e-17	Proliferating cells	Trbv19
8.95046e-21	2.01015	0.545	0.082	2.68514e-17	Proliferating cells	Oscp1
1.57365e-20	2.40813	0.628	0.182	4.72095e-17	Proliferating cells	Arsb
2.45025e-20	1.30943	0.079	0.269	7.35075e-17	Proliferating cells	Ier3
3.12297e-20	0.409715	0.414	0.036	9.36891e-17	Proliferating cells	Klra1
6.7645e-20	7.71395	0.691	0.277	2.02935e-16	Proliferating cells	Cdkn2d
1.77001e-19	3.11068	0.063	0.279	5.31002e-16	Proliferating cells	Ifit3b
2.92318e-19	2.0895	0.487	0.122	8.76953e-16	Proliferating cells	Rcsd1
3.72489e-19	0.267619	0.461	0.145	1.11747e-15	Proliferating cells	Trav7-6
5.32601e-19	3.25525	0.314	0.046	1.5978e-15	Proliferating cells	Akap2
9.67461e-19	1.62836	0.597	0.213	2.90238e-15	Proliferating cells	Mt3
9.98634e-19	5.13473	0.476	0.053	2.9959e-15	Proliferating cells	2900026A02Rik
1.11428e-18	0.852397	0.55	0.217	3.34285e-15	Proliferating cells	Actn2
1.62148e-18	1.82483	0.539	0.069	4.86443e-15	Proliferating cells	Nectin3
3.90993e-18	1.9069	0.581	0.201	1.17298e-14	Proliferating cells	Gm42047
5.80432e-18	0.656659	0.461	0.1	1.7413e-14	Proliferating cells	Rtl8c
7.42607e-18	12.1319	0.55	0.037	2.22782e-14	Proliferating cells	Hist1h2ab
9.45698e-18	0.299893	0.702	0.365	2.83709e-14	Proliferating cells	Sh2d1a
1.0932e-17	1.19502	0.513	0.022	3.2796e-14	Proliferating cells	Wdr34
1.3781e-17	4.43662	0.539	0.069	4.1343e-14	Proliferating cells	Hist1h2bm
1.54984e-17	0.255557	0.482	0.067	4.64952e-14	Proliferating cells	Rasd1
1.927e-17	14.4794	0.492	0.003	5.78101e-14	Proliferating cells	Aldh1a3
4.64601e-17	1.11462	0.796	0.483	1.3938e-13	Proliferating cells	Cnn2
4.82146e-17	2.90382	0.545	0.15	1.44644e-13	Proliferating cells	Tex15
5.40155e-17	1.57952	0.487	0.129	1.62046e-13	Proliferating cells	Cst6
1.48335e-16	7.01892	0.539	0.067	4.45005e-13	Proliferating cells	Prr11
4.16082e-16	1.62371	0.539	0.042	1.24825e-12	Proliferating cells	Pif1
5.99909e-16	3.60138	0.518	0.105	1.79973e-12	Proliferating cells	Ticrr
6.9711e-16	1.45993	0.382	0.004	2.09133e-12	Proliferating cells	Gm14286
7.34318e-16	1.75412	0.45	0.156	2.20295e-12	Proliferating cells	Cd7
1.00717e-15	2.75841	0.419	0.143	3.02152e-12	Proliferating cells	Klrd1
1.5885e-15	0.883102	0.696	0.386	4.76549e-12	Proliferating cells	Hist1h1c
1.69635e-15	0.446854	0.204	0.266	5.08905e-12	Proliferating cells	Slc6a13
2.17088e-15	3.15994	0.105	0.296	6.51263e-12	Proliferating cells	A630001O12Rik
2.85225e-15	1.10705	0.461	0.09	8.55675e-12	Proliferating cells	Trim37
3.42614e-15	1.45317	0.822	0.519	1.02784e-11	Proliferating cells	Skap1
5.55688e-15	3.81058	0.503	0.142	1.66706e-11	Proliferating cells	Hist1h3e
6.85187e-15	2.99893	0.503	0.074	2.05556e-11	Proliferating cells	Parm1
9.55093e-15	0.556394	0.393	0.224	2.86528e-11	Proliferating cells	Zyx
1.46951e-14	0.293253	0.56	0.289	4.40854e-11	Proliferating cells	Trbv16
1.62275e-14	7.74702	0.361	0.046	4.86824e-11	Proliferating cells	Crtam
2.6873e-14	2.11411	0.508	0.087	8.06191e-11	Proliferating cells	Ccdc138
3.62906e-14	3.96897	0.513	0.097	1.08872e-10	Proliferating cells	Hist1h2bb
4.85219e-14	11.7405	0.613	0.28	1.45566e-10	Proliferating cells	Aldh1a7
1.53409e-13	2.7785	0.539	0.228	4.60226e-10	Proliferating cells	Efr3b
2.24688e-13	2.00002	0.513	0.062	6.74064e-10	Proliferating cells	Rsph1
2.4783e-13	0.367974	0.838	0.618	7.4349e-10	Proliferating cells	2022-09-01
2.56993e-13	2.05116	0.126	0.266	7.70978e-10	Proliferating cells	Gm28592
6.52269e-13	0.479435	0.476	0.227	1.95681e-09	Proliferating cells	Trav3-3
1.07488e-12	3.45637	0.471	0.156	3.22463e-09	Proliferating cells	Asap2
1.23005e-12	4.09682	0.492	0.079	3.69014e-09	Proliferating cells	Cenph
1.33263e-12	0.881301	0.864	0.619	3.9979e-09	Proliferating cells	Tmsb10
1.52418e-12	1.40395	0.073	0.263	4.57255e-09	Proliferating cells	Mthfs
2.2188e-12	2.4286	0.461	0.055	6.6564e-09	Proliferating cells	Gzmc
2.77475e-12	4.66179	0.288	0.03	8.32424e-09	Proliferating cells	Emid1
2.83973e-12	1.99861	0.461	0.676	8.51919e-09	Proliferating cells	Sdf4
3.30692e-12	2.7861	0.592	0.229	9.92076e-09	Proliferating cells	Gm19585
5.40677e-12	0.614724	0.251	0.135	1.62203e-08	Proliferating cells	Gzma
7.01984e-12	1.5893	0.492	0.112	2.10595e-08	Proliferating cells	Npdc1
7.79127e-12	1.57519	0.513	0.175	2.33738e-08	Proliferating cells	Glipr2
3.33406e-11	0.559823	0.77	0.613	1.00022e-07	Proliferating cells	Rpsa
4.41285e-11	2.85238	0.487	0.176	1.32385e-07	Proliferating cells	Klrb1f
4.98137e-11	2.88423	0.382	0.05	1.49441e-07	Proliferating cells	Cd160
5.50572e-11	1.15036	0.681	0.506	1.65172e-07	Proliferating cells	Ptprcap
1.20713e-10	6.75774	0.513	0.144	3.6214e-07	Proliferating cells	Fam72a
1.3022e-10	2.52681	0.325	0.181	3.90661e-07	Proliferating cells	Serpinb6b
1.43903e-10	1.61944	0.555	0.312	4.31709e-07	Proliferating cells	Trat1
1.5549e-10	3.67701	0.314	0.025	4.66471e-07	Proliferating cells	Xcl1
2.76734e-10	1.6145	0.361	0.042	8.30202e-07	Proliferating cells	Pfkfb2
2.95275e-10	1.57037	0.435	0.269	8.85826e-07	Proliferating cells	Tpi1
3.41862e-10	4.31438	0.476	0.103	1.02559e-06	Proliferating cells	Cdc20
4.10079e-10	1.44871	0.351	0.154	1.23024e-06	Proliferating cells	Cep97
8.10897e-10	2.72061	0.277	0.092	2.43269e-06	Proliferating cells	Sult2b1
8.74285e-10	1.1637	0.555	0.292	2.62286e-06	Proliferating cells	Gimap9
2.241e-09	2.88493	0.408	0.095	6.72299e-06	Proliferating cells	Adgrg1
2.74654e-09	0.666452	0.372	0.251	8.23963e-06	Proliferating cells	Serpinb1a
3.53718e-09	3.73446	0.518	0.196	1.06115e-05	Proliferating cells	Hist1h2bj
4.56397e-09	1.08155	0.424	0.147	1.36919e-05	Proliferating cells	Fam212b
4.70407e-09	2.94954	0.461	0.096	1.41122e-05	Proliferating cells	Hist1h4k
5.15909e-09	1.23184	0.335	0.118	1.54773e-05	Proliferating cells	Gzmb
5.16825e-09	2.87759	0.77	0.587	1.55047e-05	Proliferating cells	Trac
5.80375e-09	2.05907	0.403	0.125	1.74113e-05	Proliferating cells	Dclk1
6.18477e-09	2.25355	0.492	0.228	1.85543e-05	Proliferating cells	Slc43a3
6.43514e-09	3.47928	0.524	0.248	1.93054e-05	Proliferating cells	Ckap2l
9.61823e-09	3.03675	0.356	0.069	2.88547e-05	Proliferating cells	Gpx7
1.4871e-08	8.19992	0.45	0.103	4.46131e-05	Proliferating cells	Hist1h2ac
1.49031e-08	0.701529	0.372	0.1	4.47092e-05	Proliferating cells	Tdrkh
1.49674e-08	11.9138	0.408	0.044	4.49021e-05	Proliferating cells	Rab25
4.30332e-08	0.843022	0.681	0.513	0.0001291	Proliferating cells	Itgb7
8.10689e-08	2.3374	0.534	0.27	0.000243207	Proliferating cells	1700020I14Rik
9.85171e-08	5.68467	0.482	0.171	0.000295551	Proliferating cells	Nek8
1.1222e-07	5.49268	0.435	0.294	0.000336659	Proliferating cells	Sptbn1
1.1535e-07	9.67896	0.476	0.133	0.000346051	Proliferating cells	Brip1
1.40546e-07	3.18785	0.461	0.059	0.000421638	Proliferating cells	Rad51b
2.54292e-07	3.3067	0.351	0.019	0.000762876	Proliferating cells	Arhgdig
3.10431e-07	0.760857	0.387	0.172	0.000931292	Proliferating cells	Ankrd46
3.50517e-07	2.1749	0.34	0.138	0.00105155	Proliferating cells	Pitpnm2
3.77272e-07	2.34566	0.408	0.166	0.00113182	Proliferating cells	Hsd11b1
4.29113e-07	0.803891	0.435	0.136	0.00128734	Proliferating cells	Hist1h2bg
5.27005e-07	0.773146	0.361	0.571	0.00158101	Proliferating cells	Stat3
5.96914e-07	15.0683	0.293	0.007	0.00179074	Proliferating cells	Khdc1a
7.41097e-07	7.58489	0.445	0.229	0.00222329	Proliferating cells	9130011E15Rik
1.61431e-06	5.00893	0.356	0.105	0.00484293	Proliferating cells	Gm38287
1.86713e-06	1.22962	0.393	0.229	0.00560139	Proliferating cells	Crip2
2.52336e-06	14.5519	0.393	0.011	0.00757009	Proliferating cells	Pimreg
4.77183e-06	3.52068	0.424	0.125	0.0143155	Proliferating cells	Hist1h3i
9.24113e-06	2.30527	0.393	0.287	0.0277234	Proliferating cells	Hk1
9.758e-06	8.22293	0.298	0.06	0.029274	Proliferating cells	Itga2
1.18593e-05	7.20505	0.393	0.088	0.035578	Proliferating cells	Hist1h4c
1.2013e-05	1.0679	0.414	0.184	0.036039	Proliferating cells	Taf1
1.86063e-05	2.53005	0.545	0.36	0.0558188	Proliferating cells	Ubash3a
2.15347e-05	1.41976	0.759	0.532	0.064604	Proliferating cells	Ms4a6b
2.43504e-05	0.843586	0.277	0.163	0.0730511	Proliferating cells	Ttn
2.49638e-05	1.12744	0.209	0.372	0.0748915	Proliferating cells	H2-Q10
3.1268e-05	9.62889	0.419	0.124	0.0938039	Proliferating cells	Ccdc15
3.52549e-05	10.8576	0.398	0.163	0.105765	Proliferating cells	Pigr
3.96201e-05	1.52162	0.33	0.122	0.11886	Proliferating cells	B930036N10Rik
6.09469e-05	0.641617	0.199	0.394	0.182841	Proliferating cells	Bcl2l11
0.000103428	1.67797	0.366	0.58	0.310284	Proliferating cells	Zcchc11
0.000298347	1.44704	0.215	0.275	0.89504	Proliferating cells	Rilpl2
0.000305139	1.48333	0.387	0.137	0.915416	Proliferating cells	Gm28874
0.000362364	1.97656	0.387	0.087	1	Proliferating cells	9130023H24Rik
0.000526042	0.774184	0.257	0.171	1	Proliferating cells	Il17re
0.000593173	1.35943	0.293	0.078	1	Proliferating cells	Sord
0.000854023	3.80208	0.283	0.09	1	Proliferating cells	0610040F04Rik
0.00115028	2.09612	0.691	0.567	1	Proliferating cells	Trbc2
0.00156675	3.03613	0.455	0.219	1	Proliferating cells	Hist1h2be
0.00193037	3.46623	0.482	0.261	1	Proliferating cells	Dbf4
0.00244671	2.24914	0.346	0.019	1	Proliferating cells	Caprin2
0.00246833	7.69959	0.356	0.297	1	Proliferating cells	Prkcq
0.00275574	2.48365	0.304	0.17	1	Proliferating cells	Ica1
0.00336767	8.74541	0.272	0.054	1	Proliferating cells	Cdyl2
0.00510453	0.941758	0.518	0.397	1	Proliferating cells	Mif
0.00625036	3.24535	0.398	0.38	1	Proliferating cells	Lsm12
0.00688303	0.425056	0.419	0.151	1	Proliferating cells	Mns1
8.43951e-29	4.14669	0.965	0.171	2.53185e-25	Ccr7+ cells 2	Ccr7
1.93346e-26	2.94872	0.947	0.27	5.80038e-23	Ccr7+ cells 2	Klf2
1.81665e-24	5.05379	0.947	0.235	5.44996e-21	Ccr7+ cells 2	Dusp10
3.35509e-22	7.95421	0.772	0.189	1.00653e-18	Ccr7+ cells 2	Samhd1
3.39987e-21	3.84526	0.912	0.316	1.01996e-17	Ccr7+ cells 2	S1pr1
3.09392e-20	3.64712	0.825	0.26	9.28176e-17	Ccr7+ cells 2	Irf1
3.73618e-20	3.91406	0.807	0.235	1.12085e-16	Ccr7+ cells 2	Irgm1
5.36376e-20	5.55376	0.912	0.315	1.60913e-16	Ccr7+ cells 2	Lef1
1.54689e-19	3.98207	0.965	0.572	4.64067e-16	Ccr7+ cells 2	Satb1
1.66113e-19	2.29741	0.86	0.308	4.9834e-16	Ccr7+ cells 2	Ifi47
1.84393e-19	4.64879	0.842	0.277	5.53178e-16	Ccr7+ cells 2	Socs1
9.29826e-19	5.56256	0.86	0.257	2.78948e-15	Ccr7+ cells 2	Tmem64
1.29002e-17	7.77885	0.544	0.199	3.87006e-14	Ccr7+ cells 2	Col1a1
1.31343e-17	9.73018	0.772	0.28	3.9403e-14	Ccr7+ cells 2	Ugcg
1.83059e-17	4.89057	0.877	0.402	5.49177e-14	Ccr7+ cells 2	Rgs10
2.3564e-17	3.02825	0.825	0.138	7.06921e-14	Ccr7+ cells 2	Igfbp4
5.75876e-17	3.93914	0.93	0.551	1.72763e-13	Ccr7+ cells 2	Ssh2
8.20456e-17	7.74733	0.895	0.456	2.46137e-13	Ccr7+ cells 2	Rapgef6
1.98357e-16	4.54525	0.965	0.516	5.9507e-13	Ccr7+ cells 2	Gimap6
3.32612e-16	13.7546	0.491	0.025	9.97835e-13	Ccr7+ cells 2	Ptpdc1
4.71315e-16	1.37407	0.719	0.171	1.41395e-12	Ccr7+ cells 2	Actn1
1.22608e-15	5.93763	0.439	0.024	3.67824e-12	Ccr7+ cells 2	Epb41l4b
1.53598e-15	5.52684	0.754	0.077	4.60794e-12	Ccr7+ cells 2	Patj
4.2957e-15	5.24844	0.614	0.167	1.28871e-11	Ccr7+ cells 2	Gm34006
4.48647e-15	1.41443	0.737	0.286	1.34594e-11	Ccr7+ cells 2	Gbp9
5.60145e-15	13.2779	0.474	0.015	1.68043e-11	Ccr7+ cells 2	P4ha2
5.81911e-15	10.0204	0.912	0.518	1.74573e-11	Ccr7+ cells 2	Ablim1
1.52569e-14	17.0524	0.491	0.032	4.57706e-11	Ccr7+ cells 2	Six1
1.70388e-14	3.93512	0.456	0.081	5.11164e-11	Ccr7+ cells 2	Rapgef3
3.41299e-14	1.45619	0.632	0.236	1.0239e-10	Ccr7+ cells 2	Socs3
3.77957e-14	3.84437	0.702	0.238	1.13387e-10	Ccr7+ cells 2	Bach2
7.42863e-14	3.68695	0.825	0.288	2.22859e-10	Ccr7+ cells 2	Rasa3
1.11235e-13	8.9817	0.526	0.05	3.33705e-10	Ccr7+ cells 2	Sox4
1.33339e-13	3.92666	0.421	0.03	4.00018e-10	Ccr7+ cells 2	Gm15200
2.07736e-13	13.0286	0.281	0.043	6.23209e-10	Ccr7+ cells 2	Ifi44
3.04121e-13	1.50157	0.754	0.295	9.12364e-10	Ccr7+ cells 2	Sptbn1
3.22223e-13	2.54301	0.737	0.265	9.6667e-10	Ccr7+ cells 2	Mirt1
6.59834e-13	3.92942	0.474	0.069	1.9795e-09	Ccr7+ cells 2	Arhgef26
6.70585e-13	1.96027	0.825	0.322	2.01176e-09	Ccr7+ cells 2	Ppp1r15a
8.81119e-13	0.328321	0.684	0.231	2.64336e-09	Ccr7+ cells 2	Tlr6
1.06121e-12	3.99189	0.491	0.106	3.18364e-09	Ccr7+ cells 2	Gm17435
1.1649e-12	6.91825	0.649	0.096	3.49469e-09	Ccr7+ cells 2	Sell
1.67287e-12	0.611611	0.754	0.266	5.0186e-09	Ccr7+ cells 2	Lncpint
1.80261e-12	3.34185	0.456	0.073	5.40782e-09	Ccr7+ cells 2	Gm10715
1.80935e-12	1.56775	0.596	0.252	5.42805e-09	Ccr7+ cells 2	Ets2
2.80008e-12	0.790645	0.281	0.161	8.40023e-09	Ccr7+ cells 2	Nceh1
3.22822e-12	1.75824	0.789	0.486	9.68467e-09	Ccr7+ cells 2	Stat5b
6.1222e-12	1.25502	0.281	0.191	1.83666e-08	Ccr7+ cells 2	Gdap10
6.73008e-12	4.90132	0.807	0.353	2.01902e-08	Ccr7+ cells 2	Trib2
1.33452e-11	1.83242	0.982	0.878	4.00355e-08	Ccr7+ cells 2	Tpt1
1.3982e-11	0.504337	0.474	0.118	4.1946e-08	Ccr7+ cells 2	Casc1
1.81828e-11	1.27885	0.561	0.238	5.45485e-08	Ccr7+ cells 2	Gbp2
1.89434e-11	2.65236	0.649	0.309	5.68301e-08	Ccr7+ cells 2	Gbp7
1.93869e-11	4.19214	0.544	0.138	5.81607e-08	Ccr7+ cells 2	Ifi209
2.2911e-11	1.28877	0.333	0.111	6.87329e-08	Ccr7+ cells 2	Calcrl
2.29516e-11	0.537324	0.632	0.239	6.88549e-08	Ccr7+ cells 2	Cd274
3.1717e-11	4.97284	0.772	0.467	9.5151e-08	Ccr7+ cells 2	Gimap3
4.0102e-11	4.43473	0.456	0.069	1.20306e-07	Ccr7+ cells 2	Sag
4.13144e-11	8.33071	0.316	0.048	1.23943e-07	Ccr7+ cells 2	Hk1os
4.45047e-11	0.51141	0.526	0.235	1.33514e-07	Ccr7+ cells 2	Gbp5
4.60077e-11	5.85226	0.474	0.113	1.38023e-07	Ccr7+ cells 2	Klhdc8b
5.40641e-11	2.91316	0.474	0.117	1.62192e-07	Ccr7+ cells 2	Gm15638
6.89456e-11	0.849069	0.491	0.098	2.06837e-07	Ccr7+ cells 2	Gm15943
7.05765e-11	2.45373	0.737	0.281	2.1173e-07	Ccr7+ cells 2	Foxp1
1.04554e-10	3.23848	0.807	0.405	3.13663e-07	Ccr7+ cells 2	Kbtbd11
1.21153e-10	4.88201	0.351	0.038	3.63459e-07	Ccr7+ cells 2	Polq
1.27094e-10	2.21066	0.649	0.226	3.81282e-07	Ccr7+ cells 2	Hba-a2
1.93765e-10	1.04356	0.596	0.166	5.81295e-07	Ccr7+ cells 2	Pml
2.25583e-10	4.27618	0.474	0.124	6.76748e-07	Ccr7+ cells 2	Myl6b
3.03731e-10	4.13545	0.667	0.1	9.11192e-07	Ccr7+ cells 2	Rflnb
3.72398e-10	9.05063	0.281	0.064	1.11719e-06	Ccr7+ cells 2	Htra4
3.93439e-10	0.326925	0.667	0.251	1.18032e-06	Ccr7+ cells 2	Arg2
4.23308e-10	0.992789	0.737	0.267	1.26992e-06	Ccr7+ cells 2	Cpeb4
6.29532e-10	3.51184	0.632	0.269	1.8886e-06	Ccr7+ cells 2	Kif1b
6.90236e-10	2.53296	0.474	0.16	2.07071e-06	Ccr7+ cells 2	4930513N10Rik
7.51697e-10	10.0046	0.614	0.243	2.25509e-06	Ccr7+ cells 2	Gm43661
7.83115e-10	4.57388	0.684	0.127	2.34934e-06	Ccr7+ cells 2	Tdrp
8.33336e-10	1.54099	0.386	0.099	2.50001e-06	Ccr7+ cells 2	Hist1h4h
8.59611e-10	9.25729	0.614	0.121	2.57883e-06	Ccr7+ cells 2	Ifi214
1.49937e-09	6.76763	0.351	0.164	4.49812e-06	Ccr7+ cells 2	Trim12c
1.69701e-09	1.81303	0.474	0.174	5.09103e-06	Ccr7+ cells 2	Chst10
1.74116e-09	0.361055	0.439	0.194	5.22347e-06	Ccr7+ cells 2	Gpat3
1.82112e-09	8.36565	0.754	0.371	5.46336e-06	Ccr7+ cells 2	Fam102a
2.03374e-09	5.30192	0.754	0.346	6.10123e-06	Ccr7+ cells 2	Txk
2.19222e-09	0.558307	0.474	0.175	6.57667e-06	Ccr7+ cells 2	Galnt9
2.50994e-09	0.984963	0.281	0.19	7.52981e-06	Ccr7+ cells 2	Gadd45a
2.70656e-09	1.41754	0.474	0.161	8.11969e-06	Ccr7+ cells 2	Pard6g
4.83824e-09	1.34195	0.456	0.152	1.45147e-05	Ccr7+ cells 2	Gm10518
5.35871e-09	1.02637	0.421	0.09	1.60761e-05	Ccr7+ cells 2	Adcy6
5.59747e-09	2.1875	0.474	0.199	1.67924e-05	Ccr7+ cells 2	Gm12185
5.86476e-09	4.24969	0.614	0.125	1.75943e-05	Ccr7+ cells 2	Elovl6
6.154e-09	4.79417	0.632	0.18	1.8462e-05	Ccr7+ cells 2	Itm2a
6.42713e-09	3.49699	0.667	0.301	1.92814e-05	Ccr7+ cells 2	Pde6h
7.41017e-09	3.15293	0.842	0.449	2.22305e-05	Ccr7+ cells 2	Sesn3
1.06321e-08	1.07367	0.649	0.259	3.18963e-05	Ccr7+ cells 2	4732465J04Rik
1.19123e-08	1.06157	0.86	0.61	3.57369e-05	Ccr7+ cells 2	Arid5a
1.21969e-08	4.40879	0.456	0.093	3.65907e-05	Ccr7+ cells 2	Cd46
1.31008e-08	2.71181	0.386	0.128	3.93024e-05	Ccr7+ cells 2	Amn1
2.00269e-08	6.06007	0.86	0.644	6.00807e-05	Ccr7+ cells 2	Itk
2.21426e-08	0.896383	0.772	0.474	6.64278e-05	Ccr7+ cells 2	Rps27
2.74904e-08	0.655928	0.491	0.246	8.24712e-05	Ccr7+ cells 2	Fbxl5
2.84888e-08	2.02259	0.351	0.204	8.54663e-05	Ccr7+ cells 2	Cyp4f18
3.62896e-08	4.23883	0.439	0.146	0.000108869	Ccr7+ cells 2	Airn
3.69103e-08	3.73221	0.544	0.22	0.000110731	Ccr7+ cells 2	Gm20186
4.16437e-08	1.65508	0.456	0.162	0.000124931	Ccr7+ cells 2	Bmp2k
4.41613e-08	0.389516	0.579	0.194	0.000132484	Ccr7+ cells 2	Stra6l
5.05244e-08	3.21645	0.509	0.123	0.000151573	Ccr7+ cells 2	Ndc1
5.24781e-08	4.81699	0.596	0.274	0.000157434	Ccr7+ cells 2	Rundc3b
5.57087e-08	0.393821	0.298	0.148	0.000167126	Ccr7+ cells 2	Sgk1
6.54521e-08	0.271186	0.491	0.229	0.000196356	Ccr7+ cells 2	Dst
8.93586e-08	4.4862	0.474	0.176	0.000268076	Ccr7+ cells 2	Bard1
9.81467e-08	2.83048	0.456	0.155	0.00029444	Ccr7+ cells 2	Dennd6b
1.09005e-07	6.12412	0.544	0.241	0.000327015	Ccr7+ cells 2	Card6
1.25483e-07	0.279704	0.263	0.116	0.000376449	Ccr7+ cells 2	Net1
1.53496e-07	2.9295	0.316	0.072	0.000460487	Ccr7+ cells 2	Cyp2d22
2.12787e-07	1.96852	0.509	0.213	0.00063836	Ccr7+ cells 2	Tmem71
2.61183e-07	2.33006	0.316	0.097	0.000783548	Ccr7+ cells 2	Fmo5
3.98295e-07	1.22035	0.632	0.38	0.00119489	Ccr7+ cells 2	Slfn1
4.29293e-07	4.28694	0.456	0.13	0.00128788	Ccr7+ cells 2	Magi3
4.29585e-07	8.301	0.544	0.224	0.00128876	Ccr7+ cells 2	Ndrg3
4.42935e-07	0.52728	0.421	0.239	0.00132881	Ccr7+ cells 2	Kctd12
4.75337e-07	5.02853	0.579	0.185	0.00142601	Ccr7+ cells 2	Tubb2a
4.99095e-07	8.87477	0.632	0.276	0.00149729	Ccr7+ cells 2	Zfp281
5.19765e-07	5.82996	0.632	0.357	0.0015593	Ccr7+ cells 2	Dgka
8.72123e-07	4.56835	0.281	0.028	0.00261637	Ccr7+ cells 2	Ptk2
1.05012e-06	4.80763	0.789	0.549	0.00315036	Ccr7+ cells 2	Zcchc11
1.19759e-06	0.473068	0.491	0.265	0.00359276	Ccr7+ cells 2	Gm35363
1.2554e-06	3.3149	0.456	0.102	0.00376621	Ccr7+ cells 2	Clec11a
1.32711e-06	5.7292	0.439	0.143	0.00398134	Ccr7+ cells 2	Klhl35
1.35689e-06	2.19305	0.456	0.176	0.00407067	Ccr7+ cells 2	Nup210l
1.48737e-06	0.829925	0.316	0.171	0.0044621	Ccr7+ cells 2	Abcg1
1.92155e-06	0.254955	0.561	0.262	0.00576465	Ccr7+ cells 2	Rtp4
2.10238e-06	4.92049	0.421	0.076	0.00630714	Ccr7+ cells 2	Treml2
2.16251e-06	1.11394	0.807	0.425	0.00648754	Ccr7+ cells 2	Chd3
2.21577e-06	2.94967	0.474	0.118	0.00664731	Ccr7+ cells 2	Gm42809
2.2587e-06	7.00513	0.421	0.279	0.00677611	Ccr7+ cells 2	Phip
2.97473e-06	6.06706	0.474	0.186	0.00892419	Ccr7+ cells 2	Cxadr
3.16668e-06	1.32057	0.351	0.042	0.00950005	Ccr7+ cells 2	Car2
3.32623e-06	3.04353	0.842	0.537	0.00997868	Ccr7+ cells 2	Arap2
3.57783e-06	3.19326	0.719	0.4	0.0107335	Ccr7+ cells 2	Rhoh
4.7761e-06	3.81477	0.351	0.133	0.0143283	Ccr7+ cells 2	Slfn8
5.23105e-06	3.88452	0.561	0.103	0.0156932	Ccr7+ cells 2	Fanci
6.64794e-06	4.06314	0.316	0.159	0.0199438	Ccr7+ cells 2	Msl3l2
8.35165e-06	3.03911	0.737	0.456	0.0250549	Ccr7+ cells 2	Utrn
8.72863e-06	0.72273	0.351	0.25	0.0261859	Ccr7+ cells 2	Tlcd2
9.43487e-06	0.54607	0.474	0.242	0.0283046	Ccr7+ cells 2	Kcng3
1.34132e-05	5.23347	0.544	0.277	0.0402396	Ccr7+ cells 2	Pja1
1.64496e-05	4.25173	0.737	0.496	0.0493487	Ccr7+ cells 2	Itpkb
2.03934e-05	0.756517	0.789	0.488	0.0611802	Ccr7+ cells 2	Mxd1
2.13131e-05	1.03147	0.333	0.196	0.0639393	Ccr7+ cells 2	Gbp8
2.42312e-05	0.363681	0.474	0.311	0.0726935	Ccr7+ cells 2	Rnf149
2.42591e-05	0.906869	0.368	0.284	0.0727773	Ccr7+ cells 2	9930111J21Rik2
2.75269e-05	0.460546	0.702	0.354	0.0825806	Ccr7+ cells 2	Elmsan1
2.95151e-05	0.555216	0.439	0.313	0.0885454	Ccr7+ cells 2	Csrnp1
4.09839e-05	3.80936	0.509	0.164	0.122952	Ccr7+ cells 2	Cep97
4.95006e-05	1.18651	0.509	0.272	0.148502	Ccr7+ cells 2	Abcb9
6.60204e-05	3.51198	0.667	0.345	0.198061	Ccr7+ cells 2	Prkca
8.11945e-05	5.49528	0.491	0.312	0.243584	Ccr7+ cells 2	Lars2
8.17236e-05	0.380756	0.965	0.83	0.245171	Ccr7+ cells 2	Eef1a1
8.63545e-05	3.59628	0.386	0.153	0.259063	Ccr7+ cells 2	Ndrg4
0.000111083	6.10386	0.667	0.378	0.333249	Ccr7+ cells 2	Eif2ak3
0.000155468	2.32547	0.509	0.162	0.466404	Ccr7+ cells 2	Prickle1
0.000180558	2.56214	0.404	0.11	0.541674	Ccr7+ cells 2	Parm1
0.000182058	0.928689	0.649	0.376	0.546173	Ccr7+ cells 2	Inpp4b
0.000196701	3.85977	0.333	0.2	0.590102	Ccr7+ cells 2	Zfand2a
0.000235763	1.46974	0.456	0.25	0.707288	Ccr7+ cells 2	Tnfrsf23
0.000249186	3.05988	0.421	0.231	0.747557	Ccr7+ cells 2	1700084C06Rik
0.000272932	0.567189	0.947	0.794	0.818797	Ccr7+ cells 2	Rpl17
0.000287458	2.38245	0.421	0.147	0.862375	Ccr7+ cells 2	Trbv31
0.000305753	3.00341	0.316	0.17	0.91726	Ccr7+ cells 2	Eid2b
0.000335334	2.35198	0.579	0.399	1	Ccr7+ cells 2	Nr4a3
0.0003577	1.58065	0.596	0.258	1	Ccr7+ cells 2	Tcf7
0.000404883	3.06575	0.456	0.209	1	Ccr7+ cells 2	Zfp623
0.000410291	4.92375	0.526	0.311	1	Ccr7+ cells 2	Klf3
0.000427551	1.67569	0.281	0.251	1	Ccr7+ cells 2	Rnasel
0.000469121	3.62144	0.579	0.273	1	Ccr7+ cells 2	Simc1
0.00047602	3.04908	0.404	0.164	1	Ccr7+ cells 2	Sall2
0.000491055	4.30503	0.474	0.163	1	Ccr7+ cells 2	Ipcef1
0.00102135	3.37523	0.386	0.135	1	Ccr7+ cells 2	Trav12-1
0.00102229	1.18455	0.526	0.245	1	Ccr7+ cells 2	Gm13822
0.00139713	4.1311	0.316	0.476	1	Ccr7+ cells 2	Bcl11b
0.00155298	3.49729	0.439	0.193	1	Ccr7+ cells 2	Gm43352
0.00184354	4.30183	0.404	0.245	1	Ccr7+ cells 2	Pcdhgc4
0.00198893	3.25964	0.439	0.201	1	Ccr7+ cells 2	Bpgm
0.00208313	3.7566	0.07	0.254	1	Ccr7+ cells 2	Tbxa2r
0.00312388	2.77873	0.544	0.276	1	Ccr7+ cells 2	Tnik
0.0043421	1.35212	0.702	0.59	1	Ccr7+ cells 2	Fam107b
0.00448796	3.19501	0.263	0.133	1	Ccr7+ cells 2	Ddx43
0.0065233	2.84276	0.298	0.208	1	Ccr7+ cells 2	Slc43a2
0.00661093	3.33582	0.263	0.056	1	Ccr7+ cells 2	B130006D01Rik
0.00728843	1.08586	0.614	0.53	1	Ccr7+ cells 2	Cd247
0.00740243	0.475264	0.263	0.255	1	Ccr7+ cells 2	Gpr18
0.00752968	2.65592	0.386	0.328	1	Ccr7+ cells 2	Arid5b
0.00764706	5.98862	0.579	0.421	1	Ccr7+ cells 2	Mfsd6
0.00869629	3.60032	0.456	0.315	1	Ccr7+ cells 2	Gm28053
0.00887696	2.19282	0.298	0.152	1	Ccr7+ cells 2	Ncmap
0.00889386	5.02547	0.439	0.248	1	Ccr7+ cells 2	Faah
0.00898902	4.90555	0.421	0.095	1	Ccr7+ cells 2	St8sia6
0.00913347	4.94278	0.491	0.265	1	Ccr7+ cells 2	Abcb1b
