# Supplementary material for: Recently activated CD4 T cells in tuberculosis express OX40 as a target for host-directed immunotherapy
Source: Nat Commun. 2023 Dec 19;14:8423. doi: 10.1038/s41467-023-44152-8 (PMC10728168; doi:10.1038/s41467-023-44152-8)
Supplement: Supplementary file 6 — Supplementary Data 3 [file 41467_2023_44152_MOESM6_ESM.xlsx]

## Sheet: GFPhi.markers
p_val	avg_log2FC	pct.1	pct.2	p_val_adj	cluster	gene
2.16296e-47	0.611981	1	0.993	2.5045e-43	Parenchymal Tconv effector cells 1	Fau
1.90424e-43	0.562554	0.999	0.995	2.20492e-39	Parenchymal Tconv effector cells 1	Rpsa
2.19644e-40	0.56817	0.958	0.872	2.54326e-36	Parenchymal Tconv effector cells 1	Rpl22
4.63757e-40	0.496784	1	0.991	5.36984e-36	Parenchymal Tconv effector cells 1	Rps15a
7.46375e-40	0.523156	1	0.981	8.64228e-36	Parenchymal Tconv effector cells 1	Tpt1
1.82332e-39	0.795076	0.988	0.971	2.11122e-35	Parenchymal Tconv effector cells 1	AW112010
1.10207e-38	0.507118	1	0.984	1.27608e-34	Parenchymal Tconv effector cells 1	Rpl13
1.14509e-38	0.488486	1	0.995	1.32591e-34	Parenchymal Tconv effector cells 1	Eef1a1
8.96617e-37	0.485694	0.98	0.929	1.03819e-32	Parenchymal Tconv effector cells 1	Rpl7a
1.67589e-36	0.498152	0.999	0.995	1.94052e-32	Parenchymal Tconv effector cells 1	Rplp0
1.83093e-36	0.509967	0.99	0.957	2.12004e-32	Parenchymal Tconv effector cells 1	Rpl24
3.33285e-35	0.547103	0.97	0.92	3.85911e-31	Parenchymal Tconv effector cells 1	Cd3g
1.56382e-34	0.48037	0.607	0.25	1.81074e-30	Parenchymal Tconv effector cells 1	Gng2
5.60115e-34	0.478608	0.994	0.974	6.48557e-30	Parenchymal Tconv effector cells 1	Rpl37
6.78111e-34	0.443853	0.999	0.976	7.85185e-30	Parenchymal Tconv effector cells 1	Rpl9
1.91877e-33	0.447386	0.993	0.984	2.22175e-29	Parenchymal Tconv effector cells 1	Rps7
2.58687e-33	0.482922	0.998	0.976	2.99534e-29	Parenchymal Tconv effector cells 1	Rpl18a
3.98523e-33	0.456599	0.994	0.969	4.61449e-29	Parenchymal Tconv effector cells 1	Rpl30
7.31883e-33	0.461024	0.635	0.286	8.47447e-29	Parenchymal Tconv effector cells 1	Scand1
1.48788e-32	0.457826	0.995	0.974	1.72282e-28	Parenchymal Tconv effector cells 1	Rpl27a
4.13213e-32	0.469444	1	0.983	4.78459e-28	Parenchymal Tconv effector cells 1	Rps24
7.24079e-32	0.428531	0.995	0.979	8.38411e-28	Parenchymal Tconv effector cells 1	Rps13
8.9267e-32	0.746507	0.663	0.383	1.03362e-27	Parenchymal Tconv effector cells 1	Plac8
1.54991e-31	0.447536	0.993	0.962	1.79464e-27	Parenchymal Tconv effector cells 1	Rps11
2.04577e-31	0.4405	0.994	0.969	2.3688e-27	Parenchymal Tconv effector cells 1	Rps10
6.28833e-31	0.432938	1	0.983	7.28126e-27	Parenchymal Tconv effector cells 1	Rpl41
1.30987e-30	0.434429	0.998	0.945	1.5167e-26	Parenchymal Tconv effector cells 1	Rpl17
1.77003e-30	0.430488	0.998	0.977	2.04952e-26	Parenchymal Tconv effector cells 1	Rpl19
3.59396e-30	0.428839	0.583	0.246	4.16145e-26	Parenchymal Tconv effector cells 1	Aprt
6.04142e-30	0.457984	0.984	0.957	6.99536e-26	Parenchymal Tconv effector cells 1	Rpl29
9.71701e-30	0.573486	0.823	0.643	1.12513e-25	Parenchymal Tconv effector cells 1	S100a11
1.51212e-29	0.511093	0.97	0.941	1.75089e-25	Parenchymal Tconv effector cells 1	Gapdh
1.57364e-29	0.505295	0.99	0.948	1.82212e-25	Parenchymal Tconv effector cells 1	Rpl13a
6.45195e-29	0.417967	0.995	0.955	7.47071e-25	Parenchymal Tconv effector cells 1	Rpl32
6.6396e-29	0.422699	0.989	0.955	7.68799e-25	Parenchymal Tconv effector cells 1	Rpl36
6.75907e-29	0.387327	0.999	0.983	7.82633e-25	Parenchymal Tconv effector cells 1	Rpl23
8.02304e-29	0.585299	0.836	0.653	9.28988e-25	Parenchymal Tconv effector cells 1	Cxcr6
2.2583e-28	0.40594	0.985	0.969	2.61488e-24	Parenchymal Tconv effector cells 1	Rplp2
2.31638e-28	0.400888	0.995	0.976	2.68214e-24	Parenchymal Tconv effector cells 1	Rpl34
5.82714e-28	0.470143	0.685	0.376	6.74724e-24	Parenchymal Tconv effector cells 1	Gm11808
7.74429e-28	0.422286	0.996	0.971	8.96712e-24	Parenchymal Tconv effector cells 1	Rps16
1.43525e-27	0.378861	0.995	0.971	1.66187e-23	Parenchymal Tconv effector cells 1	Rps3
1.56328e-27	0.442224	1	0.998	1.81012e-23	Parenchymal Tconv effector cells 1	Tmsb4x
2.05918e-27	0.418542	1	0.998	2.38432e-23	Parenchymal Tconv effector cells 1	Ubb
3.0144e-27	0.377035	0.555	0.244	3.49038e-23	Parenchymal Tconv effector cells 1	Srp14
5.5019e-27	0.410552	0.638	0.314	6.37065e-23	Parenchymal Tconv effector cells 1	Eef1d
5.5182e-27	0.412654	0.602	0.284	6.38952e-23	Parenchymal Tconv effector cells 1	Ndufa6
6.21113e-27	0.384352	0.574	0.258	7.19187e-23	Parenchymal Tconv effector cells 1	Ndufv3
6.40118e-27	0.455966	0.875	0.726	7.41192e-23	Parenchymal Tconv effector cells 1	Rpl36al
1.38423e-26	0.391072	0.994	0.957	1.6028e-22	Parenchymal Tconv effector cells 1	Rpl35a
1.68091e-26	0.449968	0.618	0.317	1.94632e-22	Parenchymal Tconv effector cells 1	Cox7b
1.7059e-26	0.419112	1	1	1.97526e-22	Parenchymal Tconv effector cells 1	B2m
3.5321e-26	0.482327	0.527	0.239	4.08982e-22	Parenchymal Tconv effector cells 1	Pkp3
3.78352e-26	0.382904	0.994	0.965	4.38094e-22	Parenchymal Tconv effector cells 1	Rps9
4.39856e-26	0.371354	0.415	0.147	5.09309e-22	Parenchymal Tconv effector cells 1	Mrps16
6.42399e-26	0.426736	0.921	0.783	7.43834e-22	Parenchymal Tconv effector cells 1	Cox8a
9.97175e-26	0.427793	0.864	0.688	1.15463e-21	Parenchymal Tconv effector cells 1	Rpl36a
1.75482e-25	0.382753	0.613	0.291	2.03191e-21	Parenchymal Tconv effector cells 1	Uqcrq
1.83635e-25	0.49909	0.789	0.579	2.12631e-21	Parenchymal Tconv effector cells 1	Sec61g
1.89801e-25	0.402815	0.963	0.91	2.1977e-21	Parenchymal Tconv effector cells 1	Rpl26
1.9612e-25	0.39023	0.638	0.331	2.27087e-21	Parenchymal Tconv effector cells 1	Ndufb1-ps
2.06609e-25	0.39827	0.99	0.955	2.39232e-21	Parenchymal Tconv effector cells 1	Rps5
2.26843e-25	0.365423	0.994	0.974	2.62662e-21	Parenchymal Tconv effector cells 1	Rps3a1
2.66637e-25	0.422068	0.963	0.903	3.08739e-21	Parenchymal Tconv effector cells 1	Rpl35
2.68825e-25	0.398859	0.996	0.969	3.11273e-21	Parenchymal Tconv effector cells 1	Rpl18
4.43858e-25	0.454716	0.517	0.229	5.13943e-21	Parenchymal Tconv effector cells 1	Fam110a
7.37064e-25	0.484448	0.889	0.794	8.53446e-21	Parenchymal Tconv effector cells 1	S100a10
7.66351e-25	0.47859	0.995	0.991	8.87357e-21	Parenchymal Tconv effector cells 1	Jund
7.96172e-25	0.376594	0.996	0.976	9.21888e-21	Parenchymal Tconv effector cells 1	Rps4x
8.71708e-25	0.431568	0.438	0.166	1.00935e-20	Parenchymal Tconv effector cells 1	Rgs10
9.01812e-25	0.411102	0.941	0.886	1.04421e-20	Parenchymal Tconv effector cells 1	Naca
9.60613e-25	0.364505	0.99	0.974	1.11229e-20	Parenchymal Tconv effector cells 1	Rps27a
1.20389e-24	0.375345	0.612	0.302	1.39398e-20	Parenchymal Tconv effector cells 1	Ndufa1
1.54236e-24	0.355482	0.582	0.276	1.7859e-20	Parenchymal Tconv effector cells 1	Ost4
2.04071e-24	0.362742	0.951	0.917	2.36294e-20	Parenchymal Tconv effector cells 1	Rpl7
2.52524e-24	0.433751	0.944	0.877	2.92398e-20	Parenchymal Tconv effector cells 1	Rack1
3.26892e-24	0.464014	0.999	0.998	3.78509e-20	Parenchymal Tconv effector cells 1	Tmsb10
3.5056e-24	0.366618	0.569	0.276	4.05914e-20	Parenchymal Tconv effector cells 1	Uqcr10
3.62836e-24	0.411217	0.676	0.402	4.20127e-20	Parenchymal Tconv effector cells 1	Eif3k
3.67418e-24	0.36117	0.597	0.289	4.25433e-20	Parenchymal Tconv effector cells 1	Tmem258
6.2841e-24	0.483061	0.58	0.303	7.27636e-20	Parenchymal Tconv effector cells 1	Tigit
6.52154e-24	0.391193	0.986	0.969	7.55129e-20	Parenchymal Tconv effector cells 1	Rpl8
6.53908e-24	0.392447	0.962	0.91	7.5716e-20	Parenchymal Tconv effector cells 1	Rps18
7.38177e-24	0.37911	0.99	0.953	8.54735e-20	Parenchymal Tconv effector cells 1	Rps21
7.40541e-24	0.382091	0.592	0.288	8.57473e-20	Parenchymal Tconv effector cells 1	Mrpl52
1.03095e-23	0.335106	0.995	0.955	1.19373e-19	Parenchymal Tconv effector cells 1	Rpl39
1.10168e-23	0.416224	0.984	0.964	1.27564e-19	Parenchymal Tconv effector cells 1	Rpl10
1.40814e-23	0.369862	0.545	0.255	1.63049e-19	Parenchymal Tconv effector cells 1	Cox7a2l
1.41741e-23	0.345562	0.99	0.977	1.64122e-19	Parenchymal Tconv effector cells 1	Rpl11
1.4916e-23	0.389799	0.587	0.295	1.72712e-19	Parenchymal Tconv effector cells 1	Pomp
1.90025e-23	0.389107	0.604	0.303	2.2003e-19	Parenchymal Tconv effector cells 1	Cox17
2.25167e-23	0.372435	0.556	0.269	2.60721e-19	Parenchymal Tconv effector cells 1	Eif3i
2.42219e-23	0.361642	0.977	0.941	2.80465e-19	Parenchymal Tconv effector cells 1	Rpl15
3.59967e-23	0.346744	0.508	0.231	4.16805e-19	Parenchymal Tconv effector cells 1	Vamp8
3.73328e-23	0.412183	0.837	0.653	4.32277e-19	Parenchymal Tconv effector cells 1	Hcst
4.27641e-23	0.355678	0.58	0.288	4.95166e-19	Parenchymal Tconv effector cells 1	Psenen
5.01449e-23	0.372997	0.362	0.123	5.80628e-19	Parenchymal Tconv effector cells 1	Isg20
5.03255e-23	0.360578	0.957	0.919	5.82719e-19	Parenchymal Tconv effector cells 1	Cd3d
5.17796e-23	0.346799	0.557	0.269	5.99556e-19	Parenchymal Tconv effector cells 1	Gpx4
6.01003e-23	0.432085	0.815	0.622	6.95901e-19	Parenchymal Tconv effector cells 1	Pfdn5
6.85389e-23	0.35377	0.646	0.329	7.93612e-19	Parenchymal Tconv effector cells 1	Atp6v1f
8.51093e-23	0.396416	0.601	0.31	9.8548e-19	Parenchymal Tconv effector cells 1	Selenow
8.51773e-23	0.366871	0.991	0.958	9.86268e-19	Parenchymal Tconv effector cells 1	Rpl27
1.02011e-22	0.421867	0.85	0.664	1.18118e-18	Parenchymal Tconv effector cells 1	Uqcrh
1.55547e-22	0.337345	0.996	0.977	1.80108e-18	Parenchymal Tconv effector cells 1	Rpl37a
1.65988e-22	0.403103	0.92	0.842	1.92198e-18	Parenchymal Tconv effector cells 1	Rpl14
2.05604e-22	0.342607	0.624	0.324	2.38069e-18	Parenchymal Tconv effector cells 1	Taf10
2.74539e-22	0.31546	0.544	0.255	3.17888e-18	Parenchymal Tconv effector cells 1	Sumo1
2.8842e-22	0.357188	0.996	0.976	3.33961e-18	Parenchymal Tconv effector cells 1	Rps20
3.45057e-22	0.393223	0.81	0.574	3.99542e-18	Parenchymal Tconv effector cells 1	Elob
4.53595e-22	0.31156	0.539	0.248	5.25218e-18	Parenchymal Tconv effector cells 1	Atp5o
4.87832e-22	0.525351	0.305	0.088	5.64861e-18	Parenchymal Tconv effector cells 1	Ifitm3
5.06583e-22	0.350387	0.533	0.246	5.86572e-18	Parenchymal Tconv effector cells 1	Gpx1
5.76294e-22	0.543231	0.459	0.198	6.6729e-18	Parenchymal Tconv effector cells 1	Gzmk
8.45125e-22	0.347136	0.446	0.189	9.7857e-18	Parenchymal Tconv effector cells 1	Prdx2
1.08582e-21	0.421303	0.54	0.27	1.25728e-17	Parenchymal Tconv effector cells 1	Sertad1
1.50606e-21	0.383171	0.677	0.423	1.74386e-17	Parenchymal Tconv effector cells 1	Csnk2b
2.45339e-21	0.381728	0.981	0.946	2.84078e-17	Parenchymal Tconv effector cells 1	Rpl28
2.77197e-21	0.349758	0.491	0.227	3.20966e-17	Parenchymal Tconv effector cells 1	Rbx1
2.90301e-21	0.552546	0.917	0.861	3.3614e-17	Parenchymal Tconv effector cells 1	Ly6a
3.73637e-21	0.347871	0.999	0.986	4.32635e-17	Parenchymal Tconv effector cells 1	Rps8
4.33512e-21	0.330447	0.598	0.307	5.01964e-17	Parenchymal Tconv effector cells 1	Ndufa7
4.72338e-21	0.354288	0.993	0.957	5.4692e-17	Parenchymal Tconv effector cells 1	Rps14
4.82504e-21	0.325633	0.488	0.231	5.58692e-17	Parenchymal Tconv effector cells 1	Rabac1
5.20927e-21	0.403015	0.897	0.811	6.03182e-17	Parenchymal Tconv effector cells 1	Eif3f
5.54254e-21	0.491835	0.433	0.187	6.41771e-17	Parenchymal Tconv effector cells 1	Serpina3g
5.8149e-21	0.424656	0.464	0.203	6.73308e-17	Parenchymal Tconv effector cells 1	Capg
7.72359e-21	0.310162	0.519	0.248	8.94314e-17	Parenchymal Tconv effector cells 1	Eloc
8.08e-21	0.389591	0.676	0.404	9.35583e-17	Parenchymal Tconv effector cells 1	Polr1d
1.07641e-20	0.351655	0.659	0.385	1.24638e-16	Parenchymal Tconv effector cells 1	Tomm7
1.11291e-20	0.363634	0.653	0.369	1.28864e-16	Parenchymal Tconv effector cells 1	Cox7a2
1.15959e-20	0.766242	0.79	0.686	1.34269e-16	Parenchymal Tconv effector cells 1	Ctla2a
1.23955e-20	0.457689	0.687	0.452	1.43528e-16	Parenchymal Tconv effector cells 1	Sec61b
1.45792e-20	0.326121	0.995	0.957	1.68813e-16	Parenchymal Tconv effector cells 1	Rps27
1.50532e-20	0.348871	0.637	0.357	1.74301e-16	Parenchymal Tconv effector cells 1	Cox6a1
1.53844e-20	0.315063	0.434	0.18	1.78136e-16	Parenchymal Tconv effector cells 1	Rwdd1
1.97843e-20	0.338109	0.587	0.298	2.29082e-16	Parenchymal Tconv effector cells 1	D8Ertd738e
2.34288e-20	0.353255	0.984	0.953	2.71282e-16	Parenchymal Tconv effector cells 1	Rpl6
2.82644e-20	0.340112	0.99	0.962	3.27274e-16	Parenchymal Tconv effector cells 1	Rps26
3.29603e-20	0.369883	0.566	0.295	3.81648e-16	Parenchymal Tconv effector cells 1	Snu13
3.31244e-20	0.528452	0.896	0.83	3.83547e-16	Parenchymal Tconv effector cells 1	Ltb
3.49542e-20	0.31316	0.423	0.184	4.04735e-16	Parenchymal Tconv effector cells 1	Higd2a
3.58545e-20	0.404202	0.766	0.556	4.15159e-16	Parenchymal Tconv effector cells 1	Atp5l
3.6677e-20	0.331986	0.459	0.21	4.24683e-16	Parenchymal Tconv effector cells 1	Ech1
3.74741e-20	0.335554	0.622	0.34	4.33913e-16	Parenchymal Tconv effector cells 1	Psma2
3.75716e-20	0.359483	0.878	0.75	4.35041e-16	Parenchymal Tconv effector cells 1	Cox4i1
4.34414e-20	0.528081	0.918	0.865	5.03008e-16	Parenchymal Tconv effector cells 1	Aldoa
5.47457e-20	0.330566	0.494	0.243	6.339e-16	Parenchymal Tconv effector cells 1	Sirt2
6.13181e-20	0.397551	0.829	0.66	7.10002e-16	Parenchymal Tconv effector cells 1	Uba52
7.06702e-20	0.313013	0.435	0.192	8.1829e-16	Parenchymal Tconv effector cells 1	Arrb2
9.56509e-20	0.333198	0.543	0.282	1.10754e-15	Parenchymal Tconv effector cells 1	Gstp1
9.91637e-20	0.359044	0.618	0.35	1.14822e-15	Parenchymal Tconv effector cells 1	Atp5mpl
1.26469e-19	0.366544	0.89	0.811	1.46439e-15	Parenchymal Tconv effector cells 1	Rpl4
1.56119e-19	0.712838	0.718	0.608	1.8077e-15	Parenchymal Tconv effector cells 1	S100a6
1.80029e-19	0.321054	0.523	0.262	2.08456e-15	Parenchymal Tconv effector cells 1	Plaat3
1.90429e-19	0.407315	0.963	0.919	2.20498e-15	Parenchymal Tconv effector cells 1	Rps12
2.0557e-19	0.365617	0.644	0.38	2.38029e-15	Parenchymal Tconv effector cells 1	H2afj
2.15853e-19	0.300825	0.44	0.198	2.49936e-15	Parenchymal Tconv effector cells 1	Ndufb10
2.41788e-19	0.298836	0.476	0.225	2.79966e-15	Parenchymal Tconv effector cells 1	Taldo1
2.43834e-19	0.320005	0.941	0.821	2.82336e-15	Parenchymal Tconv effector cells 1	Serf2
2.62602e-19	0.314999	0.995	0.984	3.04067e-15	Parenchymal Tconv effector cells 1	Rps2
2.66529e-19	0.320048	0.497	0.241	3.08614e-15	Parenchymal Tconv effector cells 1	Ssbp4
3.08069e-19	0.289329	0.361	0.144	3.56713e-15	Parenchymal Tconv effector cells 1	Ndufv2
3.27489e-19	0.325534	0.996	0.983	3.79199e-15	Parenchymal Tconv effector cells 1	Fth1
3.28854e-19	0.351031	0.606	0.34	3.8078e-15	Parenchymal Tconv effector cells 1	Grina
3.6386e-19	0.360986	0.519	0.256	4.21313e-15	Parenchymal Tconv effector cells 1	Batf
4.22195e-19	0.331043	0.478	0.239	4.8886e-15	Parenchymal Tconv effector cells 1	Cope
4.51957e-19	0.353498	0.669	0.423	5.23322e-15	Parenchymal Tconv effector cells 1	Tma7
4.66332e-19	0.48687	0.634	0.383	5.39966e-15	Parenchymal Tconv effector cells 1	Pgk1
4.82991e-19	0.327787	0.449	0.21	5.59255e-15	Parenchymal Tconv effector cells 1	Dynlrb1
5.06595e-19	0.313753	0.6	0.321	5.86587e-15	Parenchymal Tconv effector cells 1	Ndufb11
5.36502e-19	0.323987	0.669	0.388	6.21216e-15	Parenchymal Tconv effector cells 1	Atp5c1
5.97331e-19	0.340444	0.705	0.451	6.9165e-15	Parenchymal Tconv effector cells 1	Cox6b1
7.2232e-19	0.453091	0.787	0.605	8.36375e-15	Parenchymal Tconv effector cells 1	Rpl23a
7.43191e-19	0.378152	0.52	0.277	8.60541e-15	Parenchymal Tconv effector cells 1	Eno1
7.55395e-19	0.303446	0.415	0.185	8.74672e-15	Parenchymal Tconv effector cells 1	Cops9
8.05012e-19	0.32781	0.321	0.116	9.32124e-15	Parenchymal Tconv effector cells 1	Ddt
8.06363e-19	0.386521	0.886	0.828	9.33688e-15	Parenchymal Tconv effector cells 1	Rpl12
8.64744e-19	0.336131	0.963	0.941	1.00129e-14	Parenchymal Tconv effector cells 1	Rpl10a
8.86253e-19	0.296298	0.597	0.308	1.02619e-14	Parenchymal Tconv effector cells 1	S100a13
9.45588e-19	0.400846	0.502	0.262	1.0949e-14	Parenchymal Tconv effector cells 1	Litaf
1.02702e-18	0.350633	0.991	0.946	1.18919e-14	Parenchymal Tconv effector cells 1	Rpl38
1.10777e-18	0.329652	0.964	0.95	1.28269e-14	Parenchymal Tconv effector cells 1	Coro1a
1.2215e-18	0.361726	0.664	0.414	1.41438e-14	Parenchymal Tconv effector cells 1	Gabarap
1.29586e-18	0.271504	0.525	0.262	1.50048e-14	Parenchymal Tconv effector cells 1	Rtraf
1.88295e-18	0.370111	0.748	0.537	2.18027e-14	Parenchymal Tconv effector cells 1	Cox5b
1.94257e-18	0.284556	0.356	0.14	2.2493e-14	Parenchymal Tconv effector cells 1	Ndufb3
1.9764e-18	0.342827	0.55	0.295	2.28847e-14	Parenchymal Tconv effector cells 1	Fis1
2.03334e-18	0.278557	0.567	0.296	2.3544e-14	Parenchymal Tconv effector cells 1	Rnasek
2.04332e-18	0.306582	0.543	0.281	2.36596e-14	Parenchymal Tconv effector cells 1	Ndufa2
2.19242e-18	0.300928	0.498	0.255	2.5386e-14	Parenchymal Tconv effector cells 1	Ube2v1
2.23764e-18	0.31143	0.438	0.205	2.59096e-14	Parenchymal Tconv effector cells 1	Rnh1
2.42656e-18	0.275679	0.989	0.953	2.80972e-14	Parenchymal Tconv effector cells 1	Rps23
2.65697e-18	0.514998	0.994	0.983	3.0765e-14	Parenchymal Tconv effector cells 1	Srgn
2.86376e-18	0.298341	0.557	0.291	3.31595e-14	Parenchymal Tconv effector cells 1	Spcs1
3.86433e-18	0.346648	0.71	0.48	4.47451e-14	Parenchymal Tconv effector cells 1	Atp5md
3.9281e-18	0.334658	0.913	0.818	4.54834e-14	Parenchymal Tconv effector cells 1	Eef1b2
3.94573e-18	0.35782	0.658	0.418	4.56876e-14	Parenchymal Tconv effector cells 1	Prelid1
4.10016e-18	0.315979	0.517	0.274	4.74757e-14	Parenchymal Tconv effector cells 1	Arpp19
4.48461e-18	0.2902	0.443	0.208	5.19273e-14	Parenchymal Tconv effector cells 1	Tbca
6.17697e-18	0.306298	0.567	0.305	7.15231e-14	Parenchymal Tconv effector cells 1	Gimap1
6.89186e-18	0.309329	0.529	0.277	7.98009e-14	Parenchymal Tconv effector cells 1	Nedd8
7.24032e-18	0.290727	0.989	0.951	8.38357e-14	Parenchymal Tconv effector cells 1	Rps28
7.58955e-18	0.295164	0.409	0.182	8.78794e-14	Parenchymal Tconv effector cells 1	Uqcr11
7.7495e-18	0.345731	0.91	0.841	8.97315e-14	Parenchymal Tconv effector cells 1	Btf3
8.39273e-18	0.309387	0.58	0.324	9.71795e-14	Parenchymal Tconv effector cells 1	1810037I17Rik
1.04584e-17	0.33639	0.622	0.359	1.21098e-13	Parenchymal Tconv effector cells 1	Gimap5
1.11549e-17	0.383059	0.42	0.201	1.29163e-13	Parenchymal Tconv effector cells 1	Susd3
1.14716e-17	0.369303	0.928	0.886	1.3283e-13	Parenchymal Tconv effector cells 1	Sh3bgrl3
1.27936e-17	0.26288	0.282	0.094	1.48137e-13	Parenchymal Tconv effector cells 1	Lamtor4
1.29525e-17	0.314296	0.546	0.295	1.49977e-13	Parenchymal Tconv effector cells 1	Ifi27
1.51041e-17	0.312633	0.661	0.409	1.7489e-13	Parenchymal Tconv effector cells 1	Atp5j
1.52977e-17	0.299216	0.311	0.114	1.77132e-13	Parenchymal Tconv effector cells 1	Tesc
1.62334e-17	0.313153	0.556	0.303	1.87967e-13	Parenchymal Tconv effector cells 1	Atp5g1
1.67601e-17	0.349383	0.787	0.615	1.94065e-13	Parenchymal Tconv effector cells 1	Cox6c
1.76711e-17	0.391496	0.985	0.946	2.04614e-13	Parenchymal Tconv effector cells 1	Cd52
1.83128e-17	0.390032	0.797	0.631	2.12044e-13	Parenchymal Tconv effector cells 1	Rps25
2.15975e-17	0.34111	0.639	0.402	2.50077e-13	Parenchymal Tconv effector cells 1	Psmb9
2.19862e-17	0.27278	0.601	0.315	2.54578e-13	Parenchymal Tconv effector cells 1	Reep5
2.23353e-17	0.252944	0.299	0.106	2.5862e-13	Parenchymal Tconv effector cells 1	Tbcb
2.41277e-17	0.525889	0.511	0.284	2.79374e-13	Parenchymal Tconv effector cells 1	Tpi1
3.08305e-17	0.334115	0.572	0.322	3.56986e-13	Parenchymal Tconv effector cells 1	Gimap7
3.13986e-17	0.291648	0.441	0.215	3.63565e-13	Parenchymal Tconv effector cells 1	Ap2s1
3.74437e-17	0.296765	0.415	0.192	4.3356e-13	Parenchymal Tconv effector cells 1	Nme1
5.80452e-17	0.282312	0.473	0.239	6.72105e-13	Parenchymal Tconv effector cells 1	Akr1a1
6.5255e-17	0.280898	0.433	0.206	7.55587e-13	Parenchymal Tconv effector cells 1	Ndufa11
6.96527e-17	0.306697	0.443	0.217	8.06508e-13	Parenchymal Tconv effector cells 1	Dnajc15
7.11199e-17	0.349617	0.674	0.432	8.23497e-13	Parenchymal Tconv effector cells 1	Prr13
7.57365e-17	0.282638	0.493	0.251	8.76953e-13	Parenchymal Tconv effector cells 1	Ndufb7
7.81183e-17	0.279079	0.646	0.373	9.04531e-13	Parenchymal Tconv effector cells 1	Ndufa3
7.97972e-17	0.374882	0.865	0.747	9.23972e-13	Parenchymal Tconv effector cells 1	Atp5e
9.78121e-17	0.36113	0.501	0.262	1.13257e-12	Parenchymal Tconv effector cells 1	Glrx
9.92303e-17	0.316208	0.545	0.307	1.14899e-12	Parenchymal Tconv effector cells 1	Cdk2ap2
1.39757e-16	0.323185	0.776	0.553	1.61825e-12	Parenchymal Tconv effector cells 1	Sem1
1.40752e-16	0.281288	0.344	0.142	1.62977e-12	Parenchymal Tconv effector cells 1	Romo1
1.50207e-16	0.349288	0.796	0.633	1.73925e-12	Parenchymal Tconv effector cells 1	Ubl5
1.70899e-16	0.304278	0.503	0.267	1.97883e-12	Parenchymal Tconv effector cells 1	Atox1
1.75613e-16	0.310558	0.701	0.466	2.03342e-12	Parenchymal Tconv effector cells 1	Edf1
2.00756e-16	0.318292	0.739	0.511	2.32455e-12	Parenchymal Tconv effector cells 1	Chchd2
2.02384e-16	0.419646	0.878	0.818	2.34341e-12	Parenchymal Tconv effector cells 1	Ctsw
2.26309e-16	0.307746	0.592	0.334	2.62043e-12	Parenchymal Tconv effector cells 1	Atp6v0e
2.87641e-16	0.254738	0.434	0.208	3.33059e-12	Parenchymal Tconv effector cells 1	Rab11b
3.13466e-16	0.287901	0.989	0.972	3.62962e-12	Parenchymal Tconv effector cells 1	Rpl21
3.24573e-16	0.29514	0.571	0.322	3.75824e-12	Parenchymal Tconv effector cells 1	Ndufa4
3.4257e-16	0.292378	0.553	0.307	3.96662e-12	Parenchymal Tconv effector cells 1	Gpsm3
3.66399e-16	0.306862	0.572	0.338	4.24253e-12	Parenchymal Tconv effector cells 1	Ssr4
3.78472e-16	0.362645	0.53	0.305	4.38232e-12	Parenchymal Tconv effector cells 1	Tuba1a
4.4937e-16	0.271248	0.422	0.205	5.20326e-12	Parenchymal Tconv effector cells 1	Mlf2
4.8031e-16	0.264079	0.413	0.199	5.56151e-12	Parenchymal Tconv effector cells 1	Esd
5.35174e-16	0.269197	0.482	0.248	6.19678e-12	Parenchymal Tconv effector cells 1	Coro1b
5.69296e-16	0.308296	0.972	0.92	6.59188e-12	Parenchymal Tconv effector cells 1	Myl6
5.85014e-16	0.264565	0.42	0.201	6.77388e-12	Parenchymal Tconv effector cells 1	Ndufb5
6.12783e-16	0.406123	0.787	0.634	7.09541e-12	Parenchymal Tconv effector cells 1	Gpi1
6.15035e-16	0.318421	0.433	0.22	7.12149e-12	Parenchymal Tconv effector cells 1	Higd1a
6.79451e-16	0.289124	0.988	0.962	7.86736e-12	Parenchymal Tconv effector cells 1	Rplp1
6.94231e-16	0.277503	0.414	0.203	8.0385e-12	Parenchymal Tconv effector cells 1	Tmem160
8.08526e-16	0.295516	0.388	0.182	9.36192e-12	Parenchymal Tconv effector cells 1	Pglyrp1
8.20588e-16	0.250984	0.399	0.184	9.50158e-12	Parenchymal Tconv effector cells 1	Aurkaip1
8.33258e-16	0.306877	0.54	0.302	9.6483e-12	Parenchymal Tconv effector cells 1	Grcc10
8.47689e-16	0.295486	0.387	0.182	9.8154e-12	Parenchymal Tconv effector cells 1	Cst7
8.51956e-16	0.389595	0.852	0.754	9.8648e-12	Parenchymal Tconv effector cells 1	Rpl5
1.06934e-15	0.280208	0.578	0.331	1.23819e-11	Parenchymal Tconv effector cells 1	Snrpf
1.23916e-15	0.26605	0.449	0.227	1.43482e-11	Parenchymal Tconv effector cells 1	Ndufb8
1.54196e-15	0.365459	0.749	0.534	1.78543e-11	Parenchymal Tconv effector cells 1	Krtcap2
1.65575e-15	0.257606	0.351	0.153	1.91719e-11	Parenchymal Tconv effector cells 1	Cstb
1.66335e-15	0.328223	0.815	0.685	1.92599e-11	Parenchymal Tconv effector cells 1	Eif3h
1.81112e-15	0.352988	0.682	0.471	2.09709e-11	Parenchymal Tconv effector cells 1	Tspo
2.09162e-15	0.279771	0.423	0.21	2.42189e-11	Parenchymal Tconv effector cells 1	Cst3
2.14691e-15	0.265656	0.595	0.347	2.48591e-11	Parenchymal Tconv effector cells 1	Ap2m1
2.19577e-15	0.32272	0.763	0.56	2.54248e-11	Parenchymal Tconv effector cells 1	Ppp1ca
2.29688e-15	0.273303	0.501	0.276	2.65956e-11	Parenchymal Tconv effector cells 1	Tomm22
2.30302e-15	0.289729	0.443	0.225	2.66667e-11	Parenchymal Tconv effector cells 1	Mif4gd
2.31863e-15	0.258167	0.278	0.101	2.68474e-11	Parenchymal Tconv effector cells 1	Sdcbp2
2.32579e-15	0.299754	0.433	0.217	2.69303e-11	Parenchymal Tconv effector cells 1	Sptssa
2.34113e-15	0.535008	0.684	0.53	2.7108e-11	Parenchymal Tconv effector cells 1	Mif
2.34553e-15	0.32556	0.745	0.555	2.71589e-11	Parenchymal Tconv effector cells 1	Ppib
2.60417e-15	0.323245	0.726	0.523	3.01537e-11	Parenchymal Tconv effector cells 1	Atp5j2
2.60939e-15	0.274483	0.571	0.324	3.02141e-11	Parenchymal Tconv effector cells 1	Sap18
2.86838e-15	0.255977	0.36	0.161	3.3213e-11	Parenchymal Tconv effector cells 1	Ndufs6
3.29093e-15	0.259925	0.371	0.172	3.81057e-11	Parenchymal Tconv effector cells 1	Ier3ip1
3.6772e-15	0.334508	0.443	0.236	4.25783e-11	Parenchymal Tconv effector cells 1	Sh2d1a
3.9675e-15	0.328388	0.805	0.629	4.59397e-11	Parenchymal Tconv effector cells 1	Atp5d
4.08942e-15	0.298969	0.907	0.825	4.73514e-11	Parenchymal Tconv effector cells 1	Myl12a
4.10556e-15	0.302723	0.619	0.383	4.75382e-11	Parenchymal Tconv effector cells 1	Dynll1
4.97574e-15	0.341499	0.697	0.494	5.76141e-11	Parenchymal Tconv effector cells 1	Nsa2
5.40039e-15	0.272155	0.391	0.191	6.25312e-11	Parenchymal Tconv effector cells 1	Wdr83os
5.65811e-15	0.268506	0.376	0.175	6.55153e-11	Parenchymal Tconv effector cells 1	Pold4
6.00633e-15	0.30256	0.663	0.432	6.95473e-11	Parenchymal Tconv effector cells 1	Tomm6
6.2044e-15	0.291357	0.65	0.416	7.18407e-11	Parenchymal Tconv effector cells 1	Psmb3
6.43217e-15	0.288017	0.519	0.296	7.44781e-11	Parenchymal Tconv effector cells 1	Vps28
6.55158e-15	0.386901	0.436	0.231	7.58607e-11	Parenchymal Tconv effector cells 1	Ckb
7.10954e-15	0.263658	0.58	0.341	8.23213e-11	Parenchymal Tconv effector cells 1	Supt4a
7.37806e-15	0.270194	0.996	0.977	8.54306e-11	Parenchymal Tconv effector cells 1	Pfn1
8.00718e-15	0.254294	0.274	0.104	9.27151e-11	Parenchymal Tconv effector cells 1	Slc25a11
8.10649e-15	0.31517	0.6	0.357	9.3865e-11	Parenchymal Tconv effector cells 1	Bsg
8.12008e-15	0.329789	0.759	0.56	9.40224e-11	Parenchymal Tconv effector cells 1	Gng5
9.33022e-15	0.282678	0.574	0.333	1.08035e-10	Parenchymal Tconv effector cells 1	Ccni
9.72287e-15	0.273071	0.623	0.381	1.12581e-10	Parenchymal Tconv effector cells 1	Snrpb
1.04585e-14	0.306149	0.611	0.381	1.21099e-10	Parenchymal Tconv effector cells 1	Ypel3
1.21276e-14	0.283452	0.896	0.799	1.40425e-10	Parenchymal Tconv effector cells 1	Rbm3
1.3521e-14	0.25178	0.512	0.284	1.5656e-10	Parenchymal Tconv effector cells 1	Calm3
1.38758e-14	0.289002	0.462	0.244	1.60668e-10	Parenchymal Tconv effector cells 1	Pgam1
1.45518e-14	0.269671	0.424	0.218	1.68495e-10	Parenchymal Tconv effector cells 1	Psmb5
1.51e-14	0.268368	0.984	0.962	1.74843e-10	Parenchymal Tconv effector cells 1	Rpl3
1.56661e-14	0.254211	0.451	0.239	1.81397e-10	Parenchymal Tconv effector cells 1	Ube2l3
2.00306e-14	0.276091	0.962	0.943	2.31934e-10	Parenchymal Tconv effector cells 1	Fxyd5
2.01291e-14	0.28607	0.921	0.854	2.33075e-10	Parenchymal Tconv effector cells 1	Rps6
2.04129e-14	0.302486	0.413	0.208	2.36361e-10	Parenchymal Tconv effector cells 1	Socs1
2.07479e-14	0.290561	0.815	0.679	2.4024e-10	Parenchymal Tconv effector cells 1	Arf5
2.34272e-14	0.254485	0.409	0.208	2.71263e-10	Parenchymal Tconv effector cells 1	Timm13
2.50334e-14	0.30393	0.728	0.527	2.89861e-10	Parenchymal Tconv effector cells 1	Cox5a
2.9413e-14	0.262774	0.392	0.198	3.40573e-10	Parenchymal Tconv effector cells 1	Snrpd2
3.38368e-14	0.295219	0.629	0.4	3.91796e-10	Parenchymal Tconv effector cells 1	Vasp
3.49916e-14	0.300044	0.59	0.357	4.05167e-10	Parenchymal Tconv effector cells 1	Spcs2
3.52502e-14	0.275924	0.515	0.291	4.08162e-10	Parenchymal Tconv effector cells 1	Cycs
4.70657e-14	0.311146	0.593	0.367	5.44974e-10	Parenchymal Tconv effector cells 1	Eef1g
4.71015e-14	0.266537	0.489	0.277	5.45389e-10	Parenchymal Tconv effector cells 1	Smdt1
4.79273e-14	0.348933	0.815	0.692	5.5495e-10	Parenchymal Tconv effector cells 1	Psme2
4.97029e-14	0.272356	0.461	0.258	5.7551e-10	Parenchymal Tconv effector cells 1	Dazap1
5.11771e-14	0.299327	0.8	0.633	5.9258e-10	Parenchymal Tconv effector cells 1	Tle5
5.13032e-14	0.260893	0.419	0.22	5.94039e-10	Parenchymal Tconv effector cells 1	Lsm12
5.53381e-14	0.254178	0.386	0.192	6.4076e-10	Parenchymal Tconv effector cells 1	Tmem179b
5.70049e-14	0.374171	0.77	0.624	6.60059e-10	Parenchymal Tconv effector cells 1	Rps15
6.20115e-14	0.252734	0.59	0.341	7.18031e-10	Parenchymal Tconv effector cells 1	Anp32a
7.19989e-14	0.283328	0.441	0.229	8.33675e-10	Parenchymal Tconv effector cells 1	Txndc17
8.69649e-14	0.292854	0.525	0.302	1.00697e-09	Parenchymal Tconv effector cells 1	Ptms
9.07968e-14	0.306703	0.708	0.513	1.05134e-09	Parenchymal Tconv effector cells 1	Ndufa13
1.00607e-13	0.255589	0.519	0.296	1.16493e-09	Parenchymal Tconv effector cells 1	Ubxn1
1.2126e-13	0.289445	0.467	0.265	1.40406e-09	Parenchymal Tconv effector cells 1	Manf
1.25213e-13	0.250063	0.528	0.308	1.44985e-09	Parenchymal Tconv effector cells 1	Psmd8
1.33293e-13	0.390702	0.876	0.832	1.5434e-09	Parenchymal Tconv effector cells 1	Sdf4
1.38335e-13	0.302255	0.811	0.666	1.60178e-09	Parenchymal Tconv effector cells 1	Psme1
1.42654e-13	0.462907	0.586	0.406	1.65179e-09	Parenchymal Tconv effector cells 1	Anxa2
1.70765e-13	0.283178	0.706	0.506	1.97729e-09	Parenchymal Tconv effector cells 1	Gnb2
1.79205e-13	0.2748	0.775	0.57	2.07502e-09	Parenchymal Tconv effector cells 1	Atp5g2
2.01391e-13	0.360195	0.791	0.69	2.33191e-09	Parenchymal Tconv effector cells 1	Cotl1
2.04637e-13	0.307791	0.839	0.74	2.36949e-09	Parenchymal Tconv effector cells 1	Atp5g3
2.07037e-13	0.282904	0.71	0.511	2.39728e-09	Parenchymal Tconv effector cells 1	Selenok
2.29583e-13	0.255203	0.41	0.215	2.65834e-09	Parenchymal Tconv effector cells 1	Brk1
2.87269e-13	0.278683	0.483	0.272	3.32629e-09	Parenchymal Tconv effector cells 1	Fam102a
3.03789e-13	0.296984	0.425	0.224	3.51758e-09	Parenchymal Tconv effector cells 1	Cd40lg
3.11056e-13	0.261903	0.891	0.783	3.60172e-09	Parenchymal Tconv effector cells 1	Clic1
3.15257e-13	0.411598	0.482	0.289	3.65036e-09	Parenchymal Tconv effector cells 1	Rilpl2
3.20201e-13	0.270134	0.726	0.51	3.7076e-09	Parenchymal Tconv effector cells 1	Ppp1r18
3.62694e-13	0.286922	0.543	0.326	4.19964e-09	Parenchymal Tconv effector cells 1	Trbc2
3.83472e-13	0.260977	0.491	0.284	4.44022e-09	Parenchymal Tconv effector cells 1	Eif3m
4.33761e-13	0.259521	0.52	0.307	5.02252e-09	Parenchymal Tconv effector cells 1	Pstpip1
4.35396e-13	0.281106	0.282	0.118	5.04145e-09	Parenchymal Tconv effector cells 1	Fam162a
4.48584e-13	0.266615	0.31	0.14	5.19416e-09	Parenchymal Tconv effector cells 1	Lysmd2
4.49574e-13	0.272761	0.434	0.239	5.20562e-09	Parenchymal Tconv effector cells 1	Smpdl3a
4.51077e-13	0.251575	0.29	0.128	5.22302e-09	Parenchymal Tconv effector cells 1	Chmp5
4.92249e-13	0.251991	0.456	0.258	5.69976e-09	Parenchymal Tconv effector cells 1	Idh3b
6.53861e-13	0.268978	0.707	0.501	7.57106e-09	Parenchymal Tconv effector cells 1	Abracl
8.63522e-13	0.295164	0.336	0.161	9.99872e-09	Parenchymal Tconv effector cells 1	Marcksl1
8.89811e-13	0.255274	0.378	0.192	1.03031e-08	Parenchymal Tconv effector cells 1	Pgls
9.89076e-13	0.272372	0.373	0.187	1.14525e-08	Parenchymal Tconv effector cells 1	Cxcr3
1.02498e-12	0.374176	0.88	0.849	1.18682e-08	Parenchymal Tconv effector cells 1	Sub1
1.03582e-12	0.322939	0.859	0.795	1.19938e-08	Parenchymal Tconv effector cells 1	Lsp1
1.1136e-12	0.258174	0.975	0.96	1.28943e-08	Parenchymal Tconv effector cells 1	Rps19
1.11895e-12	0.303044	0.258	0.106	1.29563e-08	Parenchymal Tconv effector cells 1	Lgals3
1.14431e-12	0.281046	0.644	0.428	1.325e-08	Parenchymal Tconv effector cells 1	Txn1
1.23664e-12	0.260893	0.459	0.256	1.43191e-08	Parenchymal Tconv effector cells 1	Camk2n1
1.38791e-12	0.251255	0.44	0.246	1.60706e-08	Parenchymal Tconv effector cells 1	Mettl23
1.84399e-12	0.296335	0.812	0.692	2.13516e-08	Parenchymal Tconv effector cells 1	Cox7c
2.0655e-12	0.274587	0.328	0.158	2.39165e-08	Parenchymal Tconv effector cells 1	Prr7
3.08069e-12	0.325709	0.828	0.721	3.56714e-08	Parenchymal Tconv effector cells 1	Eif5a
3.16037e-12	0.267944	0.834	0.711	3.65939e-08	Parenchymal Tconv effector cells 1	Arpc3
3.57289e-12	0.320704	0.921	0.865	4.13705e-08	Parenchymal Tconv effector cells 1	Ftl1
4.82417e-12	0.512432	0.66	0.539	5.5859e-08	Parenchymal Tconv effector cells 1	S100a4
5.71895e-12	0.486527	0.447	0.265	6.62197e-08	Parenchymal Tconv effector cells 1	Rgcc
6.65699e-12	0.259545	0.632	0.423	7.70813e-08	Parenchymal Tconv effector cells 1	CAAA01147332.1
6.73464e-12	0.476787	0.407	0.227	7.79804e-08	Parenchymal Tconv effector cells 1	Gadd45g
8.1615e-12	0.314619	0.841	0.759	9.4502e-08	Parenchymal Tconv effector cells 1	Hopx
9.06516e-12	0.332392	0.574	0.364	1.04965e-07	Parenchymal Tconv effector cells 1	Igtp
9.28853e-12	0.271866	0.708	0.511	1.07552e-07	Parenchymal Tconv effector cells 1	Ptpn18
9.49259e-12	0.273555	0.774	0.612	1.09915e-07	Parenchymal Tconv effector cells 1	Npc2
1.00951e-11	0.31914	0.756	0.596	1.16891e-07	Parenchymal Tconv effector cells 1	Rpl31
1.08125e-11	0.43517	0.844	0.841	1.25198e-07	Parenchymal Tconv effector cells 1	Ifi27l2a
1.18969e-11	0.253162	0.492	0.296	1.37754e-07	Parenchymal Tconv effector cells 1	Uqcrfs1
1.43692e-11	0.280571	0.501	0.307	1.66381e-07	Parenchymal Tconv effector cells 1	Ifi47
1.56377e-11	0.278243	0.564	0.367	1.81069e-07	Parenchymal Tconv effector cells 1	Crlf2
1.68944e-11	0.345226	0.733	0.567	1.9562e-07	Parenchymal Tconv effector cells 1	Tagln2
1.90011e-11	0.272667	0.695	0.529	2.20014e-07	Parenchymal Tconv effector cells 1	Pcbp1
2.05886e-11	0.288986	0.607	0.395	2.38395e-07	Parenchymal Tconv effector cells 1	Hspe1
2.50132e-11	0.252801	0.934	0.92	2.89628e-07	Parenchymal Tconv effector cells 1	Ldha
2.81989e-11	0.277966	0.771	0.634	3.26515e-07	Parenchymal Tconv effector cells 1	Limd2
3.08961e-11	0.394286	0.336	0.177	3.57746e-07	Parenchymal Tconv effector cells 1	Isg15
5.05374e-11	0.37956	0.936	0.927	5.85172e-07	Parenchymal Tconv effector cells 1	Gadd45b
6.39272e-11	0.25256	0.896	0.858	7.40213e-07	Parenchymal Tconv effector cells 1	Arhgdib
7.19827e-11	0.257938	0.952	0.945	8.33488e-07	Parenchymal Tconv effector cells 1	Lat
7.56069e-11	0.309124	0.938	0.917	8.75452e-07	Parenchymal Tconv effector cells 1	Thy1
9.70889e-11	0.322668	0.739	0.61	1.12419e-06	Parenchymal Tconv effector cells 1	2410006H16Rik
9.80839e-11	0.272471	0.827	0.697	1.13571e-06	Parenchymal Tconv effector cells 1	Dad1
3.39502e-10	0.483031	0.528	0.359	3.93109e-06	Parenchymal Tconv effector cells 1	Cdkn1a
3.89001e-10	0.319062	0.881	0.867	4.50425e-06	Parenchymal Tconv effector cells 1	Ier5
4.95349e-10	0.272805	0.71	0.536	5.73564e-06	Parenchymal Tconv effector cells 1	Nme2
7.55944e-10	0.273424	0.604	0.419	8.75308e-06	Parenchymal Tconv effector cells 1	Ehd1
9.45895e-10	0.308898	0.789	0.714	1.09525e-05	Parenchymal Tconv effector cells 1	Ptprcap
1.45253e-09	0.264869	0.813	0.721	1.68189e-05	Parenchymal Tconv effector cells 1	Psmb8
2.09033e-09	0.332523	0.426	0.267	2.42039e-05	Parenchymal Tconv effector cells 1	Socs3
4.16502e-09	0.430945	0.745	0.676	4.82267e-05	Parenchymal Tconv effector cells 1	Tnfrsf4
5.02186e-09	0.47468	0.272	0.14	5.81482e-05	Parenchymal Tconv effector cells 1	Lta
5.57349e-09	0.271504	0.397	0.246	6.45354e-05	Parenchymal Tconv effector cells 1	Klf10
6.92246e-09	0.257988	0.931	0.913	8.01552e-05	Parenchymal Tconv effector cells 1	Pkm
1.43213e-08	0.297595	0.283	0.154	0.000165827	Parenchymal Tconv effector cells 1	Rhob
3.52886e-08	0.370922	0.789	0.744	0.000408607	Parenchymal Tconv effector cells 1	Id2
4.34305e-08	0.370613	0.633	0.503	0.000502881	Parenchymal Tconv effector cells 1	Tnf
7.81157e-08	0.431902	0.287	0.168	0.000904501	Parenchymal Tconv effector cells 1	Irf8
8.86211e-08	0.315199	0.993	0.997	0.00102614	Parenchymal Tconv effector cells 1	Nfkbia
1.49351e-07	0.309976	0.559	0.402	0.00172934	Parenchymal Tconv effector cells 1	Cited2
3.61608e-07	0.439972	0.8	0.776	0.00418705	Parenchymal Tconv effector cells 1	Crip1
5.0778e-07	0.319921	0.759	0.712	0.00587959	Parenchymal Tconv effector cells 1	Csrnp1
6.01846e-07	0.475875	0.546	0.44	0.00696877	Parenchymal Tconv effector cells 1	Lag3
1.66325e-06	0.265168	0.533	0.393	0.0192587	Parenchymal Tconv effector cells 1	Tagap
8.5627e-06	0.306435	0.855	0.849	0.0991475	Parenchymal Tconv effector cells 1	Ier2
1.27144e-05	0.417785	0.629	0.499	0.147221	Parenchymal Tconv effector cells 1	Dnajb1
2.20568e-05	0.285932	0.321	0.217	0.255396	Parenchymal Tconv effector cells 1	Ecm1
2.75872e-05	0.414897	0.865	0.893	0.319432	Parenchymal Tconv effector cells 1	Dusp1
4.28109e-05	0.29835	0.613	0.518	0.495707	Parenchymal Tconv effector cells 1	Phlda1
0.000221474	0.362984	0.923	0.948	1	Parenchymal Tconv effector cells 1	Zfp36
0.000222138	0.273121	0.896	0.905	1	Parenchymal Tconv effector cells 1	Nkg7
0.000232785	0.36591	0.873	0.908	1	Parenchymal Tconv effector cells 1	Ccl5
0.00126742	0.286525	0.794	0.844	1	Parenchymal Tconv effector cells 1	Vim
0.00325289	0.291287	0.942	0.938	1	Parenchymal Tconv effector cells 1	Ifng
0.00490078	0.364141	0.847	0.877	1	Parenchymal Tconv effector cells 1	Rgs16
1.47145e-84	1.53253	1	0.999	1.70379e-80	Parenchymal Tconv effector cells 2	Malat1
1.17219e-61	1.68076	0.985	0.679	1.35727e-57	Parenchymal Tconv effector cells 2	Gm26917
1.39256e-58	1.09798	1	0.913	1.61244e-54	Parenchymal Tconv effector cells 2	Srrm2
4.80276e-55	1.38849	0.931	0.651	5.56112e-51	Parenchymal Tconv effector cells 2	Xist
1.74055e-53	1.12683	1	0.972	2.01538e-49	Parenchymal Tconv effector cells 2	Ptprc
1.01603e-50	1.25854	0.828	0.437	1.17646e-46	Parenchymal Tconv effector cells 2	Chd2
1.10909e-47	1.1192	0.975	0.838	1.28422e-43	Parenchymal Tconv effector cells 2	Mbnl1
1.23155e-42	1.05037	0.995	0.861	1.42601e-38	Parenchymal Tconv effector cells 2	Akap13
3.89998e-42	1.31523	0.951	0.764	4.51579e-38	Parenchymal Tconv effector cells 2	Nfkb1
1.28314e-39	0.948892	0.975	0.835	1.48575e-35	Parenchymal Tconv effector cells 2	Fus
3.14345e-38	0.997496	0.902	0.726	3.6398e-34	Parenchymal Tconv effector cells 2	Luc7l2
1.11529e-35	1.09902	0.765	0.454	1.29139e-31	Parenchymal Tconv effector cells 2	Fryl
1.58757e-34	0.776458	0.971	0.907	1.83825e-30	Parenchymal Tconv effector cells 2	Sf3b1
1.68432e-34	0.735228	1	0.975	1.95027e-30	Parenchymal Tconv effector cells 2	mt-Co2
4.23268e-34	0.747567	1	0.995	4.90102e-30	Parenchymal Tconv effector cells 2	mt-Co1
6.85145e-34	1.00537	0.775	0.481	7.93329e-30	Parenchymal Tconv effector cells 2	AU020206
4.14809e-33	0.986486	0.838	0.64	4.80307e-29	Parenchymal Tconv effector cells 2	Gls
2.9097e-32	1.30561	0.794	0.558	3.36914e-28	Parenchymal Tconv effector cells 2	Malt1
3.12461e-32	0.929293	0.819	0.53	3.61798e-28	Parenchymal Tconv effector cells 2	Jmjd1c
9.20235e-32	0.861839	0.789	0.523	1.06554e-27	Parenchymal Tconv effector cells 2	Elmo1
3.1691e-31	0.924579	0.926	0.752	3.6695e-27	Parenchymal Tconv effector cells 2	Peli1
3.25605e-31	0.901561	0.623	0.292	3.77018e-27	Parenchymal Tconv effector cells 2	Lncpint
8.70754e-31	0.787235	0.652	0.299	1.00825e-26	Parenchymal Tconv effector cells 2	Eml4
1.14401e-29	0.932593	0.804	0.629	1.32465e-25	Parenchymal Tconv effector cells 2	Dock10
2.13142e-29	0.869382	0.892	0.742	2.46798e-25	Parenchymal Tconv effector cells 2	Arap2
3.0327e-29	0.744648	0.941	0.812	3.51156e-25	Parenchymal Tconv effector cells 2	Sfpq
5.24872e-29	1.04529	0.779	0.569	6.0775e-25	Parenchymal Tconv effector cells 2	Dennd4a
6.37695e-29	0.838112	0.775	0.505	7.38388e-25	Parenchymal Tconv effector cells 2	Nktr
5.99644e-28	0.854894	0.755	0.552	6.94327e-24	Parenchymal Tconv effector cells 2	Utrn
1.00094e-27	0.812223	0.824	0.704	1.15899e-23	Parenchymal Tconv effector cells 2	Dock2
4.32685e-27	0.712437	0.922	0.765	5.01006e-23	Parenchymal Tconv effector cells 2	Ccnl1
5.42423e-27	0.858188	0.799	0.602	6.28072e-23	Parenchymal Tconv effector cells 2	Macf1
9.478e-27	0.820868	0.77	0.574	1.09746e-22	Parenchymal Tconv effector cells 2	Lnpep
1.1148e-26	0.937613	0.877	0.709	1.29082e-22	Parenchymal Tconv effector cells 2	Itga4
1.63813e-25	0.824277	0.941	0.8	1.89679e-21	Parenchymal Tconv effector cells 2	Ifrd1
2.63551e-25	0.641038	0.98	0.947	3.05166e-21	Parenchymal Tconv effector cells 2	mt-Atp6
1.69845e-24	0.662581	0.985	0.85	1.96663e-20	Parenchymal Tconv effector cells 2	mt-Nd4l
3.91585e-24	0.636224	0.995	0.913	4.53416e-20	Parenchymal Tconv effector cells 2	mt-Cytb
9.10718e-24	0.926226	0.858	0.691	1.05452e-19	Parenchymal Tconv effector cells 2	Sytl3
3.03315e-23	0.661511	0.975	0.965	3.51208e-19	Parenchymal Tconv effector cells 2	Rbm39
3.39643e-23	0.827466	0.975	0.836	3.93273e-19	Parenchymal Tconv effector cells 2	Furin
4.08706e-23	0.998656	0.721	0.515	4.73241e-19	Parenchymal Tconv effector cells 2	Il18rap
4.10782e-23	0.623942	0.917	0.807	4.75645e-19	Parenchymal Tconv effector cells 2	Son
6.347e-23	0.872389	0.77	0.58	7.34919e-19	Parenchymal Tconv effector cells 2	Rel
9.11742e-23	0.715161	0.603	0.324	1.05571e-18	Parenchymal Tconv effector cells 2	Nfat5
1.26048e-22	0.924859	0.662	0.408	1.45951e-18	Parenchymal Tconv effector cells 2	Ern1
1.73213e-22	0.687943	0.936	0.852	2.00564e-18	Parenchymal Tconv effector cells 2	Prkch
2.89357e-22	0.741328	0.912	0.79	3.35047e-18	Parenchymal Tconv effector cells 2	Itk
3.64928e-22	0.78422	0.98	0.913	4.22551e-18	Parenchymal Tconv effector cells 2	Hif1a
5.53343e-22	1.04127	0.765	0.577	6.40715e-18	Parenchymal Tconv effector cells 2	Jak2
5.82202e-22	0.645895	1	0.976	6.74131e-18	Parenchymal Tconv effector cells 2	Tnfaip3
1.36911e-21	0.574511	0.975	0.846	1.58529e-17	Parenchymal Tconv effector cells 2	mt-Atp8
2.57487e-21	0.756237	0.706	0.518	2.98144e-17	Parenchymal Tconv effector cells 2	Birc6
3.61984e-21	0.629185	0.588	0.296	4.19141e-17	Parenchymal Tconv effector cells 2	Kdm6a
4.57368e-21	0.67015	0.672	0.411	5.29587e-17	Parenchymal Tconv effector cells 2	Rnf19a
5.35382e-21	0.76376	0.637	0.365	6.19919e-17	Parenchymal Tconv effector cells 2	Spag9
2.09823e-20	0.691957	0.574	0.305	2.42954e-16	Parenchymal Tconv effector cells 2	Huwe1
2.41793e-20	0.700032	0.77	0.604	2.79972e-16	Parenchymal Tconv effector cells 2	Aebp2
2.7782e-20	0.631503	0.99	0.963	3.21687e-16	Parenchymal Tconv effector cells 2	Hnrnpa2b1
2.99413e-20	0.779701	0.833	0.708	3.4669e-16	Parenchymal Tconv effector cells 2	Skil
5.32972e-20	0.772961	0.735	0.585	6.17128e-16	Parenchymal Tconv effector cells 2	Phf20l1
5.62634e-20	0.986982	0.853	0.713	6.51474e-16	Parenchymal Tconv effector cells 2	Lilr4b
8.40174e-20	0.704433	0.657	0.433	9.72838e-16	Parenchymal Tconv effector cells 2	Oga
9.28436e-20	0.698676	1	0.9	1.07504e-15	Parenchymal Tconv effector cells 2	Ahnak
1.67691e-19	0.648338	0.745	0.591	1.9417e-15	Parenchymal Tconv effector cells 2	Hectd1
3.12595e-19	0.490881	1	0.991	3.61954e-15	Parenchymal Tconv effector cells 2	Ddx5
5.66309e-19	0.726734	0.804	0.694	6.55729e-15	Parenchymal Tconv effector cells 2	Clk1
1.47637e-18	0.753502	0.701	0.533	1.70949e-14	Parenchymal Tconv effector cells 2	Atp2b1
2.0349e-18	0.705004	0.696	0.531	2.35621e-14	Parenchymal Tconv effector cells 2	Kmt2a
2.62971e-18	0.720553	0.623	0.382	3.04494e-14	Parenchymal Tconv effector cells 2	4932438A13Rik
2.85452e-18	0.714628	0.662	0.464	3.30525e-14	Parenchymal Tconv effector cells 2	Mycbp2
3.17804e-18	0.568239	0.809	0.709	3.67985e-14	Parenchymal Tconv effector cells 2	Pafah1b1
3.49629e-18	0.514982	0.985	0.923	4.04836e-14	Parenchymal Tconv effector cells 2	mt-Co3
4.36282e-18	0.625124	0.539	0.284	5.0517e-14	Parenchymal Tconv effector cells 2	Slc4a7
4.89915e-18	0.628152	0.868	0.761	5.67273e-14	Parenchymal Tconv effector cells 2	Ankrd11
8.09142e-18	0.647212	0.627	0.404	9.36905e-14	Parenchymal Tconv effector cells 2	Ankrd17
9.57416e-18	0.658995	0.554	0.321	1.10859e-13	Parenchymal Tconv effector cells 2	Paxbp1
1.14807e-17	0.685721	0.529	0.291	1.32935e-13	Parenchymal Tconv effector cells 2	Etnk1
3.48515e-17	0.60009	0.975	0.876	4.03546e-13	Parenchymal Tconv effector cells 2	Ets1
4.44916e-17	0.615335	0.637	0.41	5.15169e-13	Parenchymal Tconv effector cells 2	Itpr1
6.875e-17	0.641119	0.691	0.519	7.96056e-13	Parenchymal Tconv effector cells 2	Mapk1
9.83279e-17	0.625912	0.647	0.431	1.13854e-12	Parenchymal Tconv effector cells 2	Smchd1
1.12537e-16	0.672163	0.603	0.382	1.30307e-12	Parenchymal Tconv effector cells 2	Azin1
1.47017e-16	0.569553	0.348	0.129	1.70231e-12	Parenchymal Tconv effector cells 2	Slc25a36
1.6711e-16	0.468316	0.436	0.199	1.93496e-12	Parenchymal Tconv effector cells 2	Lrch3
2.35273e-16	0.580685	0.99	0.971	2.72423e-12	Parenchymal Tconv effector cells 2	Hspa5
2.86954e-16	0.653111	0.598	0.379	3.32264e-12	Parenchymal Tconv effector cells 2	Susd6
3.31336e-16	0.605766	0.725	0.594	3.83654e-12	Parenchymal Tconv effector cells 2	Picalm
5.47569e-16	0.687706	0.549	0.316	6.3403e-12	Parenchymal Tconv effector cells 2	Arl5b
7.30608e-16	0.679024	0.824	0.711	8.45971e-12	Parenchymal Tconv effector cells 2	Slc38a2
8.45423e-16	0.767964	0.412	0.187	9.78915e-12	Parenchymal Tconv effector cells 2	Mir155hg
9.75003e-16	0.57456	0.515	0.266	1.12896e-11	Parenchymal Tconv effector cells 2	Jarid2
1.48115e-15	0.587386	0.613	0.391	1.71503e-11	Parenchymal Tconv effector cells 2	Ric1
1.51523e-15	0.639155	0.882	0.754	1.75448e-11	Parenchymal Tconv effector cells 2	Rora
1.55666e-15	0.388669	0.319	0.113	1.80246e-11	Parenchymal Tconv effector cells 2	Fam91a1
1.961e-15	0.752663	0.691	0.558	2.27064e-11	Parenchymal Tconv effector cells 2	Rabgap1l
2.70508e-15	0.669892	0.667	0.481	3.13221e-11	Parenchymal Tconv effector cells 2	Suco
2.76905e-15	0.704579	0.691	0.573	3.20629e-11	Parenchymal Tconv effector cells 2	Inpp4b
2.90391e-15	0.529216	0.495	0.266	3.36243e-11	Parenchymal Tconv effector cells 2	Ythdf3
4.35109e-15	0.799072	0.735	0.611	5.03813e-11	Parenchymal Tconv effector cells 2	Gramd3
4.74296e-15	0.675579	0.627	0.466	5.49187e-11	Parenchymal Tconv effector cells 2	Themis
4.89649e-15	0.645993	0.696	0.541	5.66965e-11	Parenchymal Tconv effector cells 2	Rock1
6.5729e-15	0.740104	0.603	0.431	7.61076e-11	Parenchymal Tconv effector cells 2	Slc38a1
7.82167e-15	0.584598	0.667	0.481	9.05672e-11	Parenchymal Tconv effector cells 2	Csde1
8.02185e-15	0.706629	0.623	0.431	9.2885e-11	Parenchymal Tconv effector cells 2	Tut4
1.00182e-14	0.538355	0.877	0.808	1.16001e-10	Parenchymal Tconv effector cells 2	Tra2b
1.61923e-14	0.665306	0.716	0.606	1.87491e-10	Parenchymal Tconv effector cells 2	Ythdc1
2.12217e-14	0.501574	0.456	0.234	2.45726e-10	Parenchymal Tconv effector cells 2	Rictor
3.03589e-14	0.769302	0.657	0.53	3.51526e-10	Parenchymal Tconv effector cells 2	Tpp2
3.20628e-14	0.478039	0.887	0.794	3.71256e-10	Parenchymal Tconv effector cells 2	Ppp1r12a
4.29339e-14	0.643295	0.657	0.518	4.97132e-10	Parenchymal Tconv effector cells 2	Atrx
4.52228e-14	0.550056	0.505	0.29	5.23635e-10	Parenchymal Tconv effector cells 2	Cnot1
4.65127e-14	0.337756	0.343	0.135	5.38571e-10	Parenchymal Tconv effector cells 2	Btaf1
4.9696e-14	0.68149	0.662	0.552	5.7543e-10	Parenchymal Tconv effector cells 2	Ankrd44
4.98219e-14	0.597615	0.672	0.516	5.76888e-10	Parenchymal Tconv effector cells 2	Ccdc88c
5.48012e-14	0.769545	0.824	0.701	6.34543e-10	Parenchymal Tconv effector cells 2	Lilrb4a
5.75516e-14	0.570658	0.466	0.252	6.6639e-10	Parenchymal Tconv effector cells 2	Scyl2
5.77584e-14	0.628474	0.554	0.383	6.68785e-10	Parenchymal Tconv effector cells 2	N4bp1
6.39018e-14	0.552034	0.647	0.481	7.39919e-10	Parenchymal Tconv effector cells 2	Ccnl2
7.95798e-14	0.497558	0.446	0.229	9.21455e-10	Parenchymal Tconv effector cells 2	Zup1
8.05639e-14	0.550008	0.784	0.722	9.32849e-10	Parenchymal Tconv effector cells 2	Rsrp1
8.56067e-14	0.498063	0.373	0.166	9.9124e-10	Parenchymal Tconv effector cells 2	Rnf157
8.94586e-14	0.611839	0.887	0.821	1.03584e-09	Parenchymal Tconv effector cells 2	Arf4
9.99732e-14	0.442115	0.422	0.203	1.15759e-09	Parenchymal Tconv effector cells 2	Trpm7
1.02229e-13	0.486112	0.549	0.335	1.18371e-09	Parenchymal Tconv effector cells 2	Mapk1ip1l
1.13283e-13	0.525178	0.436	0.22	1.31171e-09	Parenchymal Tconv effector cells 2	Apaf1
1.22301e-13	0.729719	0.696	0.633	1.41613e-09	Parenchymal Tconv effector cells 2	Wnk1
1.65828e-13	0.651309	0.706	0.588	1.92012e-09	Parenchymal Tconv effector cells 2	Ptpn22
1.75782e-13	0.68887	0.534	0.338	2.03538e-09	Parenchymal Tconv effector cells 2	Tank
2.40423e-13	0.575728	0.593	0.419	2.78386e-09	Parenchymal Tconv effector cells 2	Arih1
2.48949e-13	0.659056	0.539	0.331	2.88258e-09	Parenchymal Tconv effector cells 2	Gxylt1
2.56733e-13	0.591767	0.618	0.447	2.97271e-09	Parenchymal Tconv effector cells 2	4930523C07Rik
2.61127e-13	0.567359	0.5	0.294	3.02359e-09	Parenchymal Tconv effector cells 2	Matr3
3.81988e-13	0.576599	0.417	0.216	4.42304e-09	Parenchymal Tconv effector cells 2	Sipa1l1
4.67144e-13	0.478842	0.912	0.806	5.40905e-09	Parenchymal Tconv effector cells 2	Itgal
4.7792e-13	0.654359	0.618	0.464	5.53383e-09	Parenchymal Tconv effector cells 2	Agfg1
6.15976e-13	0.484087	0.51	0.308	7.13239e-09	Parenchymal Tconv effector cells 2	Zc3h7a
6.18924e-13	0.714555	0.716	0.649	7.16652e-09	Parenchymal Tconv effector cells 2	Ttc39c
6.41355e-13	0.737799	0.686	0.599	7.42625e-09	Parenchymal Tconv effector cells 2	Cblb
7.79112e-13	0.659562	0.485	0.289	9.02134e-09	Parenchymal Tconv effector cells 2	Trp53inp1
7.90766e-13	0.315525	0.25	0.085	9.15628e-09	Parenchymal Tconv effector cells 2	Ptbp2
9.40188e-13	0.613249	0.5	0.287	1.08864e-08	Parenchymal Tconv effector cells 2	Cdk6
1.12193e-12	0.588207	0.471	0.284	1.29908e-08	Parenchymal Tconv effector cells 2	Kpna1
1.34513e-12	0.603808	0.623	0.46	1.55753e-08	Parenchymal Tconv effector cells 2	Ranbp2
1.63417e-12	0.539959	0.569	0.384	1.8922e-08	Parenchymal Tconv effector cells 2	Smg1
1.82253e-12	0.541617	0.559	0.378	2.1103e-08	Parenchymal Tconv effector cells 2	Tut7
1.82294e-12	0.519942	0.887	0.875	2.11078e-08	Parenchymal Tconv effector cells 2	Ube2d3
2.29382e-12	0.624953	0.735	0.675	2.65602e-08	Parenchymal Tconv effector cells 2	Ttc39b
2.77691e-12	0.292388	0.27	0.098	3.21538e-08	Parenchymal Tconv effector cells 2	Ercc6
2.91792e-12	0.678045	0.608	0.475	3.37866e-08	Parenchymal Tconv effector cells 2	Stat4
3.46981e-12	0.499439	0.569	0.366	4.01769e-08	Parenchymal Tconv effector cells 2	Arid4b
6.14247e-12	0.533769	0.534	0.347	7.11237e-08	Parenchymal Tconv effector cells 2	Nufip2
7.31146e-12	0.318894	0.289	0.113	8.46594e-08	Parenchymal Tconv effector cells 2	Tnks
7.64632e-12	0.340578	0.304	0.126	8.85367e-08	Parenchymal Tconv effector cells 2	Htt
7.67674e-12	0.489725	0.431	0.237	8.88889e-08	Parenchymal Tconv effector cells 2	Atp9b
1.15368e-11	0.628142	0.456	0.268	1.33585e-07	Parenchymal Tconv effector cells 2	Dleu2
1.2817e-11	0.633522	0.559	0.404	1.48408e-07	Parenchymal Tconv effector cells 2	Atxn1
1.34406e-11	0.51254	0.603	0.45	1.55629e-07	Parenchymal Tconv effector cells 2	Tnks2
1.35286e-11	0.603284	0.554	0.395	1.56648e-07	Parenchymal Tconv effector cells 2	Ivns1abp
1.83326e-11	0.305438	0.294	0.118	2.12273e-07	Parenchymal Tconv effector cells 2	Zfp280d
2.3998e-11	0.536128	0.897	0.83	2.77873e-07	Parenchymal Tconv effector cells 2	H2-Q6
2.70051e-11	0.487172	0.51	0.332	3.12692e-07	Parenchymal Tconv effector cells 2	Sik3
2.98373e-11	0.36962	0.373	0.182	3.45486e-07	Parenchymal Tconv effector cells 2	Mbnl2
3.1437e-11	0.463083	0.426	0.236	3.64009e-07	Parenchymal Tconv effector cells 2	Cdk12
3.197e-11	0.512714	0.353	0.17	3.70181e-07	Parenchymal Tconv effector cells 2	Zfp62
3.63984e-11	0.576857	0.265	0.106	4.21458e-07	Parenchymal Tconv effector cells 2	Mpp7
4.23172e-11	0.409058	0.819	0.706	4.89991e-07	Parenchymal Tconv effector cells 2	mt-Nd2
4.4976e-11	0.491687	0.436	0.248	5.20778e-07	Parenchymal Tconv effector cells 2	Fcho2
6.73508e-11	0.452573	0.412	0.222	7.79854e-07	Parenchymal Tconv effector cells 2	Tnrc6a
6.9897e-11	0.530362	0.49	0.318	8.09337e-07	Parenchymal Tconv effector cells 2	Gm26740
7.30357e-11	0.38391	0.377	0.19	8.4568e-07	Parenchymal Tconv effector cells 2	Hdac4
8.17739e-11	0.51621	0.441	0.266	9.4686e-07	Parenchymal Tconv effector cells 2	Traf3
9.5904e-11	0.4483	0.564	0.386	1.11047e-06	Parenchymal Tconv effector cells 2	Nlrc5
1.34928e-10	0.616154	0.505	0.343	1.56234e-06	Parenchymal Tconv effector cells 2	Gpr68
2.29257e-10	0.682284	0.466	0.288	2.65456e-06	Parenchymal Tconv effector cells 2	Txk
2.57806e-10	0.522777	0.721	0.658	2.98513e-06	Parenchymal Tconv effector cells 2	Rapgef6
2.81052e-10	0.548679	0.525	0.372	3.2543e-06	Parenchymal Tconv effector cells 2	Esyt2
3.31434e-10	0.340211	0.348	0.173	3.83768e-06	Parenchymal Tconv effector cells 2	Adnp
3.39264e-10	0.494792	0.672	0.575	3.92833e-06	Parenchymal Tconv effector cells 2	1810026B05Rik
3.63441e-10	0.485658	0.667	0.563	4.20828e-06	Parenchymal Tconv effector cells 2	Nsd3
3.91986e-10	0.567317	0.608	0.49	4.53881e-06	Parenchymal Tconv effector cells 2	Dhx9
4.24448e-10	0.367581	0.377	0.195	4.91468e-06	Parenchymal Tconv effector cells 2	Stag1
4.3145e-10	0.414295	0.387	0.21	4.99576e-06	Parenchymal Tconv effector cells 2	Fbxl3
4.68968e-10	0.675119	0.642	0.559	5.43018e-06	Parenchymal Tconv effector cells 2	Il18r1
4.76541e-10	0.497698	0.529	0.365	5.51787e-06	Parenchymal Tconv effector cells 2	Arhgap26
4.91587e-10	0.459892	0.515	0.343	5.69209e-06	Parenchymal Tconv effector cells 2	Ubr5
5.16174e-10	0.564852	0.603	0.502	5.97678e-06	Parenchymal Tconv effector cells 2	Rbm25
5.3322e-10	0.387615	0.426	0.245	6.17415e-06	Parenchymal Tconv effector cells 2	Zbtb11
5.79376e-10	0.533875	0.593	0.456	6.70859e-06	Parenchymal Tconv effector cells 2	Tra2a
6.8924e-10	0.272183	0.294	0.129	7.98072e-06	Parenchymal Tconv effector cells 2	Bmt2
7.05255e-10	0.520176	0.593	0.445	8.16615e-06	Parenchymal Tconv effector cells 2	Rab8b
7.67552e-10	0.635066	0.623	0.512	8.88748e-06	Parenchymal Tconv effector cells 2	Aopep
8.3024e-10	0.491041	0.706	0.636	9.61335e-06	Parenchymal Tconv effector cells 2	Prrc2c
8.53637e-10	0.291044	0.324	0.154	9.88426e-06	Parenchymal Tconv effector cells 2	Acbd5
9.05654e-10	0.388496	0.966	0.907	1.04866e-05	Parenchymal Tconv effector cells 2	H2-Q4
1.08907e-09	0.613671	0.456	0.293	1.26104e-05	Parenchymal Tconv effector cells 2	Neat1
1.1077e-09	0.463821	0.392	0.227	1.2826e-05	Parenchymal Tconv effector cells 2	Khdc4
1.17764e-09	0.434532	0.422	0.249	1.36359e-05	Parenchymal Tconv effector cells 2	Usp9x
1.2372e-09	0.526644	0.583	0.454	1.43256e-05	Parenchymal Tconv effector cells 2	Cltc
1.2504e-09	0.326049	0.304	0.141	1.44783e-05	Parenchymal Tconv effector cells 2	Map3k5
1.28853e-09	0.465268	0.436	0.266	1.49199e-05	Parenchymal Tconv effector cells 2	Tet2
1.44725e-09	0.522594	0.608	0.485	1.67577e-05	Parenchymal Tconv effector cells 2	Rasgrp1
1.52221e-09	0.413959	0.382	0.21	1.76256e-05	Parenchymal Tconv effector cells 2	Hspa4l
1.70907e-09	0.474328	0.5	0.338	1.97894e-05	Parenchymal Tconv effector cells 2	Tbc1d1
1.81169e-09	0.421695	0.363	0.191	2.09776e-05	Parenchymal Tconv effector cells 2	Rbm47
2.03615e-09	0.490502	0.51	0.352	2.35765e-05	Parenchymal Tconv effector cells 2	Ubr2
2.17701e-09	0.541901	0.598	0.481	2.52076e-05	Parenchymal Tconv effector cells 2	Kdm2b
2.2075e-09	0.387396	0.779	0.73	2.55607e-05	Parenchymal Tconv effector cells 2	Fyn
2.26667e-09	0.48701	0.495	0.336	2.62458e-05	Parenchymal Tconv effector cells 2	Atp11b
2.44395e-09	0.641306	0.559	0.399	2.82985e-05	Parenchymal Tconv effector cells 2	Atad2
2.61179e-09	0.594139	0.765	0.669	3.0242e-05	Parenchymal Tconv effector cells 2	Maf
2.90942e-09	0.457244	0.466	0.31	3.36881e-05	Parenchymal Tconv effector cells 2	Med14
3.05602e-09	0.25433	0.27	0.115	3.53856e-05	Parenchymal Tconv effector cells 2	Abcc1
3.137e-09	0.302467	0.255	0.11	3.63233e-05	Parenchymal Tconv effector cells 2	Chd6
3.39146e-09	0.471286	0.426	0.256	3.92697e-05	Parenchymal Tconv effector cells 2	Dot1l
3.61115e-09	0.454301	0.49	0.328	4.18135e-05	Parenchymal Tconv effector cells 2	Ss18
3.90045e-09	0.399429	0.544	0.375	4.51633e-05	Parenchymal Tconv effector cells 2	Tnrc6b
4.01731e-09	0.307569	0.279	0.128	4.65165e-05	Parenchymal Tconv effector cells 2	Ubxn7
4.10442e-09	0.595206	0.471	0.325	4.75251e-05	Parenchymal Tconv effector cells 2	Cpd
5.15832e-09	0.374532	0.363	0.199	5.97282e-05	Parenchymal Tconv effector cells 2	Lmbrd1
5.48253e-09	0.454654	0.412	0.255	6.34822e-05	Parenchymal Tconv effector cells 2	Osbpl8
5.62039e-09	0.328221	0.26	0.117	6.50785e-05	Parenchymal Tconv effector cells 2	Nr1d2
5.76669e-09	0.502218	0.706	0.657	6.67725e-05	Parenchymal Tconv effector cells 2	Eif5
6.11826e-09	0.301928	0.279	0.128	7.08433e-05	Parenchymal Tconv effector cells 2	Pik3c2a
6.15676e-09	0.469906	0.922	0.84	7.12891e-05	Parenchymal Tconv effector cells 2	Tgfb1
6.66571e-09	0.406302	0.868	0.837	7.71823e-05	Parenchymal Tconv effector cells 2	Srsf5
6.77394e-09	0.421179	0.451	0.283	7.84354e-05	Parenchymal Tconv effector cells 2	Nup98
6.81876e-09	0.499907	0.461	0.314	7.89544e-05	Parenchymal Tconv effector cells 2	Dennd1b
7.5673e-09	0.414456	0.417	0.251	8.76217e-05	Parenchymal Tconv effector cells 2	Col4a3bp
7.59132e-09	0.436044	0.637	0.553	8.78999e-05	Parenchymal Tconv effector cells 2	Ptbp3
7.69174e-09	0.404168	0.431	0.266	8.90627e-05	Parenchymal Tconv effector cells 2	Thoc2
8.1384e-09	0.358187	0.353	0.19	9.42346e-05	Parenchymal Tconv effector cells 2	Gabbr1
8.28747e-09	0.427818	0.397	0.232	9.59606e-05	Parenchymal Tconv effector cells 2	Tnik
8.30938e-09	0.465439	0.574	0.415	9.62143e-05	Parenchymal Tconv effector cells 2	Dgat1
8.83842e-09	0.451705	0.52	0.379	0.00010234	Parenchymal Tconv effector cells 2	Ppp4r3a
9.90315e-09	0.366154	0.343	0.184	0.000114669	Parenchymal Tconv effector cells 2	Ahctf1
1.03405e-08	0.539615	0.652	0.585	0.000119732	Parenchymal Tconv effector cells 2	Il12rb2
1.08715e-08	0.451507	0.456	0.296	0.000125882	Parenchymal Tconv effector cells 2	Rb1cc1
1.10853e-08	0.49942	0.843	0.79	0.000128356	Parenchymal Tconv effector cells 2	Iqgap1
1.16653e-08	0.430753	0.583	0.455	0.000135073	Parenchymal Tconv effector cells 2	Bclaf1
1.36854e-08	0.456499	0.534	0.388	0.000158464	Parenchymal Tconv effector cells 2	Kansl1
1.68284e-08	0.382388	0.436	0.275	0.000194856	Parenchymal Tconv effector cells 2	Pan3
1.99931e-08	0.39874	0.392	0.232	0.0002315	Parenchymal Tconv effector cells 2	Asap1
2.08818e-08	0.351075	0.338	0.183	0.000241791	Parenchymal Tconv effector cells 2	Zzef1
2.12032e-08	0.40948	0.387	0.225	0.000245512	Parenchymal Tconv effector cells 2	Heg1
2.16065e-08	0.4712	0.5	0.354	0.000250182	Parenchymal Tconv effector cells 2	Aff4
2.22562e-08	0.424435	0.799	0.769	0.000257705	Parenchymal Tconv effector cells 2	Jak1
2.23951e-08	0.455917	0.451	0.298	0.000259313	Parenchymal Tconv effector cells 2	Hivep1
2.2964e-08	0.305836	0.275	0.13	0.0002659	Parenchymal Tconv effector cells 2	Ap1g1
2.40294e-08	0.386574	0.289	0.143	0.000278236	Parenchymal Tconv effector cells 2	Slc7a1
2.48047e-08	0.397641	0.412	0.253	0.000287213	Parenchymal Tconv effector cells 2	R3hdm1
3.08283e-08	0.451489	0.647	0.563	0.00035696	Parenchymal Tconv effector cells 2	Chd7
3.13595e-08	0.423767	0.794	0.772	0.000363112	Parenchymal Tconv effector cells 2	Srsf7
3.17725e-08	0.638473	0.784	0.726	0.000367893	Parenchymal Tconv effector cells 2	Dnaja1
3.35226e-08	0.396894	0.353	0.198	0.000388158	Parenchymal Tconv effector cells 2	Trps1
3.79779e-08	0.45098	0.505	0.353	0.000439746	Parenchymal Tconv effector cells 2	Syncrip
3.81407e-08	0.372221	0.314	0.168	0.000441631	Parenchymal Tconv effector cells 2	Dapp1
4.92419e-08	0.435928	0.451	0.299	0.000570172	Parenchymal Tconv effector cells 2	Ppp4r3b
5.05936e-08	0.3297	0.328	0.179	0.000585823	Parenchymal Tconv effector cells 2	Lmtk2
5.16484e-08	0.450555	0.52	0.381	0.000598037	Parenchymal Tconv effector cells 2	Usp38
5.64057e-08	0.43181	0.583	0.486	0.000653122	Parenchymal Tconv effector cells 2	Tm9sf3
6.07578e-08	0.308521	0.324	0.168	0.000703514	Parenchymal Tconv effector cells 2	Sik2
6.35264e-08	0.393026	0.431	0.283	0.000735572	Parenchymal Tconv effector cells 2	Setd5
6.60486e-08	0.319371	0.882	0.791	0.000764777	Parenchymal Tconv effector cells 2	mt-Nd1
6.81073e-08	0.516949	0.618	0.547	0.000788614	Parenchymal Tconv effector cells 2	Top1
6.94e-08	0.268449	0.294	0.148	0.000803583	Parenchymal Tconv effector cells 2	Nipa2
7.14386e-08	0.557309	0.686	0.65	0.000827188	Parenchymal Tconv effector cells 2	Cd28
7.38627e-08	0.623787	0.417	0.27	0.000855257	Parenchymal Tconv effector cells 2	Ly75
8.10504e-08	0.342221	0.358	0.202	0.000938483	Parenchymal Tconv effector cells 2	Herc4
8.82105e-08	0.44148	0.544	0.422	0.00102139	Parenchymal Tconv effector cells 2	Cdk11b
1.22109e-07	0.344764	0.387	0.234	0.0014139	Parenchymal Tconv effector cells 2	Ppm1b
1.2242e-07	0.466844	0.608	0.529	0.0014175	Parenchymal Tconv effector cells 2	Runx1
1.22981e-07	0.396761	0.495	0.354	0.001424	Parenchymal Tconv effector cells 2	Nup153
1.59043e-07	0.295564	0.348	0.195	0.00184156	Parenchymal Tconv effector cells 2	Strn3
1.65302e-07	0.422673	0.564	0.442	0.00191403	Parenchymal Tconv effector cells 2	Atp2b4
1.80589e-07	0.403641	0.784	0.711	0.00209104	Parenchymal Tconv effector cells 2	Kdm6b
2.12607e-07	0.4256	0.387	0.251	0.00246178	Parenchymal Tconv effector cells 2	Msl2
2.40614e-07	0.324354	0.838	0.794	0.00278607	Parenchymal Tconv effector cells 2	Eif4g2
2.43433e-07	0.342069	0.441	0.286	0.00281871	Parenchymal Tconv effector cells 2	Rlf
2.53825e-07	0.339573	0.338	0.194	0.00293904	Parenchymal Tconv effector cells 2	Crebzf
2.6369e-07	0.398385	0.725	0.694	0.00305326	Parenchymal Tconv effector cells 2	Sf1
2.77653e-07	0.439504	0.495	0.371	0.00321494	Parenchymal Tconv effector cells 2	Sbno1
2.88324e-07	0.367551	0.485	0.331	0.0033385	Parenchymal Tconv effector cells 2	Ascc3
2.9654e-07	0.449311	0.652	0.638	0.00343364	Parenchymal Tconv effector cells 2	Snrnp70
3.04844e-07	1.37202	0.333	0.201	0.00352979	Parenchymal Tconv effector cells 2	Tnfsf8
3.06891e-07	0.428265	0.613	0.521	0.00355349	Parenchymal Tconv effector cells 2	Cdk17
3.08981e-07	0.43403	0.294	0.163	0.00357769	Parenchymal Tconv effector cells 2	Med13
3.4663e-07	0.386415	0.377	0.236	0.00401363	Parenchymal Tconv effector cells 2	Tasor2
3.46806e-07	0.380909	0.451	0.313	0.00401567	Parenchymal Tconv effector cells 2	Nsd1
3.98344e-07	0.291475	0.358	0.208	0.00461243	Parenchymal Tconv effector cells 2	Pdzd8
5.08011e-07	0.392919	0.706	0.688	0.00588225	Parenchymal Tconv effector cells 2	Ppp2ca
5.89555e-07	0.437252	0.431	0.301	0.00682646	Parenchymal Tconv effector cells 2	Ogt
6.4119e-07	0.431376	0.485	0.37	0.00742434	Parenchymal Tconv effector cells 2	Trip12
6.61415e-07	0.292883	0.353	0.207	0.00765853	Parenchymal Tconv effector cells 2	Mef2a
6.67348e-07	0.327783	0.387	0.244	0.00772722	Parenchymal Tconv effector cells 2	Zcchc7
7.13834e-07	0.260094	0.328	0.184	0.00826549	Parenchymal Tconv effector cells 2	Zfp644
7.1702e-07	0.392736	0.642	0.586	0.00830237	Parenchymal Tconv effector cells 2	Kmt2e
7.67583e-07	0.303007	0.333	0.193	0.00888784	Parenchymal Tconv effector cells 2	Asxl2
8.01362e-07	0.391552	0.348	0.214	0.00927897	Parenchymal Tconv effector cells 2	Plcl2
8.24412e-07	0.31838	0.387	0.248	0.00954586	Parenchymal Tconv effector cells 2	Elk4
8.24893e-07	0.300011	0.363	0.221	0.00955144	Parenchymal Tconv effector cells 2	Stau1
8.26814e-07	0.37043	0.672	0.607	0.00957367	Parenchymal Tconv effector cells 2	Rbpj
8.38041e-07	0.497615	0.485	0.377	0.00970368	Parenchymal Tconv effector cells 2	Raf1
8.50459e-07	0.331117	0.299	0.167	0.00984747	Parenchymal Tconv effector cells 2	Nr2c2
9.54639e-07	0.29443	0.275	0.145	0.0110538	Parenchymal Tconv effector cells 2	Ecpas
9.66454e-07	0.508231	0.475	0.375	0.0111906	Parenchymal Tconv effector cells 2	Ssh2
9.69099e-07	0.474165	0.735	0.717	0.0112212	Parenchymal Tconv effector cells 2	Smad7
9.85788e-07	0.38649	0.426	0.291	0.0114144	Parenchymal Tconv effector cells 2	B4galt1
1.07318e-06	0.39641	0.461	0.34	0.0124263	Parenchymal Tconv effector cells 2	Uhrf1bp1l
1.11258e-06	0.535183	0.608	0.536	0.0128825	Parenchymal Tconv effector cells 2	Stx11
1.12934e-06	0.426407	0.5	0.395	0.0130767	Parenchymal Tconv effector cells 2	2022-03-07
1.14496e-06	0.682178	0.588	0.529	0.0132575	Parenchymal Tconv effector cells 2	Ccr5
1.16187e-06	0.397831	0.632	0.58	0.0134533	Parenchymal Tconv effector cells 2	Srsf11
1.19359e-06	0.412635	0.627	0.574	0.0138206	Parenchymal Tconv effector cells 2	Ppp1r16b
1.26025e-06	0.260512	0.25	0.128	0.0145925	Parenchymal Tconv effector cells 2	Ralgapa2
1.29633e-06	0.316284	0.265	0.14	0.0150102	Parenchymal Tconv effector cells 2	Lyst
1.44116e-06	0.294224	0.294	0.162	0.0166872	Parenchymal Tconv effector cells 2	Hspa14
1.50761e-06	0.482181	0.843	0.724	0.0174566	Parenchymal Tconv effector cells 2	Fosb
1.61545e-06	0.45346	0.377	0.25	0.0187053	Parenchymal Tconv effector cells 2	Xylt1
1.83418e-06	0.286419	0.328	0.189	0.021238	Parenchymal Tconv effector cells 2	Osbpl3
1.95547e-06	0.343615	0.461	0.326	0.0226424	Parenchymal Tconv effector cells 2	Map3k2
2.10162e-06	0.331431	0.363	0.231	0.0243347	Parenchymal Tconv effector cells 2	Usp47
2.10224e-06	0.381664	0.696	0.696	0.0243418	Parenchymal Tconv effector cells 2	Tax1bp1
2.21189e-06	0.53132	0.554	0.473	0.0256115	Parenchymal Tconv effector cells 2	Itpkb
2.31453e-06	0.301641	0.358	0.224	0.0267999	Parenchymal Tconv effector cells 2	Iws1
2.39729e-06	0.34329	0.358	0.222	0.0277582	Parenchymal Tconv effector cells 2	Mctp2
2.44713e-06	0.419112	0.632	0.596	0.0283353	Parenchymal Tconv effector cells 2	Wac
2.54746e-06	0.396392	0.412	0.275	0.029497	Parenchymal Tconv effector cells 2	Uhrf2
2.65216e-06	0.507057	0.574	0.501	0.0307094	Parenchymal Tconv effector cells 2	Tes
2.79315e-06	0.399049	0.466	0.344	0.0323419	Parenchymal Tconv effector cells 2	Fnbp4
2.84299e-06	0.261227	0.279	0.154	0.032919	Parenchymal Tconv effector cells 2	Rc3h2
3.06803e-06	0.344977	0.431	0.313	0.0355247	Parenchymal Tconv effector cells 2	Cep350
3.0921e-06	0.311896	0.402	0.27	0.0358034	Parenchymal Tconv effector cells 2	1810013L24Rik
3.11848e-06	0.398573	0.814	0.762	0.0361089	Parenchymal Tconv effector cells 2	Hsp90b1
3.20873e-06	0.356832	0.382	0.255	0.0371539	Parenchymal Tconv effector cells 2	Arl15
3.24063e-06	0.503241	0.505	0.412	0.0375232	Parenchymal Tconv effector cells 2	Sesn3
3.33538e-06	0.303829	0.304	0.177	0.0386204	Parenchymal Tconv effector cells 2	Ulk1
3.55761e-06	0.2661	0.333	0.2	0.0411935	Parenchymal Tconv effector cells 2	Fem1c
3.80988e-06	0.325021	0.373	0.24	0.0441146	Parenchymal Tconv effector cells 2	Herc2
3.85698e-06	0.291546	0.368	0.233	0.0446599	Parenchymal Tconv effector cells 2	Xrn1
3.87086e-06	0.446478	0.387	0.268	0.0448206	Parenchymal Tconv effector cells 2	Bcl2l11
3.88506e-06	0.417108	0.564	0.479	0.0449851	Parenchymal Tconv effector cells 2	Pde4d
4.37779e-06	0.254919	0.284	0.159	0.0506904	Parenchymal Tconv effector cells 2	Mon2
4.48074e-06	0.500685	0.324	0.204	0.0518825	Parenchymal Tconv effector cells 2	Gm47015
4.85285e-06	0.317457	0.314	0.189	0.0561912	Parenchymal Tconv effector cells 2	Fndc3a
4.95306e-06	0.339942	0.559	0.457	0.0573515	Parenchymal Tconv effector cells 2	Wsb1
5.08973e-06	0.308003	0.338	0.212	0.058934	Parenchymal Tconv effector cells 2	Rc3h1
5.11499e-06	0.337379	0.397	0.266	0.0592264	Parenchymal Tconv effector cells 2	Kmt2c
5.14247e-06	0.28523	0.353	0.219	0.0595447	Parenchymal Tconv effector cells 2	Rnf111
5.70652e-06	0.317547	0.363	0.239	0.0660758	Parenchymal Tconv effector cells 2	Foxj3
5.7418e-06	0.331739	0.431	0.298	0.0664843	Parenchymal Tconv effector cells 2	Atp13a3
5.77927e-06	0.311324	0.422	0.299	0.0669181	Parenchymal Tconv effector cells 2	Sidt2
6.56591e-06	0.391295	0.578	0.515	0.0760267	Parenchymal Tconv effector cells 2	Thrap3
6.64112e-06	0.331729	0.495	0.376	0.0768975	Parenchymal Tconv effector cells 2	Etv6
6.839e-06	0.279236	0.314	0.194	0.0791888	Parenchymal Tconv effector cells 2	Gm38394
6.97379e-06	0.314174	0.446	0.323	0.0807495	Parenchymal Tconv effector cells 2	Camk4
7.0735e-06	0.467873	0.422	0.312	0.0819041	Parenchymal Tconv effector cells 2	Slc7a5
7.57463e-06	0.337457	0.319	0.197	0.0877066	Parenchymal Tconv effector cells 2	Cdc37l1
7.8389e-06	0.408988	0.495	0.404	0.0907667	Parenchymal Tconv effector cells 2	Dhx15
7.88181e-06	0.289647	0.382	0.251	0.0912634	Parenchymal Tconv effector cells 2	Rbm33
7.93317e-06	0.410783	0.603	0.514	0.0918582	Parenchymal Tconv effector cells 2	Adam19
7.94146e-06	0.359929	0.348	0.228	0.0919542	Parenchymal Tconv effector cells 2	Srek1
7.94832e-06	0.257596	0.309	0.185	0.0920336	Parenchymal Tconv effector cells 2	Man2a1
8.2261e-06	0.437231	0.676	0.686	0.09525	Parenchymal Tconv effector cells 2	Saraf
9.02061e-06	0.320738	0.441	0.322	0.10445	Parenchymal Tconv effector cells 2	Kdm5a
9.21091e-06	0.350671	0.363	0.239	0.106653	Parenchymal Tconv effector cells 2	Vps54
9.41015e-06	0.566916	0.471	0.373	0.10896	Parenchymal Tconv effector cells 2	Emp1
9.91563e-06	0.387635	0.471	0.369	0.114813	Parenchymal Tconv effector cells 2	Prpf4b
1.00732e-05	0.260033	0.26	0.143	0.116638	Parenchymal Tconv effector cells 2	Gprin3
1.01694e-05	0.329475	0.456	0.345	0.117752	Parenchymal Tconv effector cells 2	Ccnt1
1.02186e-05	0.316208	0.902	0.816	0.118321	Parenchymal Tconv effector cells 2	Sh2d2a
1.04063e-05	0.369027	0.392	0.273	0.120495	Parenchymal Tconv effector cells 2	Man2a2
1.07728e-05	0.340952	0.5	0.39	0.124739	Parenchymal Tconv effector cells 2	Hivep2
1.07892e-05	0.298522	0.309	0.19	0.124928	Parenchymal Tconv effector cells 2	Eif2ak3
1.11038e-05	0.324076	0.368	0.242	0.128571	Parenchymal Tconv effector cells 2	Mark3
1.12203e-05	0.276573	0.299	0.179	0.12992	Parenchymal Tconv effector cells 2	Dyrk1a
1.13821e-05	0.314118	0.598	0.508	0.131793	Parenchymal Tconv effector cells 2	Prex1
1.16018e-05	0.276205	0.657	0.603	0.134337	Parenchymal Tconv effector cells 2	Acin1
1.17333e-05	0.280972	0.377	0.248	0.13586	Parenchymal Tconv effector cells 2	Dip2b
1.219e-05	0.406033	0.451	0.352	0.141148	Parenchymal Tconv effector cells 2	Erbin
1.23141e-05	0.36575	0.549	0.455	0.142585	Parenchymal Tconv effector cells 2	Rab5a
1.27017e-05	0.384741	0.461	0.349	0.147074	Parenchymal Tconv effector cells 2	Arhgap15
1.44958e-05	0.465413	0.475	0.381	0.167847	Parenchymal Tconv effector cells 2	Insig1
1.5223e-05	0.341594	0.461	0.343	0.176267	Parenchymal Tconv effector cells 2	Zfc3h1
1.57802e-05	0.474745	0.407	0.31	0.182719	Parenchymal Tconv effector cells 2	Mxi1
1.67176e-05	0.390488	0.377	0.258	0.193573	Parenchymal Tconv effector cells 2	Kdm7a
1.81114e-05	0.307037	0.328	0.209	0.209712	Parenchymal Tconv effector cells 2	Mkln1
1.93316e-05	0.366533	0.505	0.422	0.22384	Parenchymal Tconv effector cells 2	Hnrnph1
1.9367e-05	0.309255	0.314	0.2	0.22425	Parenchymal Tconv effector cells 2	Camk1d
2.00826e-05	0.39673	0.382	0.281	0.232537	Parenchymal Tconv effector cells 2	Klhl24
2.01573e-05	0.322002	0.387	0.277	0.233402	Parenchymal Tconv effector cells 2	Avl9
2.12001e-05	0.678742	0.426	0.316	0.245477	Parenchymal Tconv effector cells 2	Il2ra
2.12438e-05	0.388706	0.505	0.392	0.245981	Parenchymal Tconv effector cells 2	Sorl1
2.19717e-05	0.301565	0.377	0.256	0.254411	Parenchymal Tconv effector cells 2	Riok1
2.26338e-05	0.318777	0.426	0.316	0.262077	Parenchymal Tconv effector cells 2	Senp2
2.27344e-05	0.270789	0.343	0.222	0.263242	Parenchymal Tconv effector cells 2	Srcap
2.28656e-05	0.264558	0.304	0.188	0.26476	Parenchymal Tconv effector cells 2	Specc1l
2.31188e-05	0.354138	0.373	0.25	0.267692	Parenchymal Tconv effector cells 2	Slc20a1
2.32579e-05	0.345783	0.451	0.34	0.269303	Parenchymal Tconv effector cells 2	Sltm
2.40346e-05	0.283527	0.466	0.335	0.278296	Parenchymal Tconv effector cells 2	Ubr4
2.40742e-05	0.261904	0.284	0.17	0.278755	Parenchymal Tconv effector cells 2	Atg2b
2.41308e-05	0.355265	0.412	0.297	0.279411	Parenchymal Tconv effector cells 2	Ankrd12
2.62807e-05	0.42253	0.569	0.503	0.304304	Parenchymal Tconv effector cells 2	Slamf1
2.75195e-05	0.352724	0.402	0.288	0.318648	Parenchymal Tconv effector cells 2	Atf6
2.76844e-05	0.276831	0.387	0.264	0.320558	Parenchymal Tconv effector cells 2	Sppl3
2.78747e-05	0.321062	0.706	0.696	0.322762	Parenchymal Tconv effector cells 2	Srsf3
2.8609e-05	0.324136	0.294	0.184	0.331263	Parenchymal Tconv effector cells 2	Cry1
2.94105e-05	0.361298	0.324	0.217	0.340544	Parenchymal Tconv effector cells 2	Tm9sf2
3.05193e-05	0.33784	0.431	0.326	0.353383	Parenchymal Tconv effector cells 2	Cul3
3.07619e-05	0.250539	0.314	0.194	0.356192	Parenchymal Tconv effector cells 2	Slc9a9
3.45999e-05	0.369994	0.779	0.769	0.400632	Parenchymal Tconv effector cells 2	Fyb
3.58617e-05	0.393638	0.402	0.299	0.415242	Parenchymal Tconv effector cells 2	Lamc1
3.60202e-05	0.295861	0.696	0.651	0.417078	Parenchymal Tconv effector cells 2	mt-Nd5
3.63169e-05	0.328802	0.397	0.277	0.420513	Parenchymal Tconv effector cells 2	Etv3
3.63702e-05	0.265199	0.304	0.19	0.42113	Parenchymal Tconv effector cells 2	Fam76b
3.67675e-05	0.27765	0.392	0.274	0.425731	Parenchymal Tconv effector cells 2	Larp4b
3.87485e-05	0.299053	0.314	0.198	0.448669	Parenchymal Tconv effector cells 2	Pde3b
4.12213e-05	0.306628	0.309	0.197	0.477301	Parenchymal Tconv effector cells 2	Tulp4
4.22298e-05	0.279949	0.338	0.226	0.488979	Parenchymal Tconv effector cells 2	Scaf8
4.69519e-05	0.311026	0.417	0.31	0.543656	Parenchymal Tconv effector cells 2	Vps4b
4.75384e-05	0.303142	0.348	0.234	0.550447	Parenchymal Tconv effector cells 2	Fam117b
4.79425e-05	0.299709	0.26	0.155	0.555126	Parenchymal Tconv effector cells 2	Mdn1
4.83736e-05	0.267618	0.319	0.206	0.560118	Parenchymal Tconv effector cells 2	Otud4
4.92155e-05	0.327878	0.431	0.324	0.569866	Parenchymal Tconv effector cells 2	Pum2
5.08667e-05	0.341573	0.417	0.306	0.588986	Parenchymal Tconv effector cells 2	Zswim6
5.47929e-05	0.291798	0.314	0.203	0.634447	Parenchymal Tconv effector cells 2	Fmr1
5.55893e-05	0.338784	0.49	0.398	0.643668	Parenchymal Tconv effector cells 2	Cdk13
5.80129e-05	0.391506	0.485	0.402	0.671731	Parenchymal Tconv effector cells 2	Casp4
6.16462e-05	0.341467	0.574	0.513	0.713802	Parenchymal Tconv effector cells 2	Fnbp1
6.20755e-05	0.300694	0.392	0.28	0.718772	Parenchymal Tconv effector cells 2	Setd2
6.34734e-05	0.346459	0.897	0.856	0.734958	Parenchymal Tconv effector cells 2	Gdi2
6.72323e-05	0.396401	0.392	0.285	0.778483	Parenchymal Tconv effector cells 2	Stat5a
7.03438e-05	0.319513	0.397	0.294	0.814511	Parenchymal Tconv effector cells 2	Kdm5c
7.19632e-05	0.271555	0.265	0.157	0.833262	Parenchymal Tconv effector cells 2	Bach2
7.98948e-05	0.256962	0.27	0.164	0.925102	Parenchymal Tconv effector cells 2	Mindy3
8.08194e-05	0.282315	0.324	0.217	0.935808	Parenchymal Tconv effector cells 2	Leng8
8.4002e-05	0.367581	0.299	0.196	0.972659	Parenchymal Tconv effector cells 2	Apc
8.68942e-05	0.337465	0.828	0.76	1	Parenchymal Tconv effector cells 2	Cd6
9.16485e-05	0.331649	0.353	0.25	1	Parenchymal Tconv effector cells 2	Exoc4
9.77809e-05	0.299883	0.882	0.774	1	Parenchymal Tconv effector cells 2	Cd5
0.00011578	0.328623	0.368	0.266	1	Parenchymal Tconv effector cells 2	Atg2a
0.000117585	0.283557	0.382	0.274	1	Parenchymal Tconv effector cells 2	Ash1l
0.000119995	0.324833	0.926	0.842	1	Parenchymal Tconv effector cells 2	Icos
0.00012121	0.325445	0.882	0.821	1	Parenchymal Tconv effector cells 2	Ifngr1
0.000125651	0.284284	0.412	0.309	1	Parenchymal Tconv effector cells 2	Pkn2
0.000130042	0.37001	0.75	0.765	1	Parenchymal Tconv effector cells 2	Adgre5
0.000147756	0.289967	0.333	0.228	1	Parenchymal Tconv effector cells 2	Elovl5
0.000149939	0.373321	0.578	0.539	1	Parenchymal Tconv effector cells 2	Vgll4
0.000151662	0.329677	0.348	0.251	1	Parenchymal Tconv effector cells 2	Pde7a
0.0001518	0.305075	0.343	0.243	1	Parenchymal Tconv effector cells 2	Herc1
0.000152089	0.277756	0.382	0.286	1	Parenchymal Tconv effector cells 2	Stag2
0.000160542	0.298173	0.377	0.282	1	Parenchymal Tconv effector cells 2	Gramd1b
0.000161663	0.362616	0.441	0.367	1	Parenchymal Tconv effector cells 2	Wapl
0.00016553	0.383824	0.412	0.324	1	Parenchymal Tconv effector cells 2	N4bp2l2
0.000166388	0.284665	0.289	0.188	1	Parenchymal Tconv effector cells 2	Srgap2
0.000170146	0.290536	0.858	0.806	1	Parenchymal Tconv effector cells 2	Stat1
0.000170508	0.397679	0.485	0.425	1	Parenchymal Tconv effector cells 2	Itpr2
0.000173409	0.295476	0.353	0.249	1	Parenchymal Tconv effector cells 2	Fam169b
0.000188015	0.413432	0.686	0.662	1	Parenchymal Tconv effector cells 2	Plk3
0.000195236	0.285154	0.27	0.174	1	Parenchymal Tconv effector cells 2	Rock2
0.000204617	0.32914	0.26	0.168	1	Parenchymal Tconv effector cells 2	BE692007
0.000212177	0.272292	0.353	0.254	1	Parenchymal Tconv effector cells 2	Fxr1
0.000212529	0.315476	0.377	0.279	1	Parenchymal Tconv effector cells 2	Usp34
0.000219913	0.324444	0.348	0.247	1	Parenchymal Tconv effector cells 2	Rbm26
0.000222193	0.271358	0.304	0.203	1	Parenchymal Tconv effector cells 2	Ppp6r3
0.000226782	0.330265	0.456	0.362	1	Parenchymal Tconv effector cells 2	Dnajc1
0.000234569	0.401843	0.456	0.391	1	Parenchymal Tconv effector cells 2	Atp2a2
0.000251522	0.267404	0.475	0.385	1	Parenchymal Tconv effector cells 2	Rab14
0.000252515	0.392815	0.5	0.433	1	Parenchymal Tconv effector cells 2	Rab11fip1
0.000265295	0.31886	0.426	0.345	1	Parenchymal Tconv effector cells 2	Rapgef1
0.000265663	0.454123	0.471	0.43	1	Parenchymal Tconv effector cells 2	Notch1
0.000266165	0.290282	0.373	0.276	1	Parenchymal Tconv effector cells 2	Mia3
0.000280755	0.269336	0.475	0.399	1	Parenchymal Tconv effector cells 2	Gpbp1
0.000300109	0.289442	0.343	0.25	1	Parenchymal Tconv effector cells 2	Tnrc6c
0.000305016	0.251377	0.441	0.335	1	Parenchymal Tconv effector cells 2	Aak1
0.000325974	0.321332	0.5	0.459	1	Parenchymal Tconv effector cells 2	Xrn2
0.000328854	0.330685	0.392	0.295	1	Parenchymal Tconv effector cells 2	Msi2
0.000340707	0.360601	0.436	0.36	1	Parenchymal Tconv effector cells 2	Mdm2
0.000348995	0.391014	0.549	0.487	1	Parenchymal Tconv effector cells 2	Foxo1
0.000350237	0.315033	0.471	0.41	1	Parenchymal Tconv effector cells 2	Taf1d
0.000363487	0.375253	0.515	0.462	1	Parenchymal Tconv effector cells 2	Arid5a
0.000397739	0.297961	0.51	0.459	1	Parenchymal Tconv effector cells 2	Rsbn1l
0.000428549	0.336775	0.515	0.457	1	Parenchymal Tconv effector cells 2	Sptan1
0.000437058	0.291575	0.446	0.373	1	Parenchymal Tconv effector cells 2	Prpf40a
0.000438726	0.313944	0.377	0.28	1	Parenchymal Tconv effector cells 2	Nabp1
0.000479649	0.260365	0.868	0.724	1	Parenchymal Tconv effector cells 2	Ctla4
0.000493995	0.379624	0.662	0.662	1	Parenchymal Tconv effector cells 2	Pde4b
0.000505572	0.294597	0.397	0.304	1	Parenchymal Tconv effector cells 2	Arcn1
0.000508613	0.316725	0.721	0.701	1	Parenchymal Tconv effector cells 2	Sla
0.000512501	0.295229	0.716	0.754	1	Parenchymal Tconv effector cells 2	Hnrnpdl
0.000520939	0.320689	0.559	0.525	1	Parenchymal Tconv effector cells 2	Ablim1
0.000530919	0.366476	0.328	0.245	1	Parenchymal Tconv effector cells 2	Sgms1
0.000531741	0.26015	0.314	0.222	1	Parenchymal Tconv effector cells 2	Luc7l
0.000534773	0.288902	0.789	0.736	1	Parenchymal Tconv effector cells 2	Nfkbiz
0.000534923	0.279701	0.431	0.349	1	Parenchymal Tconv effector cells 2	Ppp1r15b
0.000536644	0.314345	0.652	0.651	1	Parenchymal Tconv effector cells 2	Nfatc3
0.00054387	0.309764	0.412	0.319	1	Parenchymal Tconv effector cells 2	Slc2a3
0.000545319	0.535279	0.407	0.323	1	Parenchymal Tconv effector cells 2	Nr4a2
0.000556449	0.375972	0.368	0.28	1	Parenchymal Tconv effector cells 2	Nr3c1
0.000564701	0.271187	0.338	0.242	1	Parenchymal Tconv effector cells 2	Phip
0.000596688	0.337924	0.426	0.354	1	Parenchymal Tconv effector cells 2	Fubp1
0.000601457	0.344537	0.485	0.403	1	Parenchymal Tconv effector cells 2	Hnrnpll
0.000610772	0.301427	0.525	0.466	1	Parenchymal Tconv effector cells 2	Relb
0.000676105	0.288779	0.284	0.193	1	Parenchymal Tconv effector cells 2	Plcxd2
0.00068233	0.280654	0.466	0.389	1	Parenchymal Tconv effector cells 2	Lrch1
0.000684599	0.439011	0.417	0.341	1	Parenchymal Tconv effector cells 2	Nrip1
0.000706175	0.392092	0.529	0.485	1	Parenchymal Tconv effector cells 2	Celf2
0.000712217	0.328796	0.598	0.587	1	Parenchymal Tconv effector cells 2	Tgfbr2
0.000727583	0.279332	0.407	0.316	1	Parenchymal Tconv effector cells 2	Frmd4b
0.000738639	0.391631	0.309	0.216	1	Parenchymal Tconv effector cells 2	Itgav
0.000752992	0.29421	0.382	0.299	1	Parenchymal Tconv effector cells 2	Trip11
0.000826587	0.259763	0.343	0.254	1	Parenchymal Tconv effector cells 2	Lrba
0.000917407	0.307923	0.26	0.18	1	Parenchymal Tconv effector cells 2	Zeb1
0.000929809	0.284975	0.392	0.313	1	Parenchymal Tconv effector cells 2	Arhgef3
0.000943046	0.434862	0.529	0.492	1	Parenchymal Tconv effector cells 2	D16Ertd472e
0.000999608	0.27172	0.309	0.219	1	Parenchymal Tconv effector cells 2	Gm43305
0.00100248	0.26693	0.662	0.68	1	Parenchymal Tconv effector cells 2	Ncor1
0.00103526	0.303263	0.358	0.277	1	Parenchymal Tconv effector cells 2	Rlim
0.00107827	0.307264	0.515	0.453	1	Parenchymal Tconv effector cells 2	B3gnt2
0.00108448	0.391021	0.603	0.553	1	Parenchymal Tconv effector cells 2	Nr4a3
0.00118171	0.308493	0.451	0.387	1	Parenchymal Tconv effector cells 2	Phf3
0.00118364	0.317208	0.475	0.426	1	Parenchymal Tconv effector cells 2	Nipbl
0.00126711	0.297157	0.328	0.249	1	Parenchymal Tconv effector cells 2	Rnf145
0.00149503	0.574637	0.593	0.611	1	Parenchymal Tconv effector cells 2	Satb1
0.00151424	0.284778	0.716	0.723	1	Parenchymal Tconv effector cells 2	Lmnb1
0.0015646	0.275142	0.559	0.511	1	Parenchymal Tconv effector cells 2	Chd1
0.00160338	0.309351	0.446	0.366	1	Parenchymal Tconv effector cells 2	Rnf149
0.00165393	0.290436	0.475	0.422	1	Parenchymal Tconv effector cells 2	Mat2a
0.00165919	0.264927	0.441	0.368	1	Parenchymal Tconv effector cells 2	Stat5b
0.00168977	0.296294	0.358	0.28	1	Parenchymal Tconv effector cells 2	Ifnar1
0.00177465	0.281277	0.407	0.33	1	Parenchymal Tconv effector cells 2	Zbtb1
0.00187911	0.294789	0.76	0.782	1	Parenchymal Tconv effector cells 2	Ncl
0.00190784	0.26157	0.338	0.251	1	Parenchymal Tconv effector cells 2	Mdm4
0.00190934	0.35905	0.461	0.414	1	Parenchymal Tconv effector cells 2	Resf1
0.00191303	0.255783	0.343	0.257	1	Parenchymal Tconv effector cells 2	Nsmaf
0.00207749	0.366169	0.559	0.54	1	Parenchymal Tconv effector cells 2	Orai1
0.00210485	0.356887	0.328	0.245	1	Parenchymal Tconv effector cells 2	Cpm
0.00212702	0.255753	0.412	0.336	1	Parenchymal Tconv effector cells 2	Ripor2
0.00216285	0.356757	0.48	0.394	1	Parenchymal Tconv effector cells 2	Ptger4
0.00217194	0.398092	0.471	0.431	1	Parenchymal Tconv effector cells 2	Pmepa1
0.00223571	0.254201	0.27	0.194	1	Parenchymal Tconv effector cells 2	St6galnac3
0.00225011	0.296098	0.319	0.237	1	Parenchymal Tconv effector cells 2	Igf2r
0.00228301	0.295832	0.471	0.418	1	Parenchymal Tconv effector cells 2	Top2b
0.00234245	0.287964	0.373	0.299	1	Parenchymal Tconv effector cells 2	Azi2
0.00248221	0.28076	0.304	0.228	1	Parenchymal Tconv effector cells 2	Exoc5
0.0027983	0.288728	0.343	0.266	1	Parenchymal Tconv effector cells 2	Arih2
0.00281613	0.287979	0.368	0.292	1	Parenchymal Tconv effector cells 2	Nup210
0.00285886	0.310959	0.475	0.431	1	Parenchymal Tconv effector cells 2	Mndal
0.00306859	0.306274	0.431	0.378	1	Parenchymal Tconv effector cells 2	Sp3
0.00352495	0.258668	0.647	0.713	1	Parenchymal Tconv effector cells 2	Csnk1a1
0.00354737	0.274814	0.598	0.623	1	Parenchymal Tconv effector cells 2	Zc3hav1
0.00356586	0.25473	0.348	0.277	1	Parenchymal Tconv effector cells 2	Nfkbie
0.0036291	0.329106	0.515	0.492	1	Parenchymal Tconv effector cells 2	Baz1a
0.00384215	0.277227	0.397	0.335	1	Parenchymal Tconv effector cells 2	Nop56
0.00389627	0.269523	0.706	0.737	1	Parenchymal Tconv effector cells 2	Srsf2
0.00418043	0.325712	0.441	0.392	1	Parenchymal Tconv effector cells 2	Grap2
0.00549232	0.26942	0.652	0.672	1	Parenchymal Tconv effector cells 2	mt-Nd4
0.00646584	0.268394	0.426	0.37	1	Parenchymal Tconv effector cells 2	Gsk3b
0.00676024	0.281503	0.431	0.388	1	Parenchymal Tconv effector cells 2	Ppp2r2a
0.0067928	0.292372	0.456	0.43	1	Parenchymal Tconv effector cells 2	Crybg1
0.00694453	0.311913	0.373	0.305	1	Parenchymal Tconv effector cells 2	Pds5a
0.00752778	0.273825	0.387	0.342	1	Parenchymal Tconv effector cells 2	Rnf19b
0.00768683	0.275789	0.309	0.242	1	Parenchymal Tconv effector cells 2	Dennd5a
0.00859256	0.253602	0.436	0.39	1	Parenchymal Tconv effector cells 2	Zfp292
0.00876211	0.257698	0.505	0.503	1	Parenchymal Tconv effector cells 2	Coq10b
0.00886923	0.250949	0.338	0.275	1	Parenchymal Tconv effector cells 2	Hmgcr
0.00896285	0.284696	0.426	0.392	1	Parenchymal Tconv effector cells 2	Ep400
0.00932105	0.299373	0.343	0.281	1	Parenchymal Tconv effector cells 2	Bcl2l1
0.00946125	0.264891	0.456	0.438	1	Parenchymal Tconv effector cells 2	Tmem30a
0.00960028	0.254225	0.319	0.25	1	Parenchymal Tconv effector cells 2	AC149090.1
1.06426e-43	1.64787	0.995	0.95	1.23231e-39	Parenchymal Tconv effector cells 3	AY036118
1.13715e-31	0.80853	1	0.999	1.3167e-27	Parenchymal Tconv effector cells 3	Cd3e
1.73839e-24	0.71712	1	1	2.01288e-20	Parenchymal Tconv effector cells 3	Gm42418
2.79773e-19	0.750666	0.974	0.902	3.23949e-15	Parenchymal Tconv effector cells 3	Lars2
2.66831e-09	0.358183	0.995	0.992	3.08964e-05	Parenchymal Tconv effector cells 3	Ddx5
2.49491e-06	0.270589	1	1	0.0288886	Parenchymal Tconv effector cells 3	Actb
6.73563e-06	0.3096	0.995	0.99	0.0779919	Parenchymal Tconv effector cells 3	Rps2
1.35824e-05	0.25984	1	0.996	0.15727	Parenchymal Tconv effector cells 3	Actg1
1.46259e-05	0.2848	0.791	0.651	0.169353	Parenchymal Tconv effector cells 3	Hmgb2
0.00044421	0.257448	0.985	0.977	1	Parenchymal Tconv effector cells 3	Rps29
0.000758474	0.260673	1	0.992	1	Parenchymal Tconv effector cells 3	Rps8
0.00104954	0.293498	0.99	0.972	1	Parenchymal Tconv effector cells 3	Ptma
1.23817e-134	1.39937	0.765	0.032	1.43368e-130	Vascular differentiated cytotoxic T cells	S1pr5
1.89559e-70	0.893419	0.383	0.013	2.19491e-66	Vascular differentiated cytotoxic T cells	Klre1
1.53502e-64	1.01101	0.605	0.058	1.7774e-60	Vascular differentiated cytotoxic T cells	Dtx1
1.88743e-58	0.418419	0.284	0.007	2.18546e-54	Vascular differentiated cytotoxic T cells	As3mt
1.5066e-56	0.91593	0.63	0.077	1.74449e-52	Vascular differentiated cytotoxic T cells	Rasgrp2
5.6565e-44	1.08209	0.642	0.11	6.54967e-40	Vascular differentiated cytotoxic T cells	Klf3
2.29743e-43	1.28336	0.63	0.107	2.66019e-39	Vascular differentiated cytotoxic T cells	Klrd1
6.70308e-43	1.38172	0.802	0.2	7.76149e-39	Vascular differentiated cytotoxic T cells	Klrg1
6.848e-38	1.0551	0.667	0.138	7.9293e-34	Vascular differentiated cytotoxic T cells	Cx3cr1
4.99248e-34	1.24239	0.988	0.897	5.78079e-30	Vascular differentiated cytotoxic T cells	Rap1b
1.53112e-31	2.30731	0.395	0.056	1.77288e-27	Vascular differentiated cytotoxic T cells	Gzma
7.61295e-30	1.70708	0.988	0.881	8.81504e-26	Vascular differentiated cytotoxic T cells	Ccl5
3.53989e-28	0.496144	0.407	0.062	4.09884e-24	Vascular differentiated cytotoxic T cells	1700025G04Rik
2.64624e-27	0.830242	0.617	0.156	3.06408e-23	Vascular differentiated cytotoxic T cells	Plek
1.21222e-25	0.471614	0.321	0.042	1.40363e-21	Vascular differentiated cytotoxic T cells	Kcnj8
1.43402e-25	0.546523	0.457	0.088	1.66045e-21	Vascular differentiated cytotoxic T cells	Fam117a
1.83348e-25	1.24159	0.716	0.242	2.12299e-21	Vascular differentiated cytotoxic T cells	Ly6c2
1.84804e-24	0.984739	0.877	0.428	2.13985e-20	Vascular differentiated cytotoxic T cells	Bin2
3.70251e-22	0.60437	0.531	0.135	4.28714e-18	Vascular differentiated cytotoxic T cells	Baiap3
4.44444e-21	0.911227	0.827	0.39	5.14622e-17	Vascular differentiated cytotoxic T cells	Apbb1ip
5.24511e-20	0.670649	0.654	0.222	6.07331e-16	Vascular differentiated cytotoxic T cells	Xdh
5.61028e-19	0.79269	0.852	0.421	6.49615e-15	Vascular differentiated cytotoxic T cells	Emp3
6.38494e-19	0.844946	0.716	0.286	7.39312e-15	Vascular differentiated cytotoxic T cells	Zeb2
8.16466e-19	0.830044	0.926	0.57	9.45386e-15	Vascular differentiated cytotoxic T cells	H2afz
1.06203e-18	0.643963	0.432	0.107	1.22973e-14	Vascular differentiated cytotoxic T cells	Serpinb6b
2.44417e-18	0.604704	0.568	0.178	2.8301e-14	Vascular differentiated cytotoxic T cells	Rpa2
4.5128e-17	0.66871	0.728	0.289	5.22537e-13	Vascular differentiated cytotoxic T cells	Txk
2.01941e-16	0.79935	0.84	0.476	2.33827e-12	Vascular differentiated cytotoxic T cells	Zyx
3.03893e-16	1.12424	0.951	0.886	3.51878e-12	Vascular differentiated cytotoxic T cells	Lgals1
8.96692e-16	0.451877	0.358	0.085	1.03828e-11	Vascular differentiated cytotoxic T cells	Ifitm10
2.08773e-15	0.513685	0.531	0.173	2.41739e-11	Vascular differentiated cytotoxic T cells	Lpin1
2.37743e-15	0.711351	0.802	0.457	2.75282e-11	Vascular differentiated cytotoxic T cells	S100a13
2.4194e-15	0.763518	0.691	0.299	2.80142e-11	Vascular differentiated cytotoxic T cells	Fasl
1.00591e-14	0.68086	1	0.893	1.16474e-10	Vascular differentiated cytotoxic T cells	Nkg7
1.56228e-14	0.362984	0.259	0.05	1.80897e-10	Vascular differentiated cytotoxic T cells	Dcp1b
1.63938e-14	0.541597	0.519	0.179	1.89824e-10	Vascular differentiated cytotoxic T cells	Ehd3
2.55151e-14	0.756731	0.543	0.197	2.9544e-10	Vascular differentiated cytotoxic T cells	Sgk1
2.84137e-14	0.65509	0.79	0.414	3.29002e-10	Vascular differentiated cytotoxic T cells	Atp1b3
3.87372e-14	0.595433	0.988	0.978	4.48538e-10	Vascular differentiated cytotoxic T cells	Rac2
9.21795e-14	0.479913	0.346	0.09	1.06735e-09	Vascular differentiated cytotoxic T cells	Arhgef18
1.85952e-13	0.846824	0.531	0.212	2.15314e-09	Vascular differentiated cytotoxic T cells	Irf7
1.93522e-13	0.713795	0.309	0.073	2.2408e-09	Vascular differentiated cytotoxic T cells	Trbv15
3.84388e-13	0.630693	0.864	0.543	4.45083e-09	Vascular differentiated cytotoxic T cells	Sp100
4.886e-13	0.366128	0.259	0.054	5.65751e-09	Vascular differentiated cytotoxic T cells	Cd160
5.51645e-13	0.449459	0.42	0.132	6.38749e-09	Vascular differentiated cytotoxic T cells	Hsd11b1
6.72244e-13	0.469238	0.383	0.114	7.78391e-09	Vascular differentiated cytotoxic T cells	Snx10
1.59742e-12	0.626371	0.691	0.344	1.84965e-08	Vascular differentiated cytotoxic T cells	Atp2a3
1.82117e-12	0.57292	0.741	0.386	2.10873e-08	Vascular differentiated cytotoxic T cells	Pdcd4
1.85912e-12	0.671427	1	0.989	2.15267e-08	Vascular differentiated cytotoxic T cells	Laptm5
2.88927e-12	0.705928	0.914	0.743	3.34548e-08	Vascular differentiated cytotoxic T cells	Ctsd
3.91722e-12	0.683707	0.827	0.516	4.53575e-08	Vascular differentiated cytotoxic T cells	Flna
4.71957e-12	0.452739	0.358	0.103	5.46479e-08	Vascular differentiated cytotoxic T cells	Rap2a
8.20382e-12	0.52484	0.741	0.395	9.4992e-08	Vascular differentiated cytotoxic T cells	Tprgl
8.50169e-12	0.630541	0.889	0.609	9.84411e-08	Vascular differentiated cytotoxic T cells	Stk24
1.03446e-11	0.72592	0.852	0.585	1.1978e-07	Vascular differentiated cytotoxic T cells	Itgb1
1.82676e-11	0.828814	0.728	0.401	2.11521e-07	Vascular differentiated cytotoxic T cells	Klf2
5.09726e-11	0.534646	0.593	0.251	5.90212e-07	Vascular differentiated cytotoxic T cells	Gm2682
6.17029e-11	0.630232	0.889	0.693	7.14458e-07	Vascular differentiated cytotoxic T cells	Atp5h
1.07883e-10	0.634754	0.926	0.75	1.24918e-06	Vascular differentiated cytotoxic T cells	Hcst
1.14886e-10	0.361979	0.444	0.162	1.33027e-06	Vascular differentiated cytotoxic T cells	Tnfrsf25
1.64762e-10	0.527215	0.901	0.609	1.90778e-06	Vascular differentiated cytotoxic T cells	Ptpn18
2.14302e-10	0.432111	0.481	0.194	2.4814e-06	Vascular differentiated cytotoxic T cells	Add3
2.39207e-10	0.562644	0.963	0.89	2.76978e-06	Vascular differentiated cytotoxic T cells	Msn
2.72939e-10	0.434672	0.556	0.244	3.16036e-06	Vascular differentiated cytotoxic T cells	Pik3r1
8.15388e-10	0.47315	1	0.988	9.44138e-06	Vascular differentiated cytotoxic T cells	Pfn1
8.65288e-10	0.536747	0.765	0.466	1.00192e-05	Vascular differentiated cytotoxic T cells	Ccnd3
9.71363e-10	0.550065	0.827	0.528	1.12474e-05	Vascular differentiated cytotoxic T cells	Il18rap
1.49443e-09	0.304554	0.296	0.088	1.7304e-05	Vascular differentiated cytotoxic T cells	St3gal6
1.61784e-09	0.598284	0.84	0.634	1.8733e-05	Vascular differentiated cytotoxic T cells	Arl6ip5
1.62174e-09	0.4542	0.605	0.295	1.87781e-05	Vascular differentiated cytotoxic T cells	Scp2
2.19365e-09	0.430455	0.444	0.185	2.54003e-05	Vascular differentiated cytotoxic T cells	Vopp1
2.87717e-09	0.467147	0.457	0.198	3.33148e-05	Vascular differentiated cytotoxic T cells	Tyk2
3.07126e-09	0.437579	0.333	0.115	3.55621e-05	Vascular differentiated cytotoxic T cells	Klk8
3.40125e-09	0.494123	0.753	0.449	3.93831e-05	Vascular differentiated cytotoxic T cells	Stk10
4.81987e-09	0.550552	0.63	0.33	5.58093e-05	Vascular differentiated cytotoxic T cells	Ripor2
5.10826e-09	0.481556	1	0.999	5.91485e-05	Vascular differentiated cytotoxic T cells	Tmsb4x
6.00208e-09	0.380403	0.444	0.186	6.94981e-05	Vascular differentiated cytotoxic T cells	Npm3
7.61302e-09	0.284233	0.358	0.126	8.81512e-05	Vascular differentiated cytotoxic T cells	Tbkbp1
9.63465e-09	0.528079	0.802	0.61	0.00011156	Vascular differentiated cytotoxic T cells	Abracl
1.15528e-08	0.483616	0.938	0.843	0.00013377	Vascular differentiated cytotoxic T cells	Cyba
1.79197e-08	0.366128	0.309	0.107	0.000207492	Vascular differentiated cytotoxic T cells	Dock5
1.86117e-08	0.452179	0.469	0.208	0.000215504	Vascular differentiated cytotoxic T cells	Rasa3
2.07997e-08	0.454956	0.951	0.814	0.00024084	Vascular differentiated cytotoxic T cells	Itgal
2.31488e-08	0.493622	0.864	0.638	0.00026804	Vascular differentiated cytotoxic T cells	Nfatc3
2.5366e-08	0.507093	0.963	0.875	0.000293713	Vascular differentiated cytotoxic T cells	Arhgdib
3.28702e-08	0.265622	0.272	0.086	0.000380604	Vascular differentiated cytotoxic T cells	Sfxn3
3.40443e-08	0.43948	0.84	0.579	0.000394199	Vascular differentiated cytotoxic T cells	Tspo
3.49697e-08	0.262335	0.346	0.125	0.000404915	Vascular differentiated cytotoxic T cells	Mpnd
3.65888e-08	0.408033	1	1	0.000423662	Vascular differentiated cytotoxic T cells	Actb
3.95627e-08	0.40326	1	0.972	0.000458097	Vascular differentiated cytotoxic T cells	Cfl1
4.57512e-08	0.314598	0.259	0.081	0.000529753	Vascular differentiated cytotoxic T cells	Lats2
4.91967e-08	0.478174	0.654	0.392	0.000569649	Vascular differentiated cytotoxic T cells	Gtf2i
5.53362e-08	0.539274	0.333	0.128	0.000640738	Vascular differentiated cytotoxic T cells	Serpinb9
6.78433e-08	0.332294	0.346	0.133	0.000785557	Vascular differentiated cytotoxic T cells	Fam49a
6.84593e-08	0.600085	0.901	0.705	0.00079269	Vascular differentiated cytotoxic T cells	Itgb2
8.13719e-08	0.481605	0.642	0.356	0.000942205	Vascular differentiated cytotoxic T cells	Cks2
9.07888e-08	0.366128	0.58	0.293	0.00105124	Vascular differentiated cytotoxic T cells	Ptpn6
9.41245e-08	0.405941	0.691	0.378	0.00108987	Vascular differentiated cytotoxic T cells	Spata13
9.8594e-08	0.307741	0.42	0.176	0.00114162	Vascular differentiated cytotoxic T cells	Ehbp1l1
1.07463e-07	0.615622	0.716	0.516	0.00124432	Vascular differentiated cytotoxic T cells	Cd48
1.19471e-07	0.273994	0.321	0.118	0.00138336	Vascular differentiated cytotoxic T cells	Pja1
1.26337e-07	0.401963	0.58	0.302	0.00146285	Vascular differentiated cytotoxic T cells	Cdc42se1
1.28404e-07	0.425341	0.914	0.87	0.00148679	Vascular differentiated cytotoxic T cells	Arpc1b
1.41738e-07	0.501968	0.938	0.856	0.00164118	Vascular differentiated cytotoxic T cells	Ucp2
1.73762e-07	0.428275	0.704	0.431	0.00201199	Vascular differentiated cytotoxic T cells	Spn
2.00977e-07	0.255097	0.321	0.119	0.00232711	Vascular differentiated cytotoxic T cells	Ccdc85b
2.23877e-07	0.332628	0.272	0.092	0.00259227	Vascular differentiated cytotoxic T cells	Gzmb
2.25644e-07	0.355212	0.63	0.348	0.00261273	Vascular differentiated cytotoxic T cells	Foxn3
2.71437e-07	0.385281	0.963	0.903	0.00314297	Vascular differentiated cytotoxic T cells	Lck
2.7442e-07	0.472823	0.728	0.513	0.00317751	Vascular differentiated cytotoxic T cells	Raly
2.78268e-07	0.44072	0.531	0.296	0.00322207	Vascular differentiated cytotoxic T cells	Nop10
2.8918e-07	0.255097	0.309	0.113	0.00334841	Vascular differentiated cytotoxic T cells	Nipal3
3.70717e-07	0.389212	0.358	0.152	0.00429254	Vascular differentiated cytotoxic T cells	Armc7
3.81191e-07	0.337559	0.296	0.11	0.00441381	Vascular differentiated cytotoxic T cells	Lamb3
3.95438e-07	0.370046	0.284	0.106	0.00457877	Vascular differentiated cytotoxic T cells	Sidt1
5.43089e-07	0.38456	0.679	0.407	0.00628843	Vascular differentiated cytotoxic T cells	Csk
5.81294e-07	0.344291	1	0.998	0.00673081	Vascular differentiated cytotoxic T cells	Tmsb10
6.54281e-07	0.459787	0.42	0.213	0.00757592	Vascular differentiated cytotoxic T cells	Kcnab2
6.89033e-07	0.295141	0.556	0.276	0.00797831	Vascular differentiated cytotoxic T cells	Bcl11b
6.97902e-07	0.414086	0.852	0.622	0.008081	Vascular differentiated cytotoxic T cells	Ppp1r18
7.45292e-07	0.367778	0.506	0.262	0.00862973	Vascular differentiated cytotoxic T cells	Ap3s1
7.59342e-07	0.393509	0.765	0.486	0.00879243	Vascular differentiated cytotoxic T cells	Ikzf3
7.7304e-07	0.393184	0.704	0.473	0.00895103	Vascular differentiated cytotoxic T cells	Capns1
8.4259e-07	0.920615	0.444	0.23	0.00975635	Vascular differentiated cytotoxic T cells	Trbv3
8.77314e-07	0.367522	0.802	0.552	0.0101584	Vascular differentiated cytotoxic T cells	Tomm6
1.00971e-06	0.383903	0.543	0.293	0.0116914	Vascular differentiated cytotoxic T cells	Capn2
1.11201e-06	0.327445	0.457	0.223	0.012876	Vascular differentiated cytotoxic T cells	Acp5
1.48652e-06	0.404855	0.877	0.776	0.0172124	Vascular differentiated cytotoxic T cells	2022-09-01
1.59732e-06	0.287518	0.383	0.169	0.0184954	Vascular differentiated cytotoxic T cells	Crbn
1.80737e-06	0.363821	0.568	0.303	0.0209276	Vascular differentiated cytotoxic T cells	Adora2a
1.93726e-06	0.335242	0.358	0.159	0.0224315	Vascular differentiated cytotoxic T cells	Lpcat4
1.95193e-06	0.374396	0.765	0.51	0.0226014	Vascular differentiated cytotoxic T cells	Rab2a
2.1014e-06	0.387308	0.852	0.649	0.0243321	Vascular differentiated cytotoxic T cells	Cnn2
2.62276e-06	0.331912	0.432	0.208	0.0303689	Vascular differentiated cytotoxic T cells	Map7d1
2.69593e-06	0.328975	0.654	0.389	0.0312162	Vascular differentiated cytotoxic T cells	Atox1
2.71987e-06	0.361502	0.407	0.194	0.0314934	Vascular differentiated cytotoxic T cells	Plcxd2
2.91811e-06	0.28908	0.543	0.287	0.0337888	Vascular differentiated cytotoxic T cells	Znrf2
3.04376e-06	0.368241	0.617	0.358	0.0352437	Vascular differentiated cytotoxic T cells	Zmiz1
3.31347e-06	0.355746	0.506	0.27	0.0383667	Vascular differentiated cytotoxic T cells	Il10ra
4.43551e-06	0.27925	0.617	0.343	0.0513587	Vascular differentiated cytotoxic T cells	Mdh1
4.53134e-06	0.530515	0.815	0.678	0.0524684	Vascular differentiated cytotoxic T cells	Vps37b
4.89414e-06	0.293954	0.753	0.497	0.0566693	Vascular differentiated cytotoxic T cells	Fmnl1
4.94579e-06	0.347296	0.457	0.238	0.0572673	Vascular differentiated cytotoxic T cells	Mxd4
5.01803e-06	0.33011	0.395	0.196	0.0581037	Vascular differentiated cytotoxic T cells	Ypel5
5.4489e-06	0.364314	0.543	0.315	0.0630928	Vascular differentiated cytotoxic T cells	Slamf7
5.66734e-06	0.379611	0.58	0.348	0.0656221	Vascular differentiated cytotoxic T cells	Gxylt1
5.92592e-06	0.322957	0.469	0.248	0.0686162	Vascular differentiated cytotoxic T cells	Gng10
6.50939e-06	0.264095	0.556	0.294	0.0753723	Vascular differentiated cytotoxic T cells	Gltp
6.55038e-06	0.306102	0.679	0.411	0.0758469	Vascular differentiated cytotoxic T cells	Vps28
7.30644e-06	0.365315	0.494	0.282	0.0846012	Vascular differentiated cytotoxic T cells	Arf3
7.55855e-06	0.414694	0.802	0.596	0.0875204	Vascular differentiated cytotoxic T cells	Gmfg
7.7096e-06	0.255511	0.494	0.255	0.0892695	Vascular differentiated cytotoxic T cells	Nub1
8.6923e-06	0.298134	0.642	0.383	0.100648	Vascular differentiated cytotoxic T cells	Rab14
9.94479e-06	0.367275	0.543	0.321	0.115151	Vascular differentiated cytotoxic T cells	Rnf166
1.04741e-05	0.375493	0.42	0.222	0.12128	Vascular differentiated cytotoxic T cells	Rassf1
1.05918e-05	0.388033	0.926	0.764	0.122642	Vascular differentiated cytotoxic T cells	Jak1
1.10552e-05	0.350549	0.469	0.257	0.128008	Vascular differentiated cytotoxic T cells	Chsy1
1.19835e-05	0.463654	0.926	0.824	0.138757	Vascular differentiated cytotoxic T cells	Btg2
1.28144e-05	0.255538	0.42	0.206	0.148378	Vascular differentiated cytotoxic T cells	Trim26
1.36752e-05	0.277601	0.494	0.265	0.158346	Vascular differentiated cytotoxic T cells	Setx
1.40236e-05	0.28558	0.407	0.208	0.162379	Vascular differentiated cytotoxic T cells	Mrpl9
1.44433e-05	0.329078	0.444	0.232	0.167239	Vascular differentiated cytotoxic T cells	Tcf7
1.44846e-05	0.370493	0.901	0.847	0.167717	Vascular differentiated cytotoxic T cells	Actr3
1.53862e-05	0.278865	0.543	0.304	0.178156	Vascular differentiated cytotoxic T cells	Wbp2
1.64992e-05	0.347373	0.988	0.968	0.191044	Vascular differentiated cytotoxic T cells	Cd52
1.69573e-05	0.489621	0.926	0.722	0.196348	Vascular differentiated cytotoxic T cells	Itga4
1.75493e-05	0.437536	0.914	0.8	0.203203	Vascular differentiated cytotoxic T cells	Hopx
1.81285e-05	0.397541	0.84	0.661	0.20991	Vascular differentiated cytotoxic T cells	Rpl22l1
1.90171e-05	0.301286	0.469	0.257	0.220199	Vascular differentiated cytotoxic T cells	Park7
1.93029e-05	0.377584	0.679	0.436	0.223509	Vascular differentiated cytotoxic T cells	Gpsm3
1.96061e-05	0.367044	0.84	0.68	0.227019	Vascular differentiated cytotoxic T cells	Atp5g2
2.35864e-05	0.385952	0.58	0.377	0.273106	Vascular differentiated cytotoxic T cells	Arhgap26
2.58894e-05	0.283153	0.815	0.664	0.299774	Vascular differentiated cytotoxic T cells	Tln1
2.65695e-05	0.365978	0.926	0.889	0.307648	Vascular differentiated cytotoxic T cells	Serf2
2.73096e-05	0.404619	0.864	0.722	0.316218	Vascular differentiated cytotoxic T cells	Tle5
2.74864e-05	0.341693	0.716	0.472	0.318265	Vascular differentiated cytotoxic T cells	Anp32a
3.11954e-05	0.327892	0.457	0.261	0.361211	Vascular differentiated cytotoxic T cells	Gm19585
3.14747e-05	0.299888	0.407	0.215	0.364445	Vascular differentiated cytotoxic T cells	Dok2
3.156e-05	0.271121	0.309	0.144	0.365433	Vascular differentiated cytotoxic T cells	Fam89b
3.31434e-05	0.362925	0.469	0.27	0.383767	Vascular differentiated cytotoxic T cells	Atg2a
3.38857e-05	0.356395	0.358	0.174	0.392363	Vascular differentiated cytotoxic T cells	Bbc3
3.76014e-05	0.288909	1	1	0.435386	Vascular differentiated cytotoxic T cells	Junb
3.86604e-05	0.263017	0.321	0.149	0.447649	Vascular differentiated cytotoxic T cells	5430416N02Rik
3.98795e-05	0.332251	0.444	0.25	0.461764	Vascular differentiated cytotoxic T cells	Dda1
4.08076e-05	0.273596	0.42	0.225	0.472511	Vascular differentiated cytotoxic T cells	Ufc1
4.11001e-05	0.28532	0.642	0.403	0.475898	Vascular differentiated cytotoxic T cells	Calm3
4.54036e-05	0.276274	0.383	0.197	0.525728	Vascular differentiated cytotoxic T cells	Ttc7
4.59756e-05	0.26864	0.975	0.893	0.532351	Vascular differentiated cytotoxic T cells	Cdc42
4.65384e-05	0.500429	0.519	0.32	0.538868	Vascular differentiated cytotoxic T cells	Tsc22d3
4.76793e-05	0.373403	0.58	0.393	0.552078	Vascular differentiated cytotoxic T cells	Eif4g3
4.87888e-05	0.312861	0.444	0.254	0.564926	Vascular differentiated cytotoxic T cells	Drap1
4.91777e-05	0.314767	0.568	0.353	0.569428	Vascular differentiated cytotoxic T cells	Rnf187
4.9816e-05	0.290652	0.963	0.886	0.57682	Vascular differentiated cytotoxic T cells	Ets1
5.42775e-05	0.296097	0.284	0.13	0.62848	Vascular differentiated cytotoxic T cells	Oat
5.47993e-05	0.432028	0.556	0.359	0.634521	Vascular differentiated cytotoxic T cells	Lax1
5.76075e-05	0.319108	0.63	0.411	0.667038	Vascular differentiated cytotoxic T cells	Rhog
5.99684e-05	0.298365	0.704	0.464	0.694374	Vascular differentiated cytotoxic T cells	Cdkn1b
6.09314e-05	0.310874	0.642	0.442	0.705524	Vascular differentiated cytotoxic T cells	Sdcbp
6.42165e-05	0.324569	0.852	0.757	0.743563	Vascular differentiated cytotoxic T cells	Adgre5
6.50623e-05	0.273651	0.704	0.462	0.753356	Vascular differentiated cytotoxic T cells	Tpst2
6.84574e-05	0.274497	0.383	0.199	0.792668	Vascular differentiated cytotoxic T cells	Pced1b
6.95737e-05	0.264168	0.457	0.254	0.805594	Vascular differentiated cytotoxic T cells	Lgals9
6.99925e-05	0.314952	0.963	0.825	0.810443	Vascular differentiated cytotoxic T cells	Ms4a6b
7.34488e-05	0.329166	0.778	0.606	0.850463	Vascular differentiated cytotoxic T cells	Dazap2
7.37474e-05	0.288885	0.556	0.349	0.853921	Vascular differentiated cytotoxic T cells	Rab8a
7.38182e-05	0.319255	0.679	0.467	0.85474	Vascular differentiated cytotoxic T cells	Hcls1
7.4804e-05	0.565109	0.815	0.604	0.866156	Vascular differentiated cytotoxic T cells	Gem
7.8267e-05	0.326365	0.988	0.979	0.906254	Vascular differentiated cytotoxic T cells	Ubc
7.92406e-05	0.325116	1	0.995	0.917527	Vascular differentiated cytotoxic T cells	H3f3b
8.14091e-05	0.30483	0.741	0.514	0.942635	Vascular differentiated cytotoxic T cells	Calm2
8.14157e-05	0.290001	0.531	0.333	0.942712	Vascular differentiated cytotoxic T cells	Sys1
8.21535e-05	0.259053	1	0.978	0.951255	Vascular differentiated cytotoxic T cells	Rps27
8.28391e-05	0.29317	0.593	0.386	0.959194	Vascular differentiated cytotoxic T cells	Ppp2r5a
8.32851e-05	0.255476	0.568	0.342	0.964358	Vascular differentiated cytotoxic T cells	Rbm42
8.98419e-05	0.260044	0.346	0.176	1	Vascular differentiated cytotoxic T cells	Dennd2d
9.02187e-05	0.295346	0.494	0.29	1	Vascular differentiated cytotoxic T cells	Cst7
9.23716e-05	0.299856	0.494	0.29	1	Vascular differentiated cytotoxic T cells	Cmpk1
9.49972e-05	0.571858	0.901	0.92	1	Vascular differentiated cytotoxic T cells	Dusp2
9.85804e-05	0.283879	0.346	0.175	1	Vascular differentiated cytotoxic T cells	Tmem71
0.00010006	0.258463	1	0.989	1	Vascular differentiated cytotoxic T cells	Ppia
0.000100948	0.283997	0.593	0.392	1	Vascular differentiated cytotoxic T cells	Tbc1d10c
0.000105277	0.297135	0.691	0.495	1	Vascular differentiated cytotoxic T cells	Pfkp
0.000105838	0.419579	0.975	0.943	1	Vascular differentiated cytotoxic T cells	Nr4a1
0.000120958	0.262607	1	0.905	1	Vascular differentiated cytotoxic T cells	Sh3bgrl3
0.000124953	0.271663	0.469	0.274	1	Vascular differentiated cytotoxic T cells	Ppp4r2
0.000129112	0.287029	0.975	0.979	1	Vascular differentiated cytotoxic T cells	Eif1
0.000134734	0.306807	0.617	0.422	1	Vascular differentiated cytotoxic T cells	Ndufa2
0.000134898	0.402702	0.321	0.156	1	Vascular differentiated cytotoxic T cells	Cxcl10
0.000138096	0.2959	0.654	0.447	1	Vascular differentiated cytotoxic T cells	Diaph1
0.000147587	0.356362	0.741	0.578	1	Vascular differentiated cytotoxic T cells	Anxa6
0.000147684	0.331002	0.704	0.51	1	Vascular differentiated cytotoxic T cells	Prex1
0.000150095	0.334802	0.556	0.349	1	Vascular differentiated cytotoxic T cells	Grasp
0.000152339	0.313552	0.901	0.817	1	Vascular differentiated cytotoxic T cells	H3f3a
0.000154571	0.321186	0.42	0.244	1	Vascular differentiated cytotoxic T cells	Arhgap4
0.000156393	0.305259	0.679	0.467	1	Vascular differentiated cytotoxic T cells	Selenow
0.000163236	0.314112	0.519	0.332	1	Vascular differentiated cytotoxic T cells	Def6
0.00016595	0.261046	0.321	0.162	1	Vascular differentiated cytotoxic T cells	Lrmp
0.000177361	0.329644	0.457	0.281	1	Vascular differentiated cytotoxic T cells	Dnajc8
0.000183732	0.261275	0.605	0.391	1	Vascular differentiated cytotoxic T cells	Prkcq
0.000192941	0.361456	0.444	0.268	1	Vascular differentiated cytotoxic T cells	Pim3
0.000200989	0.339318	0.654	0.47	1	Vascular differentiated cytotoxic T cells	Supt4a
0.000210066	0.30242	0.975	0.911	1	Vascular differentiated cytotoxic T cells	Ahnak
0.000213577	0.344403	0.938	0.856	1	Vascular differentiated cytotoxic T cells	Calm1
0.000257949	0.285249	0.815	0.67	1	Vascular differentiated cytotoxic T cells	Ppp1ca
0.000262882	0.317873	0.531	0.353	1	Vascular differentiated cytotoxic T cells	Eif4a3
0.000270995	0.321484	0.469	0.29	1	Vascular differentiated cytotoxic T cells	Gtf2b
0.000276822	0.295529	0.741	0.556	1	Vascular differentiated cytotoxic T cells	Tma7
0.000279238	0.282064	0.926	0.801	1	Vascular differentiated cytotoxic T cells	Cnbp
0.000280047	0.282928	0.901	0.727	1	Vascular differentiated cytotoxic T cells	Fyn
0.000288938	0.302934	0.432	0.261	1	Vascular differentiated cytotoxic T cells	Sms
0.000291853	0.371634	0.568	0.39	1	Vascular differentiated cytotoxic T cells	Runx3
0.000295051	0.259523	0.469	0.284	1	Vascular differentiated cytotoxic T cells	Amfr
0.000301812	0.301998	0.679	0.489	1	Vascular differentiated cytotoxic T cells	Srp9
0.000307243	0.321004	0.63	0.454	1	Vascular differentiated cytotoxic T cells	Rinl
0.000309947	0.277817	0.407	0.242	1	Vascular differentiated cytotoxic T cells	Cnppd1
0.000319449	0.28654	0.988	0.931	1	Vascular differentiated cytotoxic T cells	Arpc2
0.000327078	0.375661	0.815	0.68	1	Vascular differentiated cytotoxic T cells	Cap1
0.000361601	0.291733	0.593	0.407	1	Vascular differentiated cytotoxic T cells	Tacc1
0.000373573	0.253892	0.457	0.274	1	Vascular differentiated cytotoxic T cells	Sipa1
0.000389918	0.280205	0.58	0.403	1	Vascular differentiated cytotoxic T cells	Stk4
0.000404276	0.250723	0.37	0.203	1	Vascular differentiated cytotoxic T cells	Atg3
0.000430439	0.661623	0.506	0.326	1	Vascular differentiated cytotoxic T cells	Ccl4
0.000476047	0.429411	0.84	0.73	1	Vascular differentiated cytotoxic T cells	Zfp36l2
0.000477014	0.36988	0.494	0.34	1	Vascular differentiated cytotoxic T cells	Ndfip2
0.000479129	0.313324	0.395	0.234	1	Vascular differentiated cytotoxic T cells	Rrad
0.000491061	0.261523	0.667	0.467	1	Vascular differentiated cytotoxic T cells	Cox17
0.000501369	0.288483	0.42	0.256	1	Vascular differentiated cytotoxic T cells	Pde7a
0.000517567	0.281649	0.778	0.582	1	Vascular differentiated cytotoxic T cells	Arhgdia
0.000517626	0.261338	0.642	0.454	1	Vascular differentiated cytotoxic T cells	Pitpna
0.000609204	0.276981	0.988	0.979	1	Vascular differentiated cytotoxic T cells	Pabpc1
0.000611643	0.411982	0.765	0.657	1	Vascular differentiated cytotoxic T cells	Slc3a2
0.000632631	0.250774	1	0.982	1	Vascular differentiated cytotoxic T cells	Rps10
0.000668223	0.290308	0.506	0.349	1	Vascular differentiated cytotoxic T cells	Pitpnc1
0.000726342	0.256955	0.926	0.766	1	Vascular differentiated cytotoxic T cells	Arhgef1
0.000744493	0.323142	0.716	0.557	1	Vascular differentiated cytotoxic T cells	Nfkbid
0.000747328	0.26803	0.63	0.454	1	Vascular differentiated cytotoxic T cells	Smap1
0.000779294	0.254344	0.506	0.328	1	Vascular differentiated cytotoxic T cells	Irf2
0.000825263	0.262115	0.481	0.307	1	Vascular differentiated cytotoxic T cells	Sytl2
0.000838744	0.253428	0.42	0.256	1	Vascular differentiated cytotoxic T cells	Pttg1
0.000847486	0.314598	0.605	0.467	1	Vascular differentiated cytotoxic T cells	Cab39
0.000912638	0.315946	0.407	0.249	1	Vascular differentiated cytotoxic T cells	Cd226
0.00091632	0.251209	0.556	0.381	1	Vascular differentiated cytotoxic T cells	Efhd2
0.00096353	0.263034	0.593	0.433	1	Vascular differentiated cytotoxic T cells	Wasf2
0.000993442	0.284378	0.519	0.352	1	Vascular differentiated cytotoxic T cells	Kif21b
0.00110119	0.252775	0.444	0.285	1	Vascular differentiated cytotoxic T cells	Nabp1
0.00111942	0.293588	0.593	0.451	1	Vascular differentiated cytotoxic T cells	Timm23
0.00112393	0.363383	0.938	0.844	1	Vascular differentiated cytotoxic T cells	S100a10
0.00114615	0.396208	0.852	0.829	1	Vascular differentiated cytotoxic T cells	Arf4
0.0011622	0.278665	0.58	0.415	1	Vascular differentiated cytotoxic T cells	Ubl3
0.00118722	0.298745	0.753	0.632	1	Vascular differentiated cytotoxic T cells	Psap
0.00133604	0.271708	0.617	0.422	1	Vascular differentiated cytotoxic T cells	Crybg1
0.00137567	0.258092	0.383	0.236	1	Vascular differentiated cytotoxic T cells	Ptpa
0.00146017	0.253683	1	0.979	1	Vascular differentiated cytotoxic T cells	Rps11
0.00155729	0.45247	0.679	0.567	1	Vascular differentiated cytotoxic T cells	Phlda1
0.0017618	0.285164	0.617	0.435	1	Vascular differentiated cytotoxic T cells	Cdk2ap2
0.00188472	0.334793	0.802	0.657	1	Vascular differentiated cytotoxic T cells	Arpc5
0.00200829	0.278535	0.395	0.255	1	Vascular differentiated cytotoxic T cells	Gna15
0.00211892	0.441036	0.84	0.816	1	Vascular differentiated cytotoxic T cells	Dusp5
0.00216077	0.28253	0.605	0.49	1	Vascular differentiated cytotoxic T cells	Cdc37
0.00220883	0.27548	0.395	0.251	1	Vascular differentiated cytotoxic T cells	Spty2d1
0.0023439	0.270766	0.494	0.346	1	Vascular differentiated cytotoxic T cells	Ogdh
0.0024197	0.258918	0.827	0.707	1	Vascular differentiated cytotoxic T cells	Limd2
0.00243725	0.272476	0.407	0.263	1	Vascular differentiated cytotoxic T cells	Peak1
0.00248362	0.283879	0.494	0.344	1	Vascular differentiated cytotoxic T cells	Snx18
0.00254807	0.261791	0.37	0.241	1	Vascular differentiated cytotoxic T cells	Prkca
0.002651	0.253498	0.617	0.456	1	Vascular differentiated cytotoxic T cells	Xrn2
0.00288726	0.268517	0.58	0.442	1	Vascular differentiated cytotoxic T cells	Mapre1
0.00308998	0.308872	0.531	0.389	1	Vascular differentiated cytotoxic T cells	Tob2
0.00325103	0.321928	0.605	0.497	1	Vascular differentiated cytotoxic T cells	Coq10b
0.00328383	0.260217	0.272	0.158	1	Vascular differentiated cytotoxic T cells	H2-Ke6
0.00365188	0.269343	0.494	0.344	1	Vascular differentiated cytotoxic T cells	Smpdl3a
0.00420283	0.250379	0.494	0.369	1	Vascular differentiated cytotoxic T cells	Tmem234
0.00426124	0.282889	0.395	0.277	1	Vascular differentiated cytotoxic T cells	Pdcd5
0.00559114	0.255779	0.827	0.717	1	Vascular differentiated cytotoxic T cells	Pafah1b1
0.00584901	0.27818	0.951	0.899	1	Vascular differentiated cytotoxic T cells	Bcl2a1b
0.0081266	0.279019	0.802	0.708	1	Vascular differentiated cytotoxic T cells	Gimap6
0.00964893	0.304675	0.58	0.464	1	Vascular differentiated cytotoxic T cells	Tbx21
5.65801e-90	1.01549	0.369	0.004	6.55141e-86	Tregs	Sell
1.68342e-58	1.34293	0.431	0.023	1.94923e-54	Tregs	Foxp3
4.86373e-56	1.61997	0.277	0.006	5.63171e-52	Tregs	Igfbp4
3.43549e-54	2.60028	0.523	0.045	3.97795e-50	Tregs	Ccr7
2.73357e-49	0.842547	0.492	0.042	3.1652e-45	Tregs	Cd27
3.17979e-41	0.609868	0.308	0.017	3.68188e-37	Tregs	Ighm
1.05949e-33	1.30416	0.615	0.117	1.22679e-29	Tregs	Izumo1r
1.34608e-33	2.39341	0.354	0.033	1.55862e-29	Tregs	Areg
3.02042e-33	1.33301	0.431	0.053	3.49735e-29	Tregs	Ikzf2
2.51948e-25	0.331159	0.277	0.026	2.91731e-21	Tregs	Il6ra
7.91571e-17	0.972276	0.538	0.158	9.1656e-13	Tregs	Cd74
1.556e-15	0.413282	0.277	0.045	1.80169e-11	Tregs	Tox
4.15787e-15	0.680403	0.277	0.047	4.8144e-11	Tregs	Itgae
2.87851e-14	0.60718	0.508	0.159	3.33302e-10	Tregs	Il4ra
1.91443e-13	0.97227	0.954	0.807	2.21672e-09	Tregs	Stat1
4.10098e-12	0.438156	0.323	0.075	4.74852e-08	Tregs	Iigp1
1.70611e-11	0.831648	0.908	0.756	1.9755e-07	Tregs	Zfp36l1
3.32583e-10	0.323445	0.262	0.061	3.85098e-06	Tregs	Matk
7.8117e-10	0.77979	0.769	0.471	9.04517e-06	Tregs	Itpkb
7.90318e-10	0.992628	0.615	0.339	9.1511e-06	Tregs	Nrip1
1.31953e-09	1.09791	0.492	0.217	1.52788e-05	Tregs	Itgav
1.72992e-09	1.05673	0.415	0.164	2.00308e-05	Tregs	Dusp10
2.42952e-09	0.668202	0.569	0.266	2.81314e-05	Tregs	Sik1
4.45683e-09	0.767925	0.308	0.092	5.16056e-05	Tregs	S1pr1
6.82373e-09	0.447434	0.385	0.132	7.90119e-05	Tregs	Tmem64
8.62132e-09	0.573409	0.354	0.122	9.98262e-05	Tregs	Jmy
1.13135e-08	0.862749	0.769	0.534	0.000130999	Tregs	Samhd1
2.43062e-08	0.443825	0.354	0.119	0.000281441	Tregs	Ets2
4.27951e-08	0.278457	0.277	0.079	0.000495525	Tregs	Psen2
6.32057e-08	0.569022	0.569	0.279	0.000731859	Tregs	Sptbn1
8.89604e-08	0.305413	0.338	0.112	0.00103007	Tregs	Tspan32
1.06925e-07	0.346017	0.308	0.1	0.00123808	Tregs	Thada
1.38181e-07	0.29918	0.292	0.092	0.00159999	Tregs	Il6st
3.48775e-07	0.560147	0.338	0.128	0.00403847	Tregs	Snx9
3.59508e-07	0.779416	0.8	0.709	0.00416274	Tregs	Gimap6
1.1239e-06	1.4858	0.631	0.41	0.0130137	Tregs	Klf2
1.34703e-06	0.510092	0.785	0.611	0.0155973	Tregs	Zc3hav1
1.6225e-06	0.649548	0.462	0.235	0.0187869	Tregs	Ugcg
1.8378e-06	0.353914	0.4	0.166	0.0212799	Tregs	Sntb1
2.15542e-06	0.356473	0.415	0.185	0.0249576	Tregs	Rcsd1
2.71458e-06	1.47156	0.462	0.237	0.0314321	Tregs	Tnfrsf9
2.72566e-06	0.475905	0.369	0.153	0.0315604	Tregs	Lrig1
3.01408e-06	0.827509	0.954	0.837	0.0349	Tregs	Ifi27l2a
3.13466e-06	0.789864	0.446	0.235	0.0362963	Tregs	Tcf7
4.12607e-06	0.378695	0.569	0.304	0.0477758	Tregs	Ctss
5.30417e-06	0.314673	0.338	0.136	0.061417	Tregs	Panx1
5.63023e-06	0.417041	0.354	0.151	0.0651924	Tregs	Mmd
8.61729e-06	0.7684	0.431	0.232	0.0997796	Tregs	Lef1
8.90357e-06	0.485891	0.523	0.288	0.103094	Tregs	Cyb5a
1.21878e-05	0.652978	1	0.995	0.141122	Tregs	H3f3b
1.25424e-05	0.450229	0.323	0.138	0.145229	Tregs	Bmp2k
1.28141e-05	0.410935	0.262	0.095	0.148374	Tregs	Taf4b
1.3319e-05	0.657306	0.538	0.307	0.154221	Tregs	Trp53inp1
2.49304e-05	0.458361	0.985	0.974	0.288669	Tregs	Ptma
2.82033e-05	0.604879	0.969	0.979	0.326565	Tregs	Rpl39
3.20739e-05	0.384996	0.523	0.294	0.371384	Tregs	Ncoa3
3.69615e-05	0.334048	0.338	0.151	0.427977	Tregs	Stat2
3.88647e-05	0.345949	0.354	0.164	0.450015	Tregs	Tspan13
4.42505e-05	0.529075	0.615	0.411	0.512377	Tregs	Dgka
5.82703e-05	0.280831	0.292	0.122	0.674712	Tregs	Selenop
6.13285e-05	0.500657	0.985	0.977	0.710123	Tregs	Rplp1
6.60766e-05	0.48418	0.631	0.439	0.765101	Tregs	Rbm38
6.86973e-05	0.439126	0.969	0.959	0.795446	Tregs	Pnrc1
7.14331e-05	0.263317	0.292	0.123	0.827124	Tregs	Zfp53
8.9345e-05	0.448969	0.477	0.272	1	Tregs	Parp14
0.000163129	0.421998	0.785	0.681	1	Tregs	2410006H16Rik
0.000192181	0.485894	0.985	0.974	1	Tregs	Rps23
0.000209354	0.361872	0.985	0.978	1	Tregs	Eif1
0.000217847	0.353267	0.446	0.257	1	Tregs	Cbl
0.000222013	0.389989	0.385	0.203	1	Tregs	Helz2
0.000233387	0.434844	0.569	0.405	1	Tregs	Chd3
0.00024516	0.364907	0.523	0.315	1	Tregs	Rgs10
0.000250892	0.435932	0.738	0.714	1	Tregs	H2-T22
0.000318681	0.574973	0.446	0.275	1	Tregs	Cd274
0.000353539	0.265064	0.277	0.124	1	Tregs	Bzw2
0.000370481	0.335063	0.569	0.362	1	Tregs	Birc2
0.000440421	0.284726	0.415	0.224	1	Tregs	Cirbp
0.000455225	0.821485	0.785	0.681	1	Tregs	Vps37b
0.000507659	0.577196	0.308	0.167	1	Tregs	Bach2
0.000509225	0.744053	0.785	0.743	1	Tregs	Ctla4
0.000521046	0.395859	0.462	0.283	1	Tregs	Ifnar1
0.000548561	0.426567	0.985	0.982	1	Tregs	Rpl21
0.000601661	0.476013	0.446	0.282	1	Tregs	Rgs2
0.000696286	0.267444	0.323	0.162	1	Tregs	Hacd3
0.000737537	0.415644	0.754	0.582	1	Tregs	Inpp4b
0.000854819	0.469082	0.985	0.974	1	Tregs	Rpl36
0.000872879	0.678471	0.862	0.821	1	Tregs	Odc1
0.00108574	0.304505	0.538	0.35	1	Tregs	Atp11b
0.00109708	0.361968	0.569	0.391	1	Tregs	Ube2h
0.00115699	0.32743	0.492	0.318	1	Tregs	Serinc1
0.0012554	0.288655	0.585	0.389	1	Tregs	Cbx4
0.00128077	0.569247	0.969	0.98	1	Tregs	Rps27
0.00132186	0.352315	0.8	0.661	1	Tregs	Rapgef6
0.00132959	0.479715	1	0.963	1	Tregs	Ly6e
0.00153094	0.421982	0.554	0.403	1	Tregs	Cdc42se2
0.00153647	0.377451	0.492	0.324	1	Tregs	Retreg1
0.00175648	0.253124	0.323	0.177	1	Tregs	Ipcef1
0.00197237	0.44572	0.892	0.876	1	Tregs	Dusp1
0.00208435	0.326383	0.277	0.149	1	Tregs	Tapbpl
0.00230363	0.431241	0.323	0.186	1	Tregs	Rnf213
0.00240361	0.273302	0.492	0.324	1	Tregs	Numa1
0.00268974	0.343932	1	0.989	1	Tregs	Rpl19
0.00270249	0.289663	0.4	0.239	1	Tregs	Sdhaf1
0.00273598	0.369641	0.615	0.444	1	Tregs	Gbp4
0.00290432	0.628753	0.523	0.395	1	Tregs	Glrx
0.00302481	0.32681	0.369	0.215	1	Tregs	Neurl3
0.00307072	0.296214	0.462	0.295	1	Tregs	Trib2
0.00309962	0.553511	0.385	0.273	1	Tregs	Arl5a
0.003188	0.592243	0.446	0.326	1	Tregs	Tsc22d3
0.00326287	0.296811	0.538	0.355	1	Tregs	Rnf125
0.00336001	0.422503	0.323	0.185	1	Tregs	Zeb1
0.00336662	0.450601	0.492	0.325	1	Tregs	Il2ra
0.00369351	0.414967	0.538	0.382	1	Tregs	Ssh2
0.00396117	0.3153	0.431	0.293	1	Tregs	Cmtm7
0.00426165	0.356783	0.369	0.233	1	Tregs	Srcap
0.00433892	0.269759	0.585	0.439	1	Tregs	Cdk2ap2
0.00453693	0.36596	0.631	0.505	1	Tregs	Mknk2
0.00477273	0.454799	1	0.992	1	Tregs	Rps24
0.00479213	0.544147	0.369	0.259	1	Tregs	Kbtbd11
0.00481401	0.262843	0.308	0.176	1	Tregs	Traf4
0.00536495	0.352791	0.985	0.974	1	Tregs	Rpl3
0.00537045	0.510332	0.677	0.572	1	Tregs	Tnfrsf18
0.0055911	0.351574	0.677	0.631	1	Tregs	Tapbp
0.00576138	0.372656	0.462	0.314	1	Tregs	Birc3
0.00596051	0.2567	0.323	0.188	1	Tregs	Tinf2
0.00612813	0.364701	0.708	0.655	1	Tregs	Itgb7
0.00613257	0.307277	0.985	0.983	1	Tregs	Rps10
0.00633708	0.32488	0.385	0.26	1	Tregs	Galnt6
0.00637592	0.304252	0.985	0.977	1	Tregs	Rps14
0.00671466	0.316665	0.877	0.868	1	Tregs	Ppp1r15a
0.00701333	0.442255	0.477	0.375	1	Tregs	Samsn1
0.00775643	0.33462	1	0.985	1	Tregs	Rpl37
0.00781627	0.552393	0.477	0.371	1	Tregs	Foxp1
0.00815148	0.350006	0.969	0.99	1	Tregs	Rpl9
0.00832806	0.274064	0.908	0.897	1	Tregs	Ftl1
0.00857805	0.318417	0.323	0.201	1	Tregs	Eif2ak3
0.00860206	0.455194	0.815	0.827	1	Tregs	Irf1
0.00875514	0.44269	0.969	0.974	1	Tregs	Rps28
0.00970039	0.284711	0.708	0.618	1	Tregs	Ythdc1
8.4557e-108	1.17583	0.806	0.023	9.79085e-104	Proliferating cells	Ccna2
8.18471e-107	1.24929	0.71	0.016	9.47708e-103	Proliferating cells	Knl1
7.00924e-99	0.868086	0.516	0.007	8.116e-95	Proliferating cells	Shcbp1
8.48088e-99	1.06591	0.645	0.014	9.82001e-95	Proliferating cells	Cit
1.37926e-95	0.809176	0.548	0.009	1.59705e-91	Proliferating cells	Kif4
5.19668e-90	1.54196	0.71	0.022	6.01723e-86	Proliferating cells	Aspm
8.05003e-90	0.862811	0.548	0.01	9.32112e-86	Proliferating cells	Cdca3
2.52303e-87	0.713976	0.387	0.003	2.92141e-83	Proliferating cells	Anln
5.42178e-84	1.50086	0.645	0.019	6.27788e-80	Proliferating cells	Cenpf
5.52927e-80	0.73036	0.484	0.009	6.40235e-76	Proliferating cells	Aurkb
4.93267e-79	1.0882	0.677	0.024	5.71154e-75	Proliferating cells	Tpx2
3.28067e-77	0.530223	0.387	0.004	3.79869e-73	Proliferating cells	Bub1
2.25746e-74	0.817405	0.645	0.023	2.61391e-70	Proliferating cells	Tacc3
1.61351e-69	0.586617	0.452	0.01	1.86828e-65	Proliferating cells	Foxm1
1.94848e-69	0.736693	0.387	0.006	2.25614e-65	Proliferating cells	Sgo2a
1.84926e-68	1.00797	0.581	0.02	2.14126e-64	Proliferating cells	Cenpe
4.12474e-68	1.21211	0.71	0.034	4.77604e-64	Proliferating cells	Ncapg2
2.30757e-67	0.810228	0.452	0.01	2.67194e-63	Proliferating cells	Fbxo5
3.62441e-67	0.756788	0.452	0.01	4.1967e-63	Proliferating cells	Neil3
1.97092e-66	1.47108	0.742	0.04	2.28213e-62	Proliferating cells	Kif11
3.1916e-65	0.971834	0.613	0.024	3.69555e-61	Proliferating cells	Birc5
7.95262e-65	0.620158	0.355	0.005	9.20834e-61	Proliferating cells	Hmmr
1.15371e-64	0.638326	0.484	0.013	1.33588e-60	Proliferating cells	E2f7
1.49568e-63	0.633093	0.516	0.016	1.73185e-59	Proliferating cells	Ncapg
1.28188e-62	0.896854	0.548	0.02	1.48429e-58	Proliferating cells	Stil
4.82818e-62	1.17552	0.774	0.047	5.59055e-58	Proliferating cells	Ncapd2
1.69396e-60	0.561932	0.323	0.004	1.96143e-56	Proliferating cells	Nuf2
2.02229e-60	0.530223	0.29	0.003	2.34161e-56	Proliferating cells	Kif14
1.95015e-55	0.618046	0.355	0.007	2.25808e-51	Proliferating cells	Esco2
3.5775e-55	0.553483	0.355	0.007	4.14238e-51	Proliferating cells	Kntc1
1.30179e-54	0.654945	0.516	0.021	1.50735e-50	Proliferating cells	Kif22
2.63371e-54	1.3344	0.806	0.063	3.04957e-50	Proliferating cells	Smc2
1.34089e-52	1.57406	0.645	0.039	1.55262e-48	Proliferating cells	Pclaf
1.34986e-52	0.489352	0.355	0.008	1.563e-48	Proliferating cells	Kif20a
5.28794e-51	2.82127	0.935	0.109	6.1229e-47	Proliferating cells	Mki67
1.10735e-50	0.79557	0.484	0.02	1.28221e-46	Proliferating cells	Ect2
1.75816e-50	0.755737	0.355	0.009	2.03577e-46	Proliferating cells	Ccnb2
1.83931e-50	0.812221	0.516	0.024	2.12974e-46	Proliferating cells	Cdca8
6.61922e-48	0.432807	0.258	0.004	7.66439e-44	Proliferating cells	Ska1
5.42175e-46	0.462518	0.29	0.006	6.27784e-42	Proliferating cells	Sapcd2
1.07071e-45	0.460404	0.323	0.008	1.23977e-41	Proliferating cells	Brip1
1.31737e-44	0.671672	0.355	0.011	1.52538e-40	Proliferating cells	Cdc20
2.835e-44	0.324832	0.258	0.004	3.28265e-40	Proliferating cells	Prr11
9.43459e-44	0.784157	0.484	0.024	1.09243e-39	Proliferating cells	Nusap1
1.96607e-43	0.528106	0.29	0.007	2.27652e-39	Proliferating cells	Arhgap19
1.10092e-41	0.585563	0.323	0.01	1.27475e-37	Proliferating cells	Ccnb1
2.43118e-41	0.464635	0.258	0.005	2.81506e-37	Proliferating cells	Espl1
5.63015e-41	0.893247	0.548	0.036	6.51915e-37	Proliferating cells	Kif15
6.41294e-41	0.571928	0.355	0.013	7.42554e-37	Proliferating cells	Spc24
1.70019e-40	0.566718	0.419	0.019	1.96865e-36	Proliferating cells	Kifc1
1.08774e-38	0.394863	0.258	0.006	1.2595e-34	Proliferating cells	Cdca5
1.16443e-38	1.79628	0.71	0.074	1.34829e-34	Proliferating cells	Stmn1
1.29928e-38	0.425401	0.258	0.006	1.50443e-34	Proliferating cells	Plk1
1.43488e-38	0.815329	0.419	0.021	1.66144e-34	Proliferating cells	Clspn
3.14301e-38	0.66433	0.355	0.014	3.63929e-34	Proliferating cells	Cep55
9.8305e-38	0.603346	0.387	0.018	1.13827e-33	Proliferating cells	Ncaph
6.22858e-37	0.520721	0.29	0.009	7.21207e-33	Proliferating cells	Depdc1a
7.42022e-37	0.38958	0.29	0.009	8.59187e-33	Proliferating cells	Spc25
8.06951e-37	0.422238	0.29	0.009	9.34369e-33	Proliferating cells	Spag5
2.33149e-36	0.531536	0.419	0.022	2.69963e-32	Proliferating cells	Tk1
3.07085e-36	0.357124	0.258	0.007	3.55574e-32	Proliferating cells	E2f8
3.88568e-35	0.63841	0.484	0.032	4.49923e-31	Proliferating cells	Cks1b
7.4551e-35	0.811096	0.516	0.038	8.63226e-31	Proliferating cells	Kif18a
1.34037e-34	0.54299	0.355	0.016	1.55201e-30	Proliferating cells	Knstrn
2.26052e-34	1.21927	0.452	0.03	2.61746e-30	Proliferating cells	Ube2c
1.13304e-33	0.456185	0.29	0.01	1.31195e-29	Proliferating cells	Ckap2
1.55236e-33	0.544036	0.355	0.017	1.79747e-29	Proliferating cells	Ticrr
1.96317e-33	0.593974	0.387	0.021	2.27316e-29	Proliferating cells	Cdk1
2.16662e-33	1.13801	0.516	0.041	2.50873e-29	Proliferating cells	Rrm2
2.51035e-33	0.446739	0.355	0.017	2.90674e-29	Proliferating cells	Spdl1
6.39366e-33	0.994429	0.581	0.054	7.40322e-29	Proliferating cells	Tyms
4.0146e-32	0.45303	0.29	0.011	4.64851e-28	Proliferating cells	Ska3
4.25344e-32	1.00766	0.71	0.083	4.92506e-28	Proliferating cells	Dtl
6.31899e-32	0.845689	0.548	0.049	7.31676e-28	Proliferating cells	Diaph3
1.39308e-31	0.806025	0.516	0.043	1.61305e-27	Proliferating cells	Kif23
2.09942e-31	0.448833	0.323	0.015	2.43092e-27	Proliferating cells	Gpsm2
1.05578e-30	1.38947	0.839	0.14	1.22248e-26	Proliferating cells	Incenp
1.28947e-30	0.456185	0.258	0.009	1.49308e-26	Proliferating cells	Mis18bp1
9.11806e-30	1.10777	0.516	0.047	1.05578e-25	Proliferating cells	Prc1
4.17566e-29	0.352902	0.258	0.01	4.83499e-25	Proliferating cells	Poc1a
1.77149e-28	0.647688	0.387	0.026	2.05121e-24	Proliferating cells	Bard1
4.42215e-28	0.502942	0.355	0.021	5.12041e-24	Proliferating cells	Cep128
1.09629e-27	0.350796	0.258	0.01	1.2694e-23	Proliferating cells	Ckap2l
4.37059e-27	0.978575	0.548	0.061	5.06071e-23	Proliferating cells	Zfp367
2.64987e-25	0.378026	0.29	0.015	3.06829e-21	Proliferating cells	Cdca2
3.20837e-24	2.48038	0.871	0.218	3.71497e-20	Proliferating cells	Gm43305
7.04769e-24	1.95045	0.806	0.187	8.16052e-20	Proliferating cells	Top2a
7.18409e-24	0.939531	0.419	0.038	8.31846e-20	Proliferating cells	Asf1b
2.55179e-23	0.416982	0.258	0.013	2.95472e-19	Proliferating cells	Fanca
1.20182e-22	0.72196	0.452	0.047	1.39158e-18	Proliferating cells	Mad2l1
1.59306e-22	0.92045	0.548	0.072	1.84461e-18	Proliferating cells	Lig1
7.02969e-22	0.759384	0.484	0.058	8.13968e-18	Proliferating cells	Racgap1
8.43486e-22	0.536864	0.419	0.041	9.76672e-18	Proliferating cells	Mtbp
1.19206e-21	0.610929	0.452	0.049	1.38029e-17	Proliferating cells	Pola1
4.7595e-21	0.698079	0.355	0.031	5.51103e-17	Proliferating cells	Arhgap11a
5.18869e-20	0.408613	0.258	0.016	6.00798e-16	Proliferating cells	Brca1
9.33086e-20	1.55572	0.871	0.296	1.08042e-15	Proliferating cells	Tmpo
1.4591e-18	0.603111	0.355	0.035	1.68949e-14	Proliferating cells	Kif20b
3.64324e-18	0.483327	0.355	0.036	4.21851e-14	Proliferating cells	Bub1b
1.03245e-17	1.00158	0.613	0.12	1.19547e-13	Proliferating cells	Rrm1
1.33433e-17	0.501903	0.258	0.019	1.54502e-13	Proliferating cells	Pole
1.35685e-17	0.735127	0.355	0.038	1.57109e-13	Proliferating cells	Hist1h2ap
3.61933e-17	1.04818	0.581	0.111	4.19082e-13	Proliferating cells	Mcm3
3.91696e-17	0.539857	0.258	0.02	4.53545e-13	Proliferating cells	Dlgap5
5.33266e-17	1.00079	0.581	0.111	6.17469e-13	Proliferating cells	Ckap5
5.78005e-17	0.887189	0.645	0.127	6.69272e-13	Proliferating cells	Hist1h1b
8.5883e-17	0.541967	0.355	0.04	9.94439e-13	Proliferating cells	Pkmyt1
1.2194e-16	1.11598	0.613	0.134	1.41195e-12	Proliferating cells	Ezh2
1.35597e-16	1.69739	1	0.525	1.57008e-12	Proliferating cells	Tubb5
1.36193e-16	0.609921	0.387	0.049	1.57698e-12	Proliferating cells	Uhrf1
1.41237e-16	1.10082	0.645	0.147	1.63538e-12	Proliferating cells	Hjurp
1.82276e-16	0.660132	0.452	0.066	2.11057e-12	Proliferating cells	Atad5
2.31925e-16	0.426997	0.29	0.027	2.68546e-12	Proliferating cells	Hist1h2bg
6.03069e-16	0.429062	0.29	0.027	6.98293e-12	Proliferating cells	Ndc80
6.84893e-16	0.359317	0.29	0.027	7.93038e-12	Proliferating cells	Ctc1
1.45679e-15	0.359317	0.29	0.028	1.68681e-11	Proliferating cells	Wdr76
3.1029e-15	0.491554	0.29	0.03	3.59285e-11	Proliferating cells	Nrm
4.90882e-15	0.61338	0.29	0.03	5.68392e-11	Proliferating cells	Cip2a
6.88362e-15	0.556252	0.452	0.07	7.97054e-11	Proliferating cells	Fam83d
7.19887e-15	0.289234	0.258	0.023	8.33557e-11	Proliferating cells	Prim2
7.68038e-15	0.607289	0.484	0.082	8.89312e-11	Proliferating cells	Hells
1.38604e-14	0.800168	0.452	0.078	1.6049e-10	Proliferating cells	Mcm7
1.62131e-14	1.08119	0.742	0.209	1.87731e-10	Proliferating cells	Nsd2
2.53184e-14	1.13121	0.935	0.428	2.93162e-10	Proliferating cells	Rad21
3.92459e-14	0.943019	0.548	0.117	4.54428e-10	Proliferating cells	Ncapd3
1.39878e-13	0.744582	0.452	0.081	1.61964e-09	Proliferating cells	Mcm5
1.46738e-13	0.729885	0.645	0.161	1.69908e-09	Proliferating cells	Dnmt1
2.38564e-13	0.502784	0.323	0.041	2.76234e-09	Proliferating cells	Gm4316
2.77037e-13	0.495685	0.419	0.068	3.20781e-09	Proliferating cells	Mast2
7.64342e-13	0.667037	0.387	0.064	8.85031e-09	Proliferating cells	Cbx5
8.67267e-13	0.926319	0.871	0.346	1.00421e-08	Proliferating cells	Lbr
1.01883e-12	0.384292	0.387	0.061	1.17971e-08	Proliferating cells	Mad1l1
1.29847e-12	0.998786	0.516	0.117	1.5035e-08	Proliferating cells	Hist1h2ae
1.5509e-12	0.323693	0.258	0.028	1.79578e-08	Proliferating cells	Slc43a3
1.829e-12	0.530288	0.452	0.086	2.1178e-08	Proliferating cells	Dck
1.90185e-12	0.437637	0.323	0.044	2.20216e-08	Proliferating cells	Lockd
2.68248e-12	1.15996	0.774	0.3	3.10604e-08	Proliferating cells	Hmgn2
4.41048e-12	0.39305	0.258	0.03	5.1069e-08	Proliferating cells	Cdkn2a
4.59495e-12	0.358284	0.258	0.03	5.32049e-08	Proliferating cells	Piga
7.05096e-12	0.380291	0.355	0.055	8.16431e-08	Proliferating cells	Mms22l
7.22108e-12	0.489493	0.258	0.03	8.36128e-08	Proliferating cells	Tcf19
8.21324e-12	1.99982	0.935	0.665	9.51011e-08	Proliferating cells	Hmgb2
9.16493e-12	0.766273	0.613	0.168	1.06121e-07	Proliferating cells	Anapc5
1.15542e-11	0.508615	0.355	0.058	1.33786e-07	Proliferating cells	Nup205
1.5882e-11	1.02151	1	0.716	1.83898e-07	Proliferating cells	Lmnb1
2.62068e-11	0.447878	0.355	0.058	3.03448e-07	Proliferating cells	Nup160
2.64867e-11	1.21052	0.935	0.683	3.06689e-07	Proliferating cells	Hmgb1
3.03713e-11	0.345953	0.29	0.04	3.51669e-07	Proliferating cells	Pmf1
3.22977e-11	0.458926	0.323	0.049	3.73975e-07	Proliferating cells	E2f2
4.06737e-11	0.394346	0.323	0.049	4.7096e-07	Proliferating cells	Ift80
4.12239e-11	0.442885	0.355	0.059	4.77332e-07	Proliferating cells	Hirip3
6.66911e-11	1.59037	0.645	0.217	7.72216e-07	Proliferating cells	Gm42031
7.01483e-11	0.767422	0.452	0.1	8.12247e-07	Proliferating cells	Plk4
1.12015e-10	0.469617	0.355	0.062	1.29703e-06	Proliferating cells	Nfatc2ip
1.4219e-10	0.422098	0.387	0.072	1.64642e-06	Proliferating cells	Rbl1
2.75267e-10	0.314578	0.323	0.052	3.18731e-06	Proliferating cells	Pold3
3.50354e-10	0.275851	0.258	0.035	4.05675e-06	Proliferating cells	Suv39h1
4.02547e-10	0.346977	0.258	0.035	4.6611e-06	Proliferating cells	Hmgb3
4.79458e-10	0.758445	0.677	0.227	5.55165e-06	Proliferating cells	Mcm4
5.9915e-10	1.12131	0.935	0.53	6.93755e-06	Proliferating cells	Serinc3
6.57501e-10	0.793601	0.742	0.268	7.6132e-06	Proliferating cells	Smc4
7.24445e-10	0.365452	0.29	0.045	8.38834e-06	Proliferating cells	Mns1
7.86867e-10	0.307263	0.258	0.036	9.11114e-06	Proliferating cells	Rfc4
1.13655e-09	0.485275	0.452	0.103	1.31601e-05	Proliferating cells	Rad50
1.23943e-09	0.439897	0.323	0.057	1.43513e-05	Proliferating cells	Blm
1.76061e-09	0.587031	0.387	0.083	2.03861e-05	Proliferating cells	Cenpc1
1.90766e-09	1.14715	0.581	0.193	2.20888e-05	Proliferating cells	Cenpa
2.2073e-09	0.465311	0.387	0.083	2.55584e-05	Proliferating cells	Zhx1
2.72901e-09	0.458926	0.29	0.049	3.15992e-05	Proliferating cells	Haus4
2.73817e-09	0.307263	0.258	0.038	3.17053e-05	Proliferating cells	Poc1b
6.46601e-09	0.35939	0.29	0.05	7.48699e-05	Proliferating cells	Ube2t
6.91193e-09	0.271759	0.258	0.04	8.00332e-05	Proliferating cells	BC052040
1.00166e-08	0.567737	0.29	0.054	0.000115983	Proliferating cells	Ulbp1
1.16699e-08	0.384771	0.355	0.074	0.000135126	Proliferating cells	Gmnn
1.19532e-08	0.878858	0.774	0.391	0.000138406	Proliferating cells	Anp32e
1.63437e-08	0.433315	0.355	0.076	0.000189244	Proliferating cells	Hist1h1d
1.70791e-08	0.449881	0.355	0.077	0.000197759	Proliferating cells	Ppwd1
1.88095e-08	1.04206	0.839	0.413	0.000217795	Proliferating cells	Atad2
2.22717e-08	0.582161	0.516	0.154	0.000257883	Proliferating cells	Topbp1
2.58132e-08	0.55749	0.355	0.077	0.000298891	Proliferating cells	Hist1h2bj
3.10539e-08	0.539734	0.677	0.255	0.000359573	Proliferating cells	Psmc6
3.95088e-08	1.75921	0.871	0.689	0.000457472	Proliferating cells	Xist
4.64041e-08	0.548659	0.419	0.114	0.000537313	Proliferating cells	Selenoh
5.08778e-08	0.739173	0.645	0.252	0.000589114	Proliferating cells	Nucks1
5.12826e-08	0.657323	0.613	0.221	0.000593801	Proliferating cells	Srsf1
7.12252e-08	0.333727	0.258	0.046	0.000824717	Proliferating cells	Ttf2
7.15175e-08	0.344346	0.29	0.056	0.000828102	Proliferating cells	Wdhd1
8.21971e-08	1.35096	0.871	0.585	0.00095176	Proliferating cells	H2afz
1.06577e-07	0.878339	0.581	0.21	0.00123406	Proliferating cells	H2afx
1.08746e-07	0.339457	0.387	0.093	0.00125917	Proliferating cells	Nek6
1.41635e-07	0.468222	0.355	0.085	0.00164	Proliferating cells	Fzr1
1.56226e-07	0.381835	0.355	0.085	0.00180894	Proliferating cells	Paxip1
1.71544e-07	0.380446	0.387	0.097	0.00198631	Proliferating cells	Kpna2
1.723e-07	0.599776	0.516	0.176	0.00199506	Proliferating cells	Vars
1.74136e-07	0.548343	0.484	0.15	0.00201632	Proliferating cells	Brd8
1.88695e-07	0.858255	0.774	0.411	0.00218489	Proliferating cells	Dek
2.0091e-07	0.67136	0.71	0.289	0.00232634	Proliferating cells	Hist1h1e
2.73861e-07	0.34379	0.355	0.086	0.00317104	Proliferating cells	Zw10
3.54779e-07	0.76198	0.742	0.379	0.00410798	Proliferating cells	Slbp
5.31015e-07	0.408222	0.452	0.133	0.00614862	Proliferating cells	Agps
8.0417e-07	0.348343	0.419	0.119	0.00931148	Proliferating cells	Ints7
8.05464e-07	0.361454	0.355	0.091	0.00932647	Proliferating cells	Setdb2
8.23932e-07	0.731715	0.29	0.068	0.00954031	Proliferating cells	Gm42047
8.55079e-07	0.333413	0.29	0.064	0.00990096	Proliferating cells	Hist1h2ak
8.93207e-07	0.389065	0.355	0.092	0.0103424	Proliferating cells	Lnpk
9.23104e-07	0.311996	0.387	0.104	0.0106886	Proliferating cells	Kpna3
1.03207e-06	0.637725	0.774	0.394	0.0119503	Proliferating cells	Cbx3
1.09892e-06	0.364348	0.355	0.093	0.0127244	Proliferating cells	Hat1
1.14758e-06	0.55392	0.419	0.13	0.0132878	Proliferating cells	Pcnt
1.21242e-06	0.251467	0.258	0.052	0.0140386	Proliferating cells	Ppih
1.47569e-06	0.946202	0.806	0.455	0.017087	Proliferating cells	Smchd1
1.70946e-06	0.413539	0.484	0.159	0.0197938	Proliferating cells	Brd9
1.74077e-06	0.338632	0.452	0.137	0.0201564	Proliferating cells	Dnm1l
1.92007e-06	0.828178	0.71	0.384	0.0222325	Proliferating cells	Alyref
1.9443e-06	0.481493	0.71	0.323	0.0225131	Proliferating cells	Taf15
2.39451e-06	0.500082	0.484	0.169	0.0277261	Proliferating cells	Rangap1
2.48194e-06	0.317585	0.258	0.056	0.0287384	Proliferating cells	Agtpbp1
2.71066e-06	0.431378	0.323	0.086	0.0313867	Proliferating cells	Orc6
2.96908e-06	0.665536	0.742	0.393	0.034379	Proliferating cells	Lrch1
3.01017e-06	0.637778	0.613	0.271	0.0348548	Proliferating cells	Tuba1c
3.153e-06	0.504662	0.452	0.148	0.0365085	Proliferating cells	Rif1
3.76022e-06	0.704892	0.516	0.211	0.0435395	Proliferating cells	Capn7
3.76194e-06	0.352584	0.29	0.071	0.0435595	Proliferating cells	Rad18
5.03308e-06	0.357492	0.29	0.072	0.058278	Proliferating cells	Cdc25b
5.63804e-06	0.504171	0.516	0.204	0.0652829	Proliferating cells	Ilf2
8.80386e-06	0.618526	0.613	0.289	0.10194	Proliferating cells	Smc1a
8.95545e-06	0.323545	0.29	0.075	0.103695	Proliferating cells	Mis18a
1.07561e-05	0.582945	0.71	0.356	0.124545	Proliferating cells	Atp2a3
1.07714e-05	0.440519	0.355	0.109	0.124722	Proliferating cells	Cspp1
1.08728e-05	0.374037	0.29	0.076	0.125897	Proliferating cells	AI504432
1.22156e-05	0.528915	0.355	0.111	0.141445	Proliferating cells	Mpp6
1.23228e-05	0.269972	0.258	0.061	0.142685	Proliferating cells	Socs7
1.25498e-05	0.370929	0.516	0.191	0.145314	Proliferating cells	Adnp
1.28468e-05	0.538374	0.387	0.13	0.148753	Proliferating cells	Ano6
1.29087e-05	0.335049	0.323	0.092	0.14947	Proliferating cells	Dxo
1.34666e-05	0.290927	0.419	0.134	0.15593	Proliferating cells	Lonp1
1.37979e-05	1.04785	0.806	0.635	0.159766	Proliferating cells	Ube2s
1.48951e-05	0.370744	0.387	0.125	0.172471	Proliferating cells	Rcn2
1.53164e-05	0.382856	0.355	0.109	0.177349	Proliferating cells	Lin54
1.55384e-05	0.596956	0.613	0.308	0.179919	Proliferating cells	Pds5a
1.63128e-05	1.23405	0.645	0.416	0.188886	Proliferating cells	Tuba1b
1.75342e-05	0.300629	0.258	0.063	0.203028	Proliferating cells	Slf2
1.95302e-05	0.537425	0.677	0.346	0.22614	Proliferating cells	Tpm4
1.99395e-05	0.39899	0.387	0.126	0.23088	Proliferating cells	Aqr
2.05666e-05	0.298648	0.258	0.064	0.23814	Proliferating cells	Mettl6
2.18137e-05	0.414257	0.581	0.245	0.252581	Proliferating cells	Iqgap2
2.36221e-05	0.341843	0.29	0.079	0.273521	Proliferating cells	Reep4
2.5094e-05	0.602069	0.355	0.12	0.290564	Proliferating cells	Hist1h2ab
2.9901e-05	0.327024	0.387	0.127	0.346224	Proliferating cells	Tnfaip8l1
3.30996e-05	0.28091	0.323	0.094	0.38326	Proliferating cells	Pds5b
3.96004e-05	0.484524	0.484	0.207	0.458533	Proliferating cells	Srsf4
3.97106e-05	0.260998	0.355	0.11	0.459809	Proliferating cells	Haus6
3.98418e-05	0.384214	0.516	0.211	0.461328	Proliferating cells	Smc3
4.00183e-05	0.5919	0.871	0.664	0.463372	Proliferating cells	Gls
4.07066e-05	0.311665	0.452	0.164	0.471342	Proliferating cells	Wdr48
4.08725e-05	0.480506	0.613	0.277	0.473263	Proliferating cells	Hmgcr
4.1232e-05	0.368371	0.516	0.201	0.477426	Proliferating cells	Ywhaq
4.24749e-05	0.576512	0.968	0.873	0.491816	Proliferating cells	Hnrnpa3
4.31907e-05	0.481107	0.452	0.177	0.500105	Proliferating cells	AI506816
4.49483e-05	0.690749	0.677	0.399	0.520456	Proliferating cells	Spag9
4.61758e-05	0.529315	0.484	0.204	0.534669	Proliferating cells	Supt16
4.88469e-05	0.562666	1	0.966	0.565598	Proliferating cells	Hnrnpa2b1
5.35913e-05	0.350729	0.419	0.153	0.620534	Proliferating cells	Eri1
5.53072e-05	0.532264	0.677	0.339	0.640403	Proliferating cells	Psip1
5.605e-05	0.567807	0.839	0.497	0.649002	Proliferating cells	Canx
5.63552e-05	0.370762	0.516	0.213	0.652537	Proliferating cells	Plp2
5.97869e-05	0.379313	0.419	0.151	0.692273	Proliferating cells	Kif13b
6.079e-05	0.532547	0.806	0.467	0.703888	Proliferating cells	Actn4
6.31784e-05	0.417895	0.29	0.086	0.731543	Proliferating cells	Dis3
6.32662e-05	0.400546	0.548	0.238	0.732559	Proliferating cells	Exosc8
6.35374e-05	0.293063	0.355	0.116	0.735699	Proliferating cells	Snhg3
6.37916e-05	0.561849	0.71	0.428	0.738643	Proliferating cells	Hnrnph1
6.67674e-05	0.717697	0.774	0.502	0.7731	Proliferating cells	Suco
6.93462e-05	0.315813	0.323	0.102	0.80296	Proliferating cells	Cramp1l
7.24548e-05	0.826963	0.968	0.975	0.838954	Proliferating cells	Ptma
7.57074e-05	0.337341	0.581	0.252	0.876616	Proliferating cells	Naa50
8.02603e-05	0.485482	0.355	0.129	0.929334	Proliferating cells	Fkbp2
8.20393e-05	0.405487	0.419	0.162	0.949933	Proliferating cells	Shoc2
8.24377e-05	0.383313	0.323	0.104	0.954546	Proliferating cells	Ccdc82
8.30381e-05	0.279002	0.323	0.101	0.961498	Proliferating cells	Klc1
9.09485e-05	0.400032	0.581	0.269	1	Proliferating cells	R3hdm1
9.10317e-05	0.29683	0.323	0.102	1	Proliferating cells	Myadm
9.45607e-05	0.407831	0.581	0.263	1	Proliferating cells	Baz1b
9.57014e-05	0.262034	0.258	0.072	1	Proliferating cells	Rdm1
9.68242e-05	0.335049	0.29	0.089	1	Proliferating cells	Ppil1
9.92344e-05	0.540738	0.581	0.299	1	Proliferating cells	Zc3h13
9.9999e-05	0.304393	0.323	0.104	1	Proliferating cells	Cse1l
0.000103978	0.353418	0.419	0.161	1	Proliferating cells	Tbk1
0.000109134	0.429691	0.452	0.19	1	Proliferating cells	Cers5
0.00010929	0.687665	0.677	0.385	1	Proliferating cells	Tubb4b
0.000110767	0.337181	0.355	0.123	1	Proliferating cells	Cenpl
0.000115229	0.297773	0.323	0.104	1	Proliferating cells	4632427E13Rik
0.000119242	0.324187	0.419	0.156	1	Proliferating cells	Tcf12
0.000121858	0.431769	0.323	0.11	1	Proliferating cells	Gpaa1
0.000125251	0.377215	0.452	0.183	1	Proliferating cells	Ctdspl2
0.000128282	0.527615	0.452	0.2	1	Proliferating cells	Rpn1
0.000132405	0.310092	0.323	0.107	1	Proliferating cells	Nde1
0.000134208	0.373778	0.323	0.109	1	Proliferating cells	Lcor
0.000156912	0.348024	0.29	0.092	1	Proliferating cells	Hist1h3c
0.00015839	0.540806	0.839	0.538	1	Proliferating cells	CAAA01147332.1
0.000163187	0.503556	0.806	0.506	1	Proliferating cells	Esyt1
0.00016619	0.550255	0.677	0.394	1	Proliferating cells	Rbbp7
0.000175695	0.284623	0.355	0.125	1	Proliferating cells	Kansl2
0.000177456	0.334719	0.29	0.093	1	Proliferating cells	Gm16565
0.000183821	0.30207	0.29	0.093	1	Proliferating cells	Nup62
0.000191825	0.363302	0.419	0.17	1	Proliferating cells	Cbx1
0.000192601	0.481436	0.613	0.363	1	Proliferating cells	Maz
0.000199485	0.422914	0.484	0.213	1	Proliferating cells	Srrt
0.000210465	0.287431	0.323	0.108	1	Proliferating cells	Gabpb2
0.000212093	0.281912	0.258	0.077	1	Proliferating cells	Pola2
0.000241186	0.292803	0.452	0.182	1	Proliferating cells	Man1a2
0.000252973	0.430687	0.774	0.438	1	Proliferating cells	Ern1
0.000272333	0.597597	0.581	0.316	1	Proliferating cells	Cnot1
0.000275552	0.321557	0.29	0.095	1	Proliferating cells	Nom1
0.000291006	0.328865	0.355	0.133	1	Proliferating cells	Cdkn2aipnl
0.000292114	0.530499	0.645	0.35	1	Proliferating cells	Sltm
0.000293964	0.483327	0.548	0.276	1	Proliferating cells	Hist1h4d
0.000300063	0.402422	0.581	0.285	1	Proliferating cells	Larp4b
0.000318336	0.493571	0.645	0.357	1	Proliferating cells	Stt3a
0.000325085	0.390139	0.452	0.203	1	Proliferating cells	Xpo6
0.000327035	0.324037	0.452	0.184	1	Proliferating cells	Inpp1
0.000338055	0.256686	0.29	0.095	1	Proliferating cells	Mettl17
0.000339391	0.548921	0.581	0.315	1	Proliferating cells	Suz12
0.000343355	0.368961	0.484	0.215	1	Proliferating cells	Stag1
0.00034854	0.260538	0.29	0.096	1	Proliferating cells	Rspry1
0.000355451	0.429364	0.323	0.12	1	Proliferating cells	Cemip2
0.000357929	0.401993	0.839	0.483	1	Proliferating cells	Celf2
0.000359073	0.461196	0.419	0.179	1	Proliferating cells	Kmt5a
0.000379605	0.301982	0.355	0.134	1	Proliferating cells	Ppm1d
0.000383199	0.337007	0.419	0.172	1	Proliferating cells	Rbmx
0.000388334	0.345739	0.258	0.083	1	Proliferating cells	Slc9a8
0.000423345	0.608805	0.645	0.369	1	Proliferating cells	Syncrip
0.00045334	0.259115	0.323	0.114	1	Proliferating cells	Hmces
0.000468036	0.414765	0.452	0.193	1	Proliferating cells	Atp10a
0.000468521	0.297878	0.387	0.155	1	Proliferating cells	Cfap20
0.000484607	0.381998	0.387	0.159	1	Proliferating cells	Ncaph2
0.000486703	0.370154	0.548	0.272	1	Proliferating cells	Setx
0.000505958	0.34052	0.484	0.22	1	Proliferating cells	Rpa1
0.000507444	0.474684	0.903	0.767	1	Proliferating cells	Hsp90b1
0.000522831	0.311182	0.452	0.197	1	Proliferating cells	Tcf20
0.000526511	0.304759	0.323	0.118	1	Proliferating cells	Dbf4
0.000553628	0.325362	0.548	0.267	1	Proliferating cells	Morf4l2
0.0005663	0.569787	0.742	0.53	1	Proliferating cells	Flna
0.000580437	0.311044	0.29	0.101	1	Proliferating cells	Hcfc1
0.000615856	0.319739	0.419	0.176	1	Proliferating cells	Hspa14
0.000639191	0.339539	0.355	0.141	1	Proliferating cells	Cwc25
0.000688125	0.257236	0.323	0.119	1	Proliferating cells	Med17
0.000689793	0.456336	0.677	0.445	1	Proliferating cells	Mapre1
0.000697211	0.260998	0.323	0.12	1	Proliferating cells	Nhlrc2
0.00070175	0.353418	0.387	0.164	1	Proliferating cells	Blmh
0.000723044	0.369089	0.452	0.204	1	Proliferating cells	Mbnl2
0.000739519	0.28765	0.452	0.199	1	Proliferating cells	Tsn
0.000742604	0.425497	0.645	0.37	1	Proliferating cells	Cntrl
0.000912188	0.251611	0.323	0.122	1	Proliferating cells	Cox11
0.000949169	0.491301	0.387	0.17	1	Proliferating cells	Dmxl1
0.000950208	0.250676	0.323	0.122	1	Proliferating cells	Hypk
0.000950917	0.255725	0.258	0.086	1	Proliferating cells	Cstf3
0.000975262	0.330525	0.452	0.211	1	Proliferating cells	Camk1d
0.000982009	0.332671	0.419	0.19	1	Proliferating cells	Impa1
0.000987187	0.528179	0.968	0.979	1	Proliferating cells	mt-Co2
0.000995052	0.30914	0.29	0.106	1	Proliferating cells	Cdk19
0.00100334	0.339963	0.323	0.123	1	Proliferating cells	Ubr3
0.00101915	0.733485	0.613	0.399	1	Proliferating cells	Sun2
0.00103671	0.631023	0.387	0.171	1	Proliferating cells	Dnajc9
0.00105136	0.559882	0.516	0.263	1	Proliferating cells	Slc20a1
0.00110419	0.360574	0.323	0.13	1	Proliferating cells	Clasp2
0.00110893	0.488806	0.419	0.204	1	Proliferating cells	Pspc1
0.00113637	0.403147	0.516	0.266	1	Proliferating cells	Peak1
0.00115696	0.356112	0.355	0.15	1	Proliferating cells	Zfp407
0.0011616	0.301489	0.355	0.144	1	Proliferating cells	Fnip1
0.00118927	0.304393	0.29	0.108	1	Proliferating cells	Sinhcaf
0.00121563	0.305765	0.419	0.19	1	Proliferating cells	Ncbp1
0.00123262	0.308107	0.387	0.165	1	Proliferating cells	Actl6a
0.00131867	0.413539	0.355	0.161	1	Proliferating cells	Txlna
0.0013239	0.372397	0.677	0.382	1	Proliferating cells	Sbno1
0.00132656	0.400395	0.581	0.323	1	Proliferating cells	Map4
0.00134913	0.251101	0.387	0.163	1	Proliferating cells	Smc5
0.001394	0.531614	0.677	0.438	1	Proliferating cells	Zfand5
0.00142956	0.320598	0.419	0.196	1	Proliferating cells	Lmtk2
0.00144598	0.322391	0.355	0.152	1	Proliferating cells	Rptor
0.00148758	0.375422	0.613	0.334	1	Proliferating cells	Kdm5a
0.00149403	0.412916	0.581	0.32	1	Proliferating cells	Vps4b
0.00149538	0.366667	0.419	0.2	1	Proliferating cells	Cep57
0.00152069	0.330075	0.387	0.175	1	Proliferating cells	Ralgapa1
0.00155893	0.580415	0.871	0.83	1	Proliferating cells	Sfpq
0.00162373	0.479796	0.613	0.381	1	Proliferating cells	Ggnbp2
0.00162556	0.323176	0.419	0.193	1	Proliferating cells	Jakmip1
0.00162938	0.345202	0.419	0.192	1	Proliferating cells	Dyrk1a
0.00162943	0.293683	0.323	0.131	1	Proliferating cells	St3gal1
0.00163976	0.39519	0.516	0.28	1	Proliferating cells	Ppp1r12c
0.00166291	0.269972	0.355	0.149	1	Proliferating cells	D5Ertd579e
0.0016698	0.405487	0.484	0.253	1	Proliferating cells	Cd226
0.00167439	0.652698	0.387	0.196	1	Proliferating cells	Dut
0.00175865	0.323834	0.484	0.241	1	Proliferating cells	Glyr1
0.00176869	0.420428	0.355	0.159	1	Proliferating cells	Ecpas
0.00178181	0.521526	0.903	0.838	1	Proliferating cells	H2-Q6
0.00179282	0.734953	0.903	0.72	1	Proliferating cells	Arl6ip1
0.00185505	0.323348	0.323	0.136	1	Proliferating cells	Creld2
0.00195447	0.383097	0.613	0.368	1	Proliferating cells	Dpm1
0.00198339	0.327184	0.742	0.462	1	Proliferating cells	Rrbp1
0.00200534	0.552389	0.677	0.454	1	Proliferating cells	Ddx39b
0.00203971	0.490586	0.742	0.52	1	Proliferating cells	Thrap3
0.00208157	0.418621	0.903	0.728	1	Proliferating cells	Srsf2
0.00208844	0.466028	0.645	0.409	1	Proliferating cells	Azin1
0.00212924	0.360333	0.613	0.35	1	Proliferating cells	Mier1
0.00213218	0.256686	0.258	0.093	1	Proliferating cells	Agfg2
0.00215083	0.343521	0.645	0.345	1	Proliferating cells	Dnajb11
0.00220054	0.408265	0.581	0.323	1	Proliferating cells	Slc7a5
0.00221652	0.366018	0.581	0.339	1	Proliferating cells	Pnn
0.00223459	0.289785	0.323	0.135	1	Proliferating cells	Tnks
0.00224927	0.311182	0.419	0.199	1	Proliferating cells	Ddi2
0.002265	0.304702	0.452	0.224	1	Proliferating cells	Fam168b
0.00226733	0.258339	0.419	0.195	1	Proliferating cells	Btbd7
0.00230459	0.251885	0.258	0.095	1	Proliferating cells	Oxct1
0.00232387	0.397904	0.71	0.435	1	Proliferating cells	Tmem30a
0.00233233	0.31831	0.548	0.286	1	Proliferating cells	Ptpn7
0.0023816	0.261374	0.387	0.174	1	Proliferating cells	Cops4
0.00238403	0.505235	0.806	0.542	1	Proliferating cells	Smarca5
0.00245704	0.26974	0.323	0.136	1	Proliferating cells	Cyb5b
0.00249257	0.511842	0.71	0.486	1	Proliferating cells	Pde4d
0.00249686	0.356676	0.613	0.359	1	Proliferating cells	Ppm1g
0.00249739	0.263222	0.516	0.26	1	Proliferating cells	Mlec
0.00250964	0.602003	0.645	0.441	1	Proliferating cells	Emp3
0.00251142	0.304047	0.484	0.244	1	Proliferating cells	Igf2r
0.00251158	0.439353	0.613	0.356	1	Proliferating cells	Ubap2l
0.0025314	0.480738	0.903	0.748	1	Proliferating cells	Luc7l2
0.00254153	0.253484	0.29	0.114	1	Proliferating cells	Ltn1
0.00254729	0.393764	0.419	0.202	1	Proliferating cells	Arsb
0.00261058	0.258261	0.355	0.154	1	Proliferating cells	Mindy2
0.00266826	0.495685	0.968	0.77	1	Proliferating cells	Srsf7
0.0027245	0.291183	0.29	0.119	1	Proliferating cells	Timm50
0.00274087	0.551889	0.935	0.925	1	Proliferating cells	mt-Cytb
0.00277544	0.289093	0.323	0.136	1	Proliferating cells	Nup88
0.0028262	0.744776	0.677	0.497	1	Proliferating cells	Anp32b
0.002976	0.4207	0.387	0.199	1	Proliferating cells	Srgap2
0.00298292	0.378061	0.581	0.334	1	Proliferating cells	Pum2
0.00302793	0.41611	0.839	0.612	1	Proliferating cells	Rbpj
0.00308937	0.251885	0.258	0.097	1	Proliferating cells	Rbm14
0.00309769	0.264689	0.419	0.201	1	Proliferating cells	Zzef1
0.00313547	0.26974	0.29	0.116	1	Proliferating cells	Cep83
0.00318286	0.303263	0.516	0.273	1	Proliferating cells	Emc3
0.0032225	0.283522	0.355	0.158	1	Proliferating cells	Mib1
0.00322577	0.390987	0.387	0.193	1	Proliferating cells	Galnt2
0.00324019	0.39305	0.355	0.168	1	Proliferating cells	Impdh2
0.00328399	0.34707	0.258	0.101	1	Proliferating cells	Fen1
0.00328434	0.318982	0.484	0.258	1	Proliferating cells	Cnot6
0.00329801	0.39519	0.484	0.26	1	Proliferating cells	Exoc4
0.00337976	0.329458	0.548	0.305	1	Proliferating cells	Slk
0.00339824	0.298509	0.484	0.258	1	Proliferating cells	Pcmt1
0.00342175	0.386438	0.516	0.297	1	Proliferating cells	Nrd1
0.00345797	0.460001	0.645	0.455	1	Proliferating cells	Atp2b4
0.00357212	0.366145	0.548	0.312	1	Proliferating cells	Dync1h1
0.003701	0.276398	0.355	0.162	1	Proliferating cells	Ifnar2
0.00376926	0.354281	0.452	0.244	1	Proliferating cells	Mau2
0.00377225	0.375357	0.516	0.292	1	Proliferating cells	Adipor2
0.00379817	0.292803	0.387	0.186	1	Proliferating cells	Ehbp1l1
0.00397229	0.339366	0.806	0.552	1	Proliferating cells	Atp2b1
0.00397914	0.274864	0.516	0.29	1	Proliferating cells	Uhrf2
0.00405871	0.29889	0.452	0.232	1	Proliferating cells	Galnt1
0.00418645	0.267891	0.29	0.123	1	Proliferating cells	Ddhd1
0.0042041	0.376632	0.516	0.294	1	Proliferating cells	Cmtm7
0.00420901	0.363773	0.839	0.694	1	Proliferating cells	Srsf3
0.00428161	0.314858	0.258	0.103	1	Proliferating cells	Rabgap1
0.00429342	0.305444	0.355	0.165	1	Proliferating cells	Gbf1
0.00449617	0.355975	0.29	0.125	1	Proliferating cells	Cep192
0.00459479	0.271963	0.581	0.333	1	Proliferating cells	Arid4a
0.00466416	0.283231	0.452	0.237	1	Proliferating cells	Sart1
0.00469985	0.274	0.419	0.211	1	Proliferating cells	Ola1
0.00476392	0.323025	0.452	0.24	1	Proliferating cells	Sephs2
0.00483004	0.290224	0.387	0.191	1	Proliferating cells	Smarcc1
0.00494772	0.266358	0.323	0.145	1	Proliferating cells	Ino80d
0.00496599	0.333384	0.742	0.477	1	Proliferating cells	Dnm2
0.00500792	0.274242	0.258	0.106	1	Proliferating cells	Etaa1
0.00503528	0.406995	0.516	0.317	1	Proliferating cells	Rab5if
0.00505018	0.333849	0.419	0.221	1	Proliferating cells	Smarcc2
0.00511891	0.287335	0.452	0.24	1	Proliferating cells	Wbp4
0.00515445	0.360512	0.839	0.624	1	Proliferating cells	Aebp2
0.00519741	0.434662	0.968	0.931	1	Proliferating cells	mt-Co3
0.00519953	0.253782	0.355	0.166	1	Proliferating cells	Vdac3
0.00527835	0.296976	0.323	0.146	1	Proliferating cells	Nup214
0.00532246	0.30717	0.548	0.3	1	Proliferating cells	Ddx17
0.00536333	0.351625	0.323	0.15	1	Proliferating cells	Gm49336
0.00539058	0.276083	0.677	0.409	1	Proliferating cells	Lrrc8c
0.00539971	0.30914	0.258	0.107	1	Proliferating cells	Erg28
0.00551428	0.299321	0.452	0.23	1	Proliferating cells	Zbtb38
0.00560735	0.267486	0.452	0.231	1	Proliferating cells	Khsrp
0.00563098	0.262485	0.645	0.37	1	Proliferating cells	U2af2
0.00564959	0.270193	0.355	0.162	1	Proliferating cells	Xpr1
0.00581917	0.532102	0.548	0.342	1	Proliferating cells	Ctcf
0.00583275	0.295923	0.484	0.266	1	Proliferating cells	Atf7ip
0.00586864	0.456758	0.774	0.618	1	Proliferating cells	Hnrnpab
0.00590091	0.336139	0.548	0.328	1	Proliferating cells	Ranbp9
0.00600765	0.506762	0.71	0.452	1	Proliferating cells	Cdkn1a
0.00604851	0.335317	0.774	0.492	1	Proliferating cells	Kdm2b
0.00613355	0.329267	0.613	0.379	1	Proliferating cells	Prpf40a
0.00616212	0.268425	0.355	0.17	1	Proliferating cells	Ino80
0.0062137	0.497015	0.806	0.638	1	Proliferating cells	Wnk1
0.00623607	0.266659	0.258	0.106	1	Proliferating cells	Ero1lb
0.00635836	0.364745	0.742	0.503	1	Proliferating cells	Hnrnpd
0.00658657	0.282411	0.452	0.24	1	Proliferating cells	2022-03-05
0.00662633	0.38675	0.387	0.21	1	Proliferating cells	Terf1
0.00688179	0.261638	0.484	0.259	1	Proliferating cells	Taok3
0.00707416	0.278252	0.387	0.193	1	Proliferating cells	Tfip11
0.00707732	0.404662	0.419	0.236	1	Proliferating cells	Bub3
0.00708012	0.384486	0.581	0.378	1	Proliferating cells	Sf3b3
0.00708323	0.357557	0.581	0.362	1	Proliferating cells	Mapk1ip1l
0.00735334	0.270737	0.516	0.292	1	Proliferating cells	Pbrm1
0.00738559	0.385228	0.871	0.731	1	Proliferating cells	Itga4
0.00752518	0.287993	0.323	0.148	1	Proliferating cells	Htt
0.00753243	0.307201	0.419	0.217	1	Proliferating cells	Ly9
0.0078787	0.294843	0.323	0.154	1	Proliferating cells	Hmgcs1
0.00792276	0.326498	0.71	0.495	1	Proliferating cells	Tm9sf3
0.00829784	0.410264	0.452	0.255	1	Proliferating cells	Pom121
0.00852403	0.263826	0.258	0.112	1	Proliferating cells	Bud23
0.00859355	0.341356	0.71	0.469	1	Proliferating cells	Bclaf1
0.00868464	0.26883	0.645	0.394	1	Proliferating cells	Pdia6
0.00874799	0.346869	0.484	0.295	1	Proliferating cells	Ythdf3
0.00884247	0.294753	0.419	0.232	1	Proliferating cells	Scamp2
0.00890337	0.252664	0.452	0.24	1	Proliferating cells	Ptpa
0.00899399	0.632851	0.484	0.317	1	Proliferating cells	Pcna
0.00905649	0.252027	0.581	0.337	1	Proliferating cells	Gnai3
0.0091837	0.339237	0.645	0.44	1	Proliferating cells	Mcm6
0.00922953	0.437354	0.677	0.542	1	Proliferating cells	Birc6
0.0092893	0.425715	0.613	0.44	1	Proliferating cells	Itpr1
0.00934854	0.312036	0.387	0.207	1	Proliferating cells	Snrpa
0.0094426	0.303263	0.452	0.256	1	Proliferating cells	Fbrsl1
0.00947118	0.418585	0.452	0.263	1	Proliferating cells	Dip2b
0.00961642	0.421132	0.484	0.292	1	Proliferating cells	Setd2
0.00965677	0.263846	0.387	0.202	1	Proliferating cells	Fam76b
0.00997997	0.287835	0.452	0.252	1	Proliferating cells	Chd9

## Sheet: GFPlo.markers
p_val	avg_log2FC	pct.1	pct.2	p_val_adj	cluster	gene
1.70107e-76	0.565834	0.544	0.165	2.09827e-72	Parenchymal Tconv effector cells 1	Rgs10
4.85792e-70	0.888221	0.801	0.623	5.99225e-66	Parenchymal Tconv effector cells 1	Ctla2a
2.23931e-59	0.483249	1	1	2.76219e-55	Parenchymal Tconv effector cells 1	Ubb
2.12114e-58	0.520247	0.975	0.923	2.61643e-54	Parenchymal Tconv effector cells 1	Cd3g
3.87524e-58	0.443168	0.999	0.986	4.7801e-54	Parenchymal Tconv effector cells 1	Rps15a
9.48042e-58	0.512343	0.984	0.916	1.16941e-53	Parenchymal Tconv effector cells 1	Ly6e
1.56701e-56	0.638209	0.994	0.985	1.93291e-52	Parenchymal Tconv effector cells 1	Jund
2.4468e-55	0.556401	0.915	0.824	3.01813e-51	Parenchymal Tconv effector cells 1	Ctsw
1.32123e-53	0.420064	0.329	0.074	1.62974e-49	Parenchymal Tconv effector cells 1	Igflr1
2.9422e-53	0.445802	0.468	0.167	3.62921e-49	Parenchymal Tconv effector cells 1	Tigit
2.98791e-49	0.431716	0.422	0.145	3.68559e-45	Parenchymal Tconv effector cells 1	Isg20
6.05805e-47	0.421486	0.517	0.22	7.4726e-43	Parenchymal Tconv effector cells 1	Cxcr3
1.3934e-46	0.540632	0.981	0.955	1.71876e-42	Parenchymal Tconv effector cells 1	AW112010
4.62424e-45	0.393734	0.44	0.169	5.704e-41	Parenchymal Tconv effector cells 1	Tnfrsf18
4.51225e-43	0.372466	0.583	0.284	5.56586e-39	Parenchymal Tconv effector cells 1	Znrf1
9.54933e-42	0.344402	1	0.995	1.17791e-37	Parenchymal Tconv effector cells 1	Fau
1.44458e-41	0.546945	0.366	0.125	1.78188e-37	Parenchymal Tconv effector cells 1	Tnfrsf4
8.91084e-41	0.395492	0.587	0.315	1.09915e-36	Parenchymal Tconv effector cells 1	Grina
2.48975e-40	0.460576	0.465	0.206	3.07111e-36	Parenchymal Tconv effector cells 1	Litaf
2.50782e-40	0.309388	1	1	3.0934e-36	Parenchymal Tconv effector cells 1	Eef1a1
1.52797e-39	0.405458	0.493	0.224	1.88475e-35	Parenchymal Tconv effector cells 1	Glrx
3.65912e-38	0.339391	0.997	0.989	4.51353e-34	Parenchymal Tconv effector cells 1	Rpl30
5.9521e-38	0.454922	0.903	0.817	7.34192e-34	Parenchymal Tconv effector cells 1	S100a11
2.62564e-37	0.330465	0.327	0.109	3.23873e-33	Parenchymal Tconv effector cells 1	Gstp3
3.78171e-37	0.358378	0.982	0.943	4.66474e-33	Parenchymal Tconv effector cells 1	Shisa5
6.27766e-37	0.467218	0.455	0.213	7.74349e-33	Parenchymal Tconv effector cells 1	Socs1
9.60302e-37	0.354837	0.383	0.151	1.18453e-32	Parenchymal Tconv effector cells 1	Camk2n1
2.38962e-36	0.340652	0.51	0.25	2.94759e-32	Parenchymal Tconv effector cells 1	Fam102a
6.30849e-36	0.290822	1	1	7.78152e-32	Parenchymal Tconv effector cells 1	H2-D1
6.50762e-36	0.323319	0.999	0.996	8.02715e-32	Parenchymal Tconv effector cells 1	Rpsa
8.5511e-36	0.319008	0.59	0.309	1.05478e-31	Parenchymal Tconv effector cells 1	Grcc10
1.55684e-35	0.551308	0.86	0.779	1.92036e-31	Parenchymal Tconv effector cells 1	Ltb
2.27278e-35	0.375912	0.52	0.267	2.80348e-31	Parenchymal Tconv effector cells 1	Pkp3
4.1302e-35	0.355813	0.337	0.119	5.0946e-31	Parenchymal Tconv effector cells 1	Fam110a
4.2318e-35	0.37233	0.997	0.978	5.21993e-31	Parenchymal Tconv effector cells 1	Rps27
5.51185e-35	0.274596	0.373	0.142	6.79886e-31	Parenchymal Tconv effector cells 1	Anxa5
1.64263e-34	0.555267	0.769	0.657	2.02619e-30	Parenchymal Tconv effector cells 1	Cxcr6
1.75882e-34	0.34611	0.457	0.213	2.1695e-30	Parenchymal Tconv effector cells 1	Sertad1
3.63598e-34	0.334499	0.602	0.33	4.48498e-30	Parenchymal Tconv effector cells 1	Gng2
8.77308e-34	0.313205	0.529	0.268	1.08216e-29	Parenchymal Tconv effector cells 1	Jak3
9.56765e-33	0.279594	0.402	0.172	1.18017e-28	Parenchymal Tconv effector cells 1	Pgls
1.3643e-32	0.290319	0.527	0.28	1.68286e-28	Parenchymal Tconv effector cells 1	Arpp19
2.86615e-32	0.350294	0.666	0.427	3.5354e-28	Parenchymal Tconv effector cells 1	CAAA01147332.1
2.16913e-31	0.436923	0.383	0.169	2.67562e-27	Parenchymal Tconv effector cells 1	Rhob
2.94e-31	0.366807	0.47	0.232	3.62649e-27	Parenchymal Tconv effector cells 1	Tent5c
3.26477e-31	0.322268	1	0.992	4.0271e-27	Parenchymal Tconv effector cells 1	Rps24
6.64087e-31	0.559905	0.893	0.856	8.19151e-27	Parenchymal Tconv effector cells 1	Ly6a
8.34669e-31	0.282516	0.317	0.117	1.02956e-26	Parenchymal Tconv effector cells 1	Asb2
2.02184e-30	0.320548	0.996	0.985	2.49394e-26	Parenchymal Tconv effector cells 1	Fth1
4.04068e-30	0.298046	0.547	0.296	4.98418e-26	Parenchymal Tconv effector cells 1	Ifi27
6.1622e-30	0.362707	0.327	0.13	7.60107e-26	Parenchymal Tconv effector cells 1	Serpina3g
1.04241e-29	0.283775	0.612	0.356	1.28581e-25	Parenchymal Tconv effector cells 1	Eef1d
1.1252e-29	0.296003	0.999	0.992	1.38794e-25	Parenchymal Tconv effector cells 1	Rpl9
1.12606e-29	0.289405	0.52	0.273	1.38899e-25	Parenchymal Tconv effector cells 1	Pld3
1.35851e-29	0.535499	0.316	0.125	1.67573e-25	Parenchymal Tconv effector cells 1	Ifitm3
1.81723e-29	0.668307	0.833	0.812	2.24156e-25	Parenchymal Tconv effector cells 1	S100a6
4.66778e-29	0.374666	0.268	0.09	5.75771e-25	Parenchymal Tconv effector cells 1	Lmna
5.49207e-29	0.30276	0.398	0.185	6.77447e-25	Parenchymal Tconv effector cells 1	Ehd1
8.18525e-29	0.294363	0.415	0.195	1.00965e-24	Parenchymal Tconv effector cells 1	Pmepa1
8.42273e-29	0.284728	0.996	0.978	1.03894e-24	Parenchymal Tconv effector cells 1	Rps9
9.6102e-29	0.337344	0.948	0.91	1.18542e-24	Parenchymal Tconv effector cells 1	Ndfip1
9.63597e-29	0.277324	0.649	0.39	1.1886e-24	Parenchymal Tconv effector cells 1	Gabarap
1.29298e-28	0.29068	0.997	0.986	1.59489e-24	Parenchymal Tconv effector cells 1	Rpl37a
1.48283e-28	0.302347	0.516	0.282	1.82907e-24	Parenchymal Tconv effector cells 1	Lpxn
2.21837e-28	0.276166	0.566	0.315	2.73636e-24	Parenchymal Tconv effector cells 1	Rnasek
4.45395e-28	0.315039	0.413	0.203	5.49395e-24	Parenchymal Tconv effector cells 1	Batf
5.3494e-28	0.276566	0.996	0.982	6.59849e-24	Parenchymal Tconv effector cells 1	Rpl37
1.01073e-27	0.287611	0.549	0.315	1.24673e-23	Parenchymal Tconv effector cells 1	Rabac1
1.51521e-27	0.266543	0.378	0.171	1.86901e-23	Parenchymal Tconv effector cells 1	Acot7
1.98824e-27	0.882708	0.888	0.869	2.4525e-23	Parenchymal Tconv effector cells 1	Jun
2.06452e-27	0.254416	0.343	0.143	2.54658e-23	Parenchymal Tconv effector cells 1	Pglyrp1
2.16273e-27	0.262773	0.52	0.282	2.66772e-23	Parenchymal Tconv effector cells 1	Plaat3
3.25357e-27	0.252376	0.295	0.113	4.01328e-23	Parenchymal Tconv effector cells 1	Ctla2b
3.6716e-27	0.412389	0.99	0.986	4.52892e-23	Parenchymal Tconv effector cells 1	Ubc
5.43078e-27	0.340964	0.394	0.193	6.69887e-23	Parenchymal Tconv effector cells 1	Bst2
1.35064e-26	0.381014	0.349	0.158	1.66601e-22	Parenchymal Tconv effector cells 1	Capg
1.60672e-26	0.291709	0.994	0.973	1.98189e-22	Parenchymal Tconv effector cells 1	Rpl36
1.61332e-26	0.301593	0.921	0.888	1.99004e-22	Parenchymal Tconv effector cells 1	Cd3d
1.68877e-26	0.349105	0.55	0.327	2.08309e-22	Parenchymal Tconv effector cells 1	Cd40lg
1.75866e-26	0.294371	0.37	0.172	2.16931e-22	Parenchymal Tconv effector cells 1	Cebpb
1.86214e-26	0.275406	0.996	0.981	2.29695e-22	Parenchymal Tconv effector cells 1	Rpl27a
5.29476e-26	0.380997	0.991	0.977	6.53108e-22	Parenchymal Tconv effector cells 1	Btg1
5.86391e-26	0.367309	0.397	0.202	7.23313e-22	Parenchymal Tconv effector cells 1	Gbp2
6.28934e-26	0.262518	0.544	0.306	7.7579e-22	Parenchymal Tconv effector cells 1	Uqcrq
8.1094e-26	0.2738	0.554	0.324	1.00029e-21	Parenchymal Tconv effector cells 1	Sec62
1.03742e-25	0.31752	0.371	0.179	1.27966e-21	Parenchymal Tconv effector cells 1	Prr7
1.83103e-25	0.278502	0.542	0.304	2.25857e-21	Parenchymal Tconv effector cells 1	Adam19
1.91784e-25	0.252115	0.378	0.182	2.36565e-21	Parenchymal Tconv effector cells 1	1600014C10Rik
2.77143e-25	0.272561	0.997	0.99	3.41856e-21	Parenchymal Tconv effector cells 1	Rpl18a
3.6614e-25	0.260821	0.519	0.281	4.51633e-21	Parenchymal Tconv effector cells 1	Rbpj
5.47994e-25	0.335765	0.305	0.13	6.7595e-21	Parenchymal Tconv effector cells 1	Neurl3
5.91429e-25	0.255143	0.556	0.322	7.29528e-21	Parenchymal Tconv effector cells 1	Eif3e
1.19638e-24	0.257033	0.989	0.966	1.47574e-20	Parenchymal Tconv effector cells 1	Rps23
1.72031e-24	0.298757	0.547	0.329	2.12201e-20	Parenchymal Tconv effector cells 1	Cbx4
2.13734e-24	0.410714	1	0.996	2.6364e-20	Parenchymal Tconv effector cells 1	Hspa8
2.69945e-24	0.333066	0.417	0.218	3.32977e-20	Parenchymal Tconv effector cells 1	Gpr183
3.50875e-24	0.399153	0.41	0.218	4.32805e-20	Parenchymal Tconv effector cells 1	Socs3
5.13232e-24	0.259457	0.999	0.988	6.33071e-20	Parenchymal Tconv effector cells 1	Rpl23
6.25628e-24	0.252372	0.486	0.274	7.71712e-20	Parenchymal Tconv effector cells 1	Smpdl3a
8.70999e-24	0.320388	0.832	0.773	1.07438e-19	Parenchymal Tconv effector cells 1	Cd2
1.22703e-23	0.343671	0.53	0.309	1.51355e-19	Parenchymal Tconv effector cells 1	Gbp6
1.58165e-23	0.257224	0.999	0.991	1.95097e-19	Parenchymal Tconv effector cells 1	Rpl19
4.11139e-23	0.357566	0.997	0.996	5.07139e-19	Parenchymal Tconv effector cells 1	Junb
6.08809e-23	0.250169	1	0.998	7.50966e-19	Parenchymal Tconv effector cells 1	B2m
6.75377e-23	0.260861	0.596	0.368	8.33077e-19	Parenchymal Tconv effector cells 1	Atp6v0c
9.20594e-23	0.65028	0.833	0.846	1.13555e-18	Parenchymal Tconv effector cells 1	Dusp1
1.94421e-22	0.274124	0.522	0.309	2.39818e-18	Parenchymal Tconv effector cells 1	Mif
2.35639e-22	0.281856	0.433	0.242	2.90661e-18	Parenchymal Tconv effector cells 1	Zbp1
2.43609e-22	0.281318	0.997	0.989	3.00492e-18	Parenchymal Tconv effector cells 1	Rps16
4.12479e-22	0.404418	0.587	0.389	5.08793e-18	Parenchymal Tconv effector cells 1	Ctla4
5.32017e-22	0.362684	0.766	0.675	6.56242e-18	Parenchymal Tconv effector cells 1	2410006H16Rik
5.40559e-22	0.312033	0.549	0.342	6.6678e-18	Parenchymal Tconv effector cells 1	Hspe1
9.65894e-22	0.251114	0.515	0.309	1.19143e-17	Parenchymal Tconv effector cells 1	Atf4
1.08019e-21	0.410877	0.997	0.992	1.33241e-17	Parenchymal Tconv effector cells 1	Hsp90ab1
1.69701e-21	0.264991	0.996	0.981	2.09327e-17	Parenchymal Tconv effector cells 1	Rpl39
2.70072e-21	0.341688	0.349	0.181	3.33133e-17	Parenchymal Tconv effector cells 1	Lgals3
6.08546e-21	0.250039	0.999	0.993	7.50642e-17	Parenchymal Tconv effector cells 1	Rpl13
1.80365e-20	0.266866	0.626	0.425	2.2248e-16	Parenchymal Tconv effector cells 1	Stat3
1.82462e-20	0.253482	0.427	0.238	2.25067e-16	Parenchymal Tconv effector cells 1	Sptssa
4.61682e-20	0.450366	0.423	0.247	5.69484e-16	Parenchymal Tconv effector cells 1	Rgcc
1.09548e-18	0.592982	0.937	0.925	1.35127e-14	Parenchymal Tconv effector cells 1	Zfp36
2.0111e-18	0.270203	0.992	0.966	2.4807e-14	Parenchymal Tconv effector cells 1	Rps21
5.39922e-18	0.264314	0.576	0.371	6.65994e-14	Parenchymal Tconv effector cells 1	Tuba1a
8.51606e-18	0.267002	0.665	0.5	1.05046e-13	Parenchymal Tconv effector cells 1	Cd44
1.22217e-17	0.48235	0.945	0.932	1.50754e-13	Parenchymal Tconv effector cells 1	Klf6
2.16503e-16	0.272613	0.887	0.88	2.67056e-12	Parenchymal Tconv effector cells 1	Sub1
5.4962e-16	0.321453	0.523	0.348	6.77957e-12	Parenchymal Tconv effector cells 1	Phlda1
1.46434e-15	0.256283	0.693	0.559	1.80626e-11	Parenchymal Tconv effector cells 1	Sdf4
6.55188e-15	0.316796	0.321	0.184	8.08174e-11	Parenchymal Tconv effector cells 1	Isg15
1.0862e-14	0.250839	0.904	0.877	1.33982e-10	Parenchymal Tconv effector cells 1	Rpl12
1.50369e-14	0.299423	0.996	0.994	1.85481e-10	Parenchymal Tconv effector cells 1	H3f3b
1.59511e-14	0.280943	0.568	0.405	1.96757e-10	Parenchymal Tconv effector cells 1	Igtp
3.33571e-14	0.309019	0.406	0.253	4.1146e-10	Parenchymal Tconv effector cells 1	Gzmk
3.9597e-14	0.38875	0.578	0.45	4.88429e-10	Parenchymal Tconv effector cells 1	Tnf
1.0922e-13	0.333097	0.684	0.604	1.34723e-09	Parenchymal Tconv effector cells 1	Traf1
2.40082e-13	0.34873	0.4	0.26	2.96141e-09	Parenchymal Tconv effector cells 1	Cdkn1a
6.14181e-13	0.254218	0.538	0.364	7.57592e-09	Parenchymal Tconv effector cells 1	Cited2
8.34012e-12	0.420378	0.648	0.602	1.02875e-07	Parenchymal Tconv effector cells 1	Plac8
8.77125e-12	0.268839	0.548	0.41	1.08193e-07	Parenchymal Tconv effector cells 1	Nfkbid
1.17351e-10	0.30008	0.681	0.653	1.44752e-06	Parenchymal Tconv effector cells 1	Csrnp1
2.48952e-10	0.281441	0.628	0.538	3.07083e-06	Parenchymal Tconv effector cells 1	Per1
2.74356e-10	0.280519	0.681	0.616	3.38418e-06	Parenchymal Tconv effector cells 1	Cish
1.19754e-09	0.272231	0.723	0.691	1.47717e-05	Parenchymal Tconv effector cells 1	Irf2bp2
1.58731e-09	0.352153	0.884	0.914	1.95795e-05	Parenchymal Tconv effector cells 1	Pim1
2.99395e-09	0.254441	0.786	0.787	3.69303e-05	Parenchymal Tconv effector cells 1	Cd82
4.34451e-09	0.321844	0.847	0.875	5.35895e-05	Parenchymal Tconv effector cells 1	Btg2
7.23148e-09	0.369664	0.884	0.897	8.92003e-05	Parenchymal Tconv effector cells 1	Hsp90aa1
7.23425e-09	0.528663	0.808	0.828	8.92344e-05	Parenchymal Tconv effector cells 1	Egr1
1.20154e-08	0.631046	0.486	0.406	0.00014821	Parenchymal Tconv effector cells 1	Rgs16
1.7005e-08	0.611441	0.691	0.689	0.000209756	Parenchymal Tconv effector cells 1	Dnajb1
3.43181e-08	0.318972	0.789	0.818	0.000423314	Parenchymal Tconv effector cells 1	Gadd45b
8.38122e-08	0.259926	0.845	0.879	0.00103382	Parenchymal Tconv effector cells 1	S100a4
2.98303e-07	0.76356	0.758	0.819	0.00367957	Parenchymal Tconv effector cells 1	Fos
1.20358e-06	0.381785	0.73	0.744	0.0148461	Parenchymal Tconv effector cells 1	Fosb
3.90855e-06	0.419431	0.728	0.75	0.048212	Parenchymal Tconv effector cells 1	Odc1
2.57062e-05	0.262723	0.83	0.854	0.317087	Parenchymal Tconv effector cells 1	Sqstm1
0.000102333	0.281383	0.896	0.929	1	Parenchymal Tconv effector cells 1	Cd69
0.0031468	0.259326	0.935	0.96	1	Parenchymal Tconv effector cells 1	Vim
2.65943e-198	2.14751	1	0.954	3.28041e-194	Parenchymal Tconv effector cells 2	AY036118
2.06011e-154	1.3673	0.998	0.955	2.54114e-150	Parenchymal Tconv effector cells 2	Lars2
2.34946e-134	0.83253	1	1	2.89806e-130	Parenchymal Tconv effector cells 2	Cd3e
2.10707e-77	0.475081	1	1	2.59907e-73	Parenchymal Tconv effector cells 2	Gm42418
1.94762e-34	0.512761	0.912	0.626	2.40239e-30	Parenchymal Tconv effector cells 2	Gm26917
5.69625e-25	0.397568	0.996	0.959	7.02633e-21	Parenchymal Tconv effector cells 2	Myh9
8.90219e-13	0.293273	0.988	0.9	1.09809e-08	Parenchymal Tconv effector cells 2	mt-Cytb
3.341e-10	0.25425	0.973	0.843	4.12113e-06	Parenchymal Tconv effector cells 2	Hnrnpa3
5.19231e-08	0.28405	0.275	0.192	0.000640472	Parenchymal Tconv effector cells 2	Hist1h2ab
0.000254343	0.347302	0.38	0.371	1	Parenchymal Tconv effector cells 2	Hist1h4d
0.000261726	0.339836	0.408	0.402	1	Parenchymal Tconv effector cells 2	Hist1h1e
0.00483432	0.33422	0.363	0.37	1	Parenchymal Tconv effector cells 2	Hist1h3e
8.58767e-79	1.5928	1	1	1.05929e-74	Parenchymal Tconv effector cells 3	Malat1
9.96236e-59	1.1794	0.994	0.87	1.22886e-54	Parenchymal Tconv effector cells 3	Mbnl1
1.55419e-52	1.03689	1	0.981	1.91709e-48	Parenchymal Tconv effector cells 3	Ptprc
3.04292e-51	1.70803	0.941	0.663	3.75344e-47	Parenchymal Tconv effector cells 3	Gm26917
4.19578e-51	1.50008	0.929	0.671	5.1755e-47	Parenchymal Tconv effector cells 3	Xist
1.26142e-45	1.16171	0.8	0.416	1.55596e-41	Parenchymal Tconv effector cells 3	AU020206
3.06133e-40	1.18625	0.865	0.611	3.77615e-36	Parenchymal Tconv effector cells 3	Macf1
2.27912e-36	0.955578	0.947	0.803	2.8113e-32	Parenchymal Tconv effector cells 3	Fus
5.25652e-35	0.882697	0.941	0.748	6.48391e-31	Parenchymal Tconv effector cells 3	Dock2
1.49768e-34	0.828102	0.976	0.889	1.84739e-30	Parenchymal Tconv effector cells 3	Srrm2
3.06475e-34	0.818829	0.953	0.801	3.78036e-30	Parenchymal Tconv effector cells 3	Ankrd11
3.12053e-33	1.10125	0.759	0.455	3.84917e-29	Parenchymal Tconv effector cells 3	Chd2
3.47443e-30	0.713092	1	0.989	4.28571e-26	Parenchymal Tconv effector cells 3	mt-Co1
1.56162e-29	0.849706	0.794	0.535	1.92626e-25	Parenchymal Tconv effector cells 3	Ankrd44
3.30217e-29	0.862937	0.629	0.283	4.07322e-25	Parenchymal Tconv effector cells 3	Lncpint
6.39849e-29	0.899015	0.753	0.468	7.89254e-25	Parenchymal Tconv effector cells 3	Birc6
6.84555e-28	0.708817	1	0.969	8.44398e-24	Parenchymal Tconv effector cells 3	mt-Co2
4.60492e-27	0.873369	0.835	0.694	5.68017e-23	Parenchymal Tconv effector cells 3	Dock10
7.04694e-27	0.917727	0.729	0.397	8.69239e-23	Parenchymal Tconv effector cells 3	Malt1
2.51342e-26	0.889256	0.7	0.407	3.1003e-22	Parenchymal Tconv effector cells 3	Nktr
4.83536e-26	0.813941	0.965	0.891	5.96442e-22	Parenchymal Tconv effector cells 3	Akap13
1.00584e-25	0.902412	0.765	0.511	1.2407e-21	Parenchymal Tconv effector cells 3	Lnpep
1.6908e-25	0.345602	0.271	0.058	2.08561e-21	Parenchymal Tconv effector cells 3	Gm16565
2.50429e-25	0.734654	0.665	0.344	3.08904e-21	Parenchymal Tconv effector cells 3	Tnrc6b
2.74352e-25	0.798103	0.718	0.452	3.38414e-21	Parenchymal Tconv effector cells 3	Elmo1
6.18882e-25	0.687411	0.994	0.951	7.63391e-21	Parenchymal Tconv effector cells 3	mt-Atp6
1.05148e-24	0.779788	0.882	0.69	1.297e-20	Parenchymal Tconv effector cells 3	Luc7l2
1.34778e-24	0.703878	0.718	0.407	1.66249e-20	Parenchymal Tconv effector cells 3	4932438A13Rik
4.11634e-24	0.885051	0.729	0.474	5.07751e-20	Parenchymal Tconv effector cells 3	Jmjd1c
4.75463e-23	0.819148	0.741	0.522	5.86483e-19	Parenchymal Tconv effector cells 3	Ptpn22
4.78913e-23	0.668703	0.971	0.901	5.90739e-19	Parenchymal Tconv effector cells 3	Ets1
5.99264e-23	0.785735	0.747	0.506	7.39192e-19	Parenchymal Tconv effector cells 3	Arap2
9.91811e-23	0.660683	0.918	0.832	1.2234e-18	Parenchymal Tconv effector cells 3	Ppp1r12a
2.1801e-22	0.783622	0.729	0.469	2.68915e-18	Parenchymal Tconv effector cells 3	Atrx
1.21673e-21	0.681485	0.559	0.275	1.50083e-17	Parenchymal Tconv effector cells 3	Huwe1
1.35415e-21	0.713135	0.635	0.367	1.67035e-17	Parenchymal Tconv effector cells 3	Ankrd17
1.725e-21	0.713412	0.629	0.353	2.12778e-17	Parenchymal Tconv effector cells 3	Smg1
2.73475e-21	0.866991	0.688	0.449	3.37332e-17	Parenchymal Tconv effector cells 3	Utrn
3.61703e-21	0.63724	1	0.949	4.4616e-17	Parenchymal Tconv effector cells 3	mt-Co3
4.62857e-21	0.623033	0.488	0.209	5.70934e-17	Parenchymal Tconv effector cells 3	Sipa1l1
5.54415e-21	0.800549	0.853	0.767	6.83871e-17	Parenchymal Tconv effector cells 3	Itk
8.07706e-21	0.667271	0.988	0.912	9.96305e-17	Parenchymal Tconv effector cells 3	mt-Cytb
9.47234e-21	0.629691	0.971	0.876	1.16841e-16	Parenchymal Tconv effector cells 3	Sf3b1
1.3651e-20	0.737224	0.735	0.486	1.68384e-16	Parenchymal Tconv effector cells 3	Tpp2
3.2662e-20	0.764937	0.782	0.597	4.02885e-16	Parenchymal Tconv effector cells 3	Wnk1
3.27435e-20	0.60736	0.6	0.322	4.03891e-16	Parenchymal Tconv effector cells 3	Trip12
4.23121e-20	0.856662	0.741	0.506	5.21919e-16	Parenchymal Tconv effector cells 3	Nfkb1
8.17856e-20	0.742373	0.559	0.28	1.00883e-15	Parenchymal Tconv effector cells 3	Slc4a7
1.34347e-19	0.803787	0.735	0.501	1.65717e-15	Parenchymal Tconv effector cells 3	Atp2b1
3.96385e-19	0.489015	0.429	0.167	4.8894e-15	Parenchymal Tconv effector cells 3	Mbnl2
4.82481e-19	0.726653	0.735	0.494	5.9514e-15	Parenchymal Tconv effector cells 3	Celf2
5.48276e-19	0.478951	0.435	0.175	6.76299e-15	Parenchymal Tconv effector cells 3	Zzef1
2.43478e-18	0.741629	0.7	0.482	3.0033e-14	Parenchymal Tconv effector cells 3	Tut4
3.17268e-18	0.705538	0.712	0.534	3.9135e-14	Parenchymal Tconv effector cells 3	Picalm
4.51471e-18	0.777528	0.688	0.456	5.5689e-14	Parenchymal Tconv effector cells 3	Kmt2a
5.37605e-18	0.693462	0.847	0.757	6.63135e-14	Parenchymal Tconv effector cells 3	Ccnl1
7.145e-18	0.595896	0.535	0.276	8.81336e-14	Parenchymal Tconv effector cells 3	Kdm6a
7.36101e-18	0.701562	0.735	0.514	9.07981e-14	Parenchymal Tconv effector cells 3	Phf20l1
8.5107e-18	0.698347	0.894	0.809	1.04979e-13	Parenchymal Tconv effector cells 3	mt-Nd4l
9.48741e-18	0.653751	0.688	0.438	1.17027e-13	Parenchymal Tconv effector cells 3	Ccnl2
1.10559e-17	0.765174	0.647	0.415	1.36375e-13	Parenchymal Tconv effector cells 3	Mycbp2
1.31211e-17	0.923973	0.818	0.71	1.61848e-13	Parenchymal Tconv effector cells 3	Lilr4b
1.61264e-17	0.800094	0.671	0.43	1.98919e-13	Parenchymal Tconv effector cells 3	Fryl
2.29726e-17	0.757722	0.741	0.615	2.83368e-13	Parenchymal Tconv effector cells 3	Prrc2c
2.46441e-17	0.605126	0.694	0.441	3.03985e-13	Parenchymal Tconv effector cells 3	Oga
3.31993e-17	0.631376	0.524	0.272	4.09513e-13	Parenchymal Tconv effector cells 3	Nfat5
3.67468e-17	0.567062	0.653	0.393	4.53272e-13	Parenchymal Tconv effector cells 3	Susd6
4.48381e-17	0.62764	0.659	0.402	5.53077e-13	Parenchymal Tconv effector cells 3	Smchd1
7.16392e-17	0.437769	0.406	0.167	8.8367e-13	Parenchymal Tconv effector cells 3	Tnik
8.55471e-17	0.737184	0.518	0.279	1.05522e-12	Parenchymal Tconv effector cells 3	Ogt
9.09152e-17	0.859399	0.812	0.722	1.12144e-12	Parenchymal Tconv effector cells 3	Itga4
1.22544e-16	0.515204	0.253	0.075	1.51159e-12	Parenchymal Tconv effector cells 3	Kcnq1ot1
1.92353e-16	0.508143	0.471	0.218	2.37267e-12	Parenchymal Tconv effector cells 3	Pde3b
1.99807e-16	0.632541	0.594	0.337	2.46462e-12	Parenchymal Tconv effector cells 3	Azin1
2.58348e-16	0.586267	0.724	0.502	3.18672e-12	Parenchymal Tconv effector cells 3	Hectd1
3.01284e-16	0.593051	0.524	0.268	3.71633e-12	Parenchymal Tconv effector cells 3	Kmt2c
3.13545e-16	0.615123	0.618	0.386	3.86758e-12	Parenchymal Tconv effector cells 3	Arih1
3.37511e-16	0.482537	0.5	0.244	4.1632e-12	Parenchymal Tconv effector cells 3	Mdm4
4.20725e-16	0.678406	0.712	0.468	5.18964e-12	Parenchymal Tconv effector cells 3	Itpkb
1.18852e-15	0.608991	0.688	0.469	1.46604e-11	Parenchymal Tconv effector cells 3	Sorl1
1.58052e-15	0.557715	0.482	0.239	1.94957e-11	Parenchymal Tconv effector cells 3	Phip
2.03198e-15	0.486584	0.465	0.223	2.50644e-11	Parenchymal Tconv effector cells 3	Zcchc7
2.9914e-15	0.486132	0.371	0.151	3.6899e-11	Parenchymal Tconv effector cells 3	Lyst
3.40924e-15	0.61934	0.729	0.569	4.2053e-11	Parenchymal Tconv effector cells 3	Ablim1
3.48686e-15	0.733635	0.541	0.306	4.30104e-11	Parenchymal Tconv effector cells 3	Neat1
3.62199e-15	0.542126	0.535	0.3	4.46772e-11	Parenchymal Tconv effector cells 3	Aff4
3.66024e-15	0.63785	0.8	0.689	4.51491e-11	Parenchymal Tconv effector cells 3	Clk1
4.53004e-15	0.595748	0.641	0.434	5.5878e-11	Parenchymal Tconv effector cells 3	Tnks2
4.56657e-15	0.47144	0.435	0.2	5.63286e-11	Parenchymal Tconv effector cells 3	Nup98
5.11611e-15	0.536787	0.465	0.23	6.31072e-11	Parenchymal Tconv effector cells 3	Ash1l
5.9562e-15	0.410654	1	0.992	7.34697e-11	Parenchymal Tconv effector cells 3	Ddx5
8.31656e-15	0.569751	0.506	0.277	1.02585e-10	Parenchymal Tconv effector cells 3	Matr3
8.83423e-15	0.504892	0.482	0.24	1.0897e-10	Parenchymal Tconv effector cells 3	Ythdf3
9.18728e-15	0.471247	0.441	0.209	1.13325e-10	Parenchymal Tconv effector cells 3	Tnrc6a
9.19582e-15	0.710576	0.994	0.956	1.1343e-10	Parenchymal Tconv effector cells 3	Ahnak
1.19537e-14	0.514331	0.559	0.306	1.4745e-10	Parenchymal Tconv effector cells 3	Cep350
1.41676e-14	0.592966	0.547	0.318	1.74757e-10	Parenchymal Tconv effector cells 3	Nufip2
1.45212e-14	0.818065	0.776	0.652	1.79118e-10	Parenchymal Tconv effector cells 3	Dennd4a
1.54666e-14	0.656916	0.559	0.327	1.90781e-10	Parenchymal Tconv effector cells 3	Zfp292
1.55461e-14	0.850819	0.765	0.662	1.91761e-10	Parenchymal Tconv effector cells 3	Gramd3
2.67666e-14	0.586094	0.824	0.698	3.30166e-10	Parenchymal Tconv effector cells 3	mt-Atp8
2.92304e-14	0.593004	0.541	0.313	3.60557e-10	Parenchymal Tconv effector cells 3	Nsd1
4.15887e-14	0.613332	0.547	0.325	5.12997e-10	Parenchymal Tconv effector cells 3	Spag9
7.46682e-14	0.634975	0.7	0.521	9.21032e-10	Parenchymal Tconv effector cells 3	Ccdc88c
8.24682e-14	0.74306	0.647	0.437	1.01725e-09	Parenchymal Tconv effector cells 3	Il18rap
9.64126e-14	0.514147	0.494	0.259	1.18925e-09	Parenchymal Tconv effector cells 3	Setx
9.74091e-14	0.675375	0.653	0.475	1.20154e-09	Parenchymal Tconv effector cells 3	Ssh2
1.18378e-13	0.563522	0.453	0.234	1.4602e-09	Parenchymal Tconv effector cells 3	Zup1
1.38879e-13	0.521721	0.524	0.305	1.71307e-09	Parenchymal Tconv effector cells 3	Zc3h7a
1.42804e-13	0.650384	0.724	0.549	1.76149e-09	Parenchymal Tconv effector cells 3	Peli1
1.50453e-13	0.492234	0.871	0.8	1.85584e-09	Parenchymal Tconv effector cells 3	Son
2.04065e-13	0.297963	0.318	0.121	2.51714e-09	Parenchymal Tconv effector cells 3	Kif13b
2.04686e-13	0.303812	0.335	0.132	2.52481e-09	Parenchymal Tconv effector cells 3	Rprd2
2.46433e-13	0.599593	0.629	0.426	3.03975e-09	Parenchymal Tconv effector cells 3	Top2b
3.509e-13	0.662383	0.729	0.579	4.32836e-09	Parenchymal Tconv effector cells 3	Ythdc1
3.74932e-13	0.574187	0.624	0.425	4.62479e-09	Parenchymal Tconv effector cells 3	Cdk17
4.79031e-13	0.494535	0.482	0.259	5.90885e-09	Parenchymal Tconv effector cells 3	Herc1
4.79987e-13	0.52542	0.841	0.749	5.92064e-09	Parenchymal Tconv effector cells 3	Rsrp1
6.21901e-13	0.558028	0.706	0.583	7.67115e-09	Parenchymal Tconv effector cells 3	Nsd3
7.19128e-13	0.438145	0.982	0.957	8.87044e-09	Parenchymal Tconv effector cells 3	Rbm39
8.63967e-13	0.447896	0.406	0.199	1.0657e-08	Parenchymal Tconv effector cells 3	Srek1
1.17761e-12	0.490745	0.824	0.706	1.45258e-08	Parenchymal Tconv effector cells 3	Pafah1b1
1.39935e-12	0.49161	0.565	0.349	1.7261e-08	Parenchymal Tconv effector cells 3	Hivep2
1.58727e-12	0.471499	0.459	0.239	1.9579e-08	Parenchymal Tconv effector cells 3	Eml4
1.67084e-12	0.422343	0.418	0.204	2.06098e-08	Parenchymal Tconv effector cells 3	Taok1
1.85709e-12	0.56698	0.576	0.383	2.29073e-08	Parenchymal Tconv effector cells 3	Ranbp2
1.88505e-12	0.52908	0.835	0.808	2.3252e-08	Parenchymal Tconv effector cells 3	Jak1
1.89423e-12	0.473238	0.5	0.275	2.33654e-08	Parenchymal Tconv effector cells 3	Atxn1
2.08789e-12	0.436721	0.559	0.332	2.57541e-08	Parenchymal Tconv effector cells 3	Nup210
2.25467e-12	0.498743	0.482	0.271	2.78114e-08	Parenchymal Tconv effector cells 3	Dennd1b
2.48152e-12	0.577237	0.559	0.362	3.06095e-08	Parenchymal Tconv effector cells 3	Arhgap26
3.18753e-12	0.443641	0.412	0.202	3.93182e-08	Parenchymal Tconv effector cells 3	Rictor
4.26395e-12	0.442081	0.406	0.198	5.25958e-08	Parenchymal Tconv effector cells 3	Herc4
5.05497e-12	0.618902	0.929	0.827	6.23531e-08	Parenchymal Tconv effector cells 3	Hif1a
5.08669e-12	0.608978	0.588	0.391	6.27443e-08	Parenchymal Tconv effector cells 3	Itpr2
5.40326e-12	0.555912	0.571	0.382	6.66492e-08	Parenchymal Tconv effector cells 3	Tut7
6.31446e-12	0.531579	0.441	0.241	7.78888e-08	Parenchymal Tconv effector cells 3	Cnot1
6.64865e-12	0.559547	0.606	0.421	8.20111e-08	Parenchymal Tconv effector cells 3	Esyt2
7.48504e-12	0.39857	0.453	0.231	9.2328e-08	Parenchymal Tconv effector cells 3	Kdm7a
9.42892e-12	0.580338	0.629	0.452	1.16306e-07	Parenchymal Tconv effector cells 3	Aebp2
1.06254e-11	0.38896	0.394	0.186	1.31065e-07	Parenchymal Tconv effector cells 3	Lrba
1.2156e-11	0.540363	0.488	0.285	1.49944e-07	Parenchymal Tconv effector cells 3	Gm4070
1.23986e-11	0.313838	0.3	0.121	1.52937e-07	Parenchymal Tconv effector cells 3	Prpf39
1.84248e-11	0.470874	0.553	0.334	2.2727e-07	Parenchymal Tconv effector cells 3	Atp11b
1.85784e-11	0.582331	0.647	0.494	2.29165e-07	Parenchymal Tconv effector cells 3	Runx1
1.91771e-11	0.4947	0.829	0.768	2.36549e-07	Parenchymal Tconv effector cells 3	mt-Nd1
1.92328e-11	0.521532	0.512	0.313	2.37236e-07	Parenchymal Tconv effector cells 3	Gm26740
1.9329e-11	0.333836	0.329	0.143	2.38423e-07	Parenchymal Tconv effector cells 3	Ankib1
2.2536e-11	0.348099	0.329	0.147	2.77981e-07	Parenchymal Tconv effector cells 3	Btbd7
2.73942e-11	0.479838	0.559	0.371	3.37908e-07	Parenchymal Tconv effector cells 3	Cdk13
3.03267e-11	0.490519	0.847	0.792	3.7408e-07	Parenchymal Tconv effector cells 3	Sfpq
3.11121e-11	0.405118	0.388	0.193	3.83768e-07	Parenchymal Tconv effector cells 3	Rnf111
3.17466e-11	0.557649	0.829	0.813	3.91594e-07	Parenchymal Tconv effector cells 3	Prkch
3.31029e-11	0.582404	0.635	0.46	4.08324e-07	Parenchymal Tconv effector cells 3	Top1
4.0371e-11	0.499267	0.829	0.772	4.97977e-07	Parenchymal Tconv effector cells 3	Rora
4.17639e-11	0.400217	0.976	0.942	5.15158e-07	Parenchymal Tconv effector cells 3	Hnrnpa2b1
4.84183e-11	0.313001	0.259	0.1	5.97239e-07	Parenchymal Tconv effector cells 3	Washc4
4.84874e-11	0.482167	0.788	0.66	5.98092e-07	Parenchymal Tconv effector cells 3	mt-Nd2
5.36097e-11	0.342091	0.382	0.184	6.61276e-07	Parenchymal Tconv effector cells 3	R3hdm1
5.731e-11	0.552597	0.635	0.473	7.06918e-07	Parenchymal Tconv effector cells 3	Themis
5.77672e-11	0.299522	0.282	0.115	7.12558e-07	Parenchymal Tconv effector cells 3	Arfgef1
5.86742e-11	0.411258	0.382	0.19	7.23747e-07	Parenchymal Tconv effector cells 3	Gprin3
6.06784e-11	0.323912	0.253	0.098	7.48468e-07	Parenchymal Tconv effector cells 3	Inpp4a
6.19246e-11	0.359125	0.359	0.172	7.6384e-07	Parenchymal Tconv effector cells 3	Jarid2
6.36461e-11	0.563147	0.6	0.445	7.85075e-07	Parenchymal Tconv effector cells 3	Rbm25
8.6397e-11	0.505497	0.565	0.385	1.06571e-06	Parenchymal Tconv effector cells 3	Rabgap1l
8.77288e-11	0.443279	0.441	0.24	1.08213e-06	Parenchymal Tconv effector cells 3	Trp53inp1
1.03e-10	0.42373	0.388	0.197	1.2705e-06	Parenchymal Tconv effector cells 3	Fcho2
1.04483e-10	0.485506	0.794	0.697	1.2888e-06	Parenchymal Tconv effector cells 3	Zc3hav1
1.29494e-10	0.639204	0.582	0.429	1.59731e-06	Parenchymal Tconv effector cells 3	Suco
1.38427e-10	0.312095	0.341	0.156	1.7075e-06	Parenchymal Tconv effector cells 3	Acbd5
1.41642e-10	0.386314	0.406	0.209	1.74716e-06	Parenchymal Tconv effector cells 3	Atad2b
1.49397e-10	0.536673	0.594	0.413	1.84281e-06	Parenchymal Tconv effector cells 3	Atp2b4
1.61117e-10	0.473515	0.482	0.291	1.98738e-06	Parenchymal Tconv effector cells 3	Rnf19a
1.84018e-10	0.414053	0.406	0.207	2.26987e-06	Parenchymal Tconv effector cells 3	Apaf1
2.14691e-10	0.586874	0.582	0.423	2.64821e-06	Parenchymal Tconv effector cells 3	Rel
2.19201e-10	0.586094	0.512	0.327	2.70384e-06	Parenchymal Tconv effector cells 3	Pag1
2.74695e-10	0.44532	0.494	0.303	3.38836e-06	Parenchymal Tconv effector cells 3	Map3k2
2.87231e-10	0.284393	0.306	0.133	3.54299e-06	Parenchymal Tconv effector cells 3	Map3k5
3.20599e-10	0.406801	0.347	0.174	3.95459e-06	Parenchymal Tconv effector cells 3	Man2a1
3.8954e-10	0.293856	0.312	0.14	4.80498e-06	Parenchymal Tconv effector cells 3	Gfpt1
4.03454e-10	0.345827	0.306	0.137	4.97661e-06	Parenchymal Tconv effector cells 3	Dmxl1
4.39328e-10	0.520546	0.671	0.508	5.41911e-06	Parenchymal Tconv effector cells 3	Ttc39b
4.78516e-10	0.308801	0.353	0.168	5.90249e-06	Parenchymal Tconv effector cells 3	Stag1
4.94038e-10	0.342084	0.341	0.166	6.09395e-06	Parenchymal Tconv effector cells 3	Lrch3
4.98673e-10	0.661685	0.6	0.459	6.15114e-06	Parenchymal Tconv effector cells 3	Inpp4b
5.01423e-10	0.354104	0.376	0.192	6.18505e-06	Parenchymal Tconv effector cells 3	Mtmr12
5.18213e-10	0.614941	0.647	0.504	6.39216e-06	Parenchymal Tconv effector cells 3	Il18r1
5.55331e-10	0.470279	0.524	0.345	6.85001e-06	Parenchymal Tconv effector cells 3	Itpr1
6.70022e-10	0.396684	0.447	0.254	8.26472e-06	Parenchymal Tconv effector cells 3	Paxbp1
7.16057e-10	0.350101	0.353	0.177	8.83256e-06	Parenchymal Tconv effector cells 3	Map3k1
7.26823e-10	0.52474	0.524	0.352	8.96537e-06	Parenchymal Tconv effector cells 3	Ric1
7.79305e-10	0.371216	0.465	0.266	9.61272e-06	Parenchymal Tconv effector cells 3	Camk4
1.10219e-09	0.431181	0.471	0.29	1.35955e-05	Parenchymal Tconv effector cells 3	Pkn2
1.24738e-09	0.386153	0.371	0.19	1.53864e-05	Parenchymal Tconv effector cells 3	Usp9x
1.24954e-09	0.702427	0.524	0.365	1.54131e-05	Parenchymal Tconv effector cells 3	Ern1
1.33007e-09	0.411494	0.441	0.25	1.64065e-05	Parenchymal Tconv effector cells 3	Ube3a
1.68859e-09	0.419421	0.871	0.838	2.08287e-05	Parenchymal Tconv effector cells 3	Arhgap45
1.84694e-09	0.343767	0.376	0.196	2.2782e-05	Parenchymal Tconv effector cells 3	Col4a3bp
2.0347e-09	0.323376	0.288	0.129	2.50981e-05	Parenchymal Tconv effector cells 3	Ptpn4
2.07401e-09	0.385686	0.365	0.19	2.55829e-05	Parenchymal Tconv effector cells 3	Zfp638
2.07448e-09	0.459953	0.476	0.301	2.55887e-05	Parenchymal Tconv effector cells 3	Etnk1
2.0789e-09	0.529925	0.435	0.28	2.56432e-05	Parenchymal Tconv effector cells 3	Atp13a3
2.2038e-09	0.415423	0.318	0.157	2.71839e-05	Parenchymal Tconv effector cells 3	Zeb1
2.68823e-09	0.289383	0.265	0.115	3.31593e-05	Parenchymal Tconv effector cells 3	Cop1
2.85404e-09	0.505328	0.682	0.569	3.52046e-05	Parenchymal Tconv effector cells 3	Kmt2e
2.88368e-09	0.383328	0.429	0.255	3.55701e-05	Parenchymal Tconv effector cells 3	Vps4b
3.06426e-09	0.615457	0.535	0.379	3.77976e-05	Parenchymal Tconv effector cells 3	Atad2
3.38202e-09	0.626502	0.694	0.56	4.17172e-05	Parenchymal Tconv effector cells 3	Gls
3.58704e-09	0.391398	0.482	0.304	4.42462e-05	Parenchymal Tconv effector cells 3	Fnbp4
3.76878e-09	0.426733	0.824	0.804	4.64879e-05	Parenchymal Tconv effector cells 3	Fyb
3.82793e-09	0.423307	0.6	0.408	4.72175e-05	Parenchymal Tconv effector cells 3	Hnrnph1
4.36769e-09	0.2989	0.276	0.126	5.38754e-05	Parenchymal Tconv effector cells 3	Tug1
4.56069e-09	0.473338	0.676	0.559	5.62561e-05	Parenchymal Tconv effector cells 3	1810026B05Rik
4.58451e-09	0.487669	0.665	0.547	5.655e-05	Parenchymal Tconv effector cells 3	Fnbp1
4.61983e-09	0.439585	0.447	0.269	5.69856e-05	Parenchymal Tconv effector cells 3	Pds5a
4.83953e-09	0.345034	0.324	0.163	5.96956e-05	Parenchymal Tconv effector cells 3	Apc
4.86938e-09	0.375853	0.276	0.125	6.00638e-05	Parenchymal Tconv effector cells 3	Slc25a36
5.10344e-09	0.385068	0.429	0.249	6.29509e-05	Parenchymal Tconv effector cells 3	Cbl
5.42701e-09	0.403659	0.494	0.316	6.69422e-05	Parenchymal Tconv effector cells 3	Ubr2
5.71618e-09	0.416076	0.818	0.792	7.05091e-05	Parenchymal Tconv effector cells 3	Eif4g2
5.7773e-09	0.434511	0.494	0.324	7.1263e-05	Parenchymal Tconv effector cells 3	Pitpnc1
5.89688e-09	0.443688	0.476	0.305	7.27381e-05	Parenchymal Tconv effector cells 3	Tbc1d1
6.87185e-09	0.42643	0.459	0.278	8.47642e-05	Parenchymal Tconv effector cells 3	Erbin
6.98986e-09	0.320589	0.453	0.265	8.622e-05	Parenchymal Tconv effector cells 3	Ankhd1
6.99429e-09	0.280445	0.294	0.138	8.62746e-05	Parenchymal Tconv effector cells 3	Syne1
7.6711e-09	0.416138	0.576	0.418	9.4623e-05	Parenchymal Tconv effector cells 3	Dhx9
8.12674e-09	0.459305	0.529	0.358	0.000100243	Parenchymal Tconv effector cells 3	Ppp4r3a
8.22107e-09	0.499859	0.588	0.441	0.000101407	Parenchymal Tconv effector cells 3	Csde1
1.0059e-08	0.470327	0.6	0.472	0.000124078	Parenchymal Tconv effector cells 3	Ikzf1
1.01353e-08	0.300109	0.312	0.152	0.000125019	Parenchymal Tconv effector cells 3	Rc3h2
1.02041e-08	0.484936	0.482	0.323	0.000125867	Parenchymal Tconv effector cells 3	Ss18
1.0792e-08	0.392191	0.459	0.278	0.000133119	Parenchymal Tconv effector cells 3	Ascc3
1.1192e-08	0.295436	0.265	0.119	0.000138053	Parenchymal Tconv effector cells 3	Ecpas
1.1389e-08	0.510366	0.794	0.77	0.000140483	Parenchymal Tconv effector cells 3	Gimap3
1.1684e-08	0.350054	0.294	0.142	0.000144123	Parenchymal Tconv effector cells 3	Xpr1
1.25486e-08	0.398478	0.347	0.186	0.000154787	Parenchymal Tconv effector cells 3	Med14
1.26154e-08	0.282249	0.341	0.172	0.000155612	Parenchymal Tconv effector cells 3	Smad4
1.42124e-08	0.394794	0.447	0.276	0.00017531	Parenchymal Tconv effector cells 3	Rb1cc1
1.48832e-08	0.527756	0.512	0.361	0.000183584	Parenchymal Tconv effector cells 3	Slc38a1
1.51957e-08	0.315638	0.288	0.137	0.000187439	Parenchymal Tconv effector cells 3	Mindy3
1.65676e-08	0.400487	0.418	0.257	0.000204361	Parenchymal Tconv effector cells 3	Usp15
1.71347e-08	0.490156	0.641	0.505	0.000211357	Parenchymal Tconv effector cells 3	Grap2
1.76361e-08	0.410647	0.494	0.321	0.000217541	Parenchymal Tconv effector cells 3	Atf7ip
1.84486e-08	0.402406	0.506	0.336	0.000227564	Parenchymal Tconv effector cells 3	Il17ra
1.84612e-08	0.423757	0.571	0.409	0.000227719	Parenchymal Tconv effector cells 3	Cab39
1.89384e-08	0.38918	0.482	0.302	0.000233605	Parenchymal Tconv effector cells 3	Sltm
1.99038e-08	0.339002	0.282	0.135	0.000245513	Parenchymal Tconv effector cells 3	Ralgapa2
2.02421e-08	0.270567	0.3	0.146	0.000249687	Parenchymal Tconv effector cells 3	Xlr4b
2.04017e-08	0.417448	0.6	0.434	0.000251656	Parenchymal Tconv effector cells 3	Chd7
2.09206e-08	0.411381	0.482	0.32	0.000258056	Parenchymal Tconv effector cells 3	Ccnt1
2.23175e-08	0.34236	0.388	0.217	0.000275286	Parenchymal Tconv effector cells 3	Arid5b
2.25333e-08	0.312908	0.353	0.186	0.000277948	Parenchymal Tconv effector cells 3	Strn3
2.25888e-08	0.380239	0.476	0.309	0.000278632	Parenchymal Tconv effector cells 3	Kdm5a
2.27176e-08	0.280071	0.312	0.153	0.000280221	Parenchymal Tconv effector cells 3	Ambra1
2.28684e-08	0.382659	0.376	0.211	0.000282081	Parenchymal Tconv effector cells 3	Xrn1
2.49528e-08	0.454523	0.565	0.411	0.000307792	Parenchymal Tconv effector cells 3	Bclaf1
2.52163e-08	0.372663	0.359	0.197	0.000311043	Parenchymal Tconv effector cells 3	Rev3l
2.52358e-08	0.405458	0.524	0.372	0.000311284	Parenchymal Tconv effector cells 3	Kansl1
2.52461e-08	0.292499	0.435	0.253	0.000311411	Parenchymal Tconv effector cells 3	Usp34
2.66662e-08	0.353064	0.512	0.334	0.000328927	Parenchymal Tconv effector cells 3	Arhgef3
2.71925e-08	0.413622	0.376	0.215	0.00033542	Parenchymal Tconv effector cells 3	Man2a2
2.75936e-08	0.30326	0.329	0.169	0.000340367	Parenchymal Tconv effector cells 3	Aftph
3.16879e-08	0.259439	0.353	0.183	0.00039087	Parenchymal Tconv effector cells 3	Rbm26
3.2198e-08	0.414638	0.512	0.354	0.000397162	Parenchymal Tconv effector cells 3	Arhgap15
3.34731e-08	0.440154	0.676	0.572	0.000412891	Parenchymal Tconv effector cells 3	Prex1
3.35131e-08	0.507578	0.482	0.343	0.000413384	Parenchymal Tconv effector cells 3	Nup153
3.4514e-08	0.427138	0.476	0.32	0.00042573	Parenchymal Tconv effector cells 3	Pum2
3.63029e-08	0.342492	0.371	0.206	0.000447796	Parenchymal Tconv effector cells 3	Zfp644
3.71463e-08	0.294633	0.341	0.178	0.000458199	Parenchymal Tconv effector cells 3	Relch
3.80536e-08	0.411713	0.559	0.391	0.000469391	Parenchymal Tconv effector cells 3	Tmem30a
3.81776e-08	0.301002	0.259	0.119	0.000470921	Parenchymal Tconv effector cells 3	Csnk1g1
3.83422e-08	0.379092	0.447	0.276	0.000472951	Parenchymal Tconv effector cells 3	Ddx17
4.31569e-08	0.368133	0.382	0.224	0.00053234	Parenchymal Tconv effector cells 3	Larp4b
4.47417e-08	0.376648	0.4	0.236	0.000551889	Parenchymal Tconv effector cells 3	Pan3
5.09179e-08	0.475	0.588	0.443	0.000628072	Parenchymal Tconv effector cells 3	Prrc2b
5.25619e-08	0.343134	0.294	0.147	0.00064835	Parenchymal Tconv effector cells 3	Nr2c2
5.42213e-08	0.390596	0.447	0.289	0.000668819	Parenchymal Tconv effector cells 3	Trip11
5.72345e-08	0.539549	0.835	0.82	0.000705988	Parenchymal Tconv effector cells 3	Ifrd1
5.89101e-08	0.338062	0.359	0.198	0.000726656	Parenchymal Tconv effector cells 3	Khdc4
7.14325e-08	0.453609	0.647	0.53	0.00088112	Parenchymal Tconv effector cells 3	Ptbp3
7.98395e-08	0.320504	0.335	0.178	0.00098482	Parenchymal Tconv effector cells 3	Tasor
9.85597e-08	0.407225	0.494	0.331	0.00121573	Parenchymal Tconv effector cells 3	Sesn3
1.06115e-07	0.33021	0.3	0.156	0.00130893	Parenchymal Tconv effector cells 3	Vps54
1.07874e-07	0.37791	0.553	0.404	0.00133062	Parenchymal Tconv effector cells 3	Nipbl
1.10636e-07	0.429604	0.429	0.271	0.0013647	Parenchymal Tconv effector cells 3	Parp14
1.29695e-07	0.30717	0.341	0.184	0.00159979	Parenchymal Tconv effector cells 3	Vps13a
1.383e-07	0.369457	0.365	0.209	0.00170593	Parenchymal Tconv effector cells 3	Msl2
1.39118e-07	0.488726	0.488	0.329	0.00171603	Parenchymal Tconv effector cells 3	Jak2
1.41904e-07	0.299986	0.318	0.17	0.00175039	Parenchymal Tconv effector cells 3	Slmap
1.52143e-07	0.388567	0.5	0.346	0.00187668	Parenchymal Tconv effector cells 3	Aak1
1.57883e-07	0.450511	0.524	0.383	0.00194749	Parenchymal Tconv effector cells 3	Stat4
1.66215e-07	0.36416	0.394	0.236	0.00205027	Parenchymal Tconv effector cells 3	Rbm5
1.74524e-07	0.312673	0.271	0.131	0.00215275	Parenchymal Tconv effector cells 3	Sidt1
1.83002e-07	0.322697	0.406	0.246	0.00225733	Parenchymal Tconv effector cells 3	Zfc3h1
1.94233e-07	0.364729	0.518	0.367	0.00239587	Parenchymal Tconv effector cells 3	Dhx15
1.94459e-07	0.420444	0.406	0.256	0.00239865	Parenchymal Tconv effector cells 3	Gm2682
2.05488e-07	0.337554	0.318	0.174	0.00253469	Parenchymal Tconv effector cells 3	Hbs1l
2.08898e-07	0.372233	0.553	0.411	0.00257676	Parenchymal Tconv effector cells 3	Ppp2r5a
2.11826e-07	0.269196	0.329	0.174	0.00261287	Parenchymal Tconv effector cells 3	Foxj3
2.31364e-07	0.378839	0.882	0.828	0.00285387	Parenchymal Tconv effector cells 3	Tra2b
2.31474e-07	0.43149	0.576	0.438	0.00285523	Parenchymal Tconv effector cells 3	Slamf1
2.34813e-07	0.256542	0.365	0.2	0.00289642	Parenchymal Tconv effector cells 3	Arl15
2.42726e-07	0.29364	0.335	0.183	0.00299403	Parenchymal Tconv effector cells 3	Nlrc3
2.53048e-07	0.363153	0.459	0.298	0.00312134	Parenchymal Tconv effector cells 3	Atp2a2
2.61936e-07	0.503012	0.818	0.738	0.00323099	Parenchymal Tconv effector cells 3	Itgb1
2.74753e-07	0.399307	0.941	0.886	0.00338908	Parenchymal Tconv effector cells 3	Ifngr1
2.84825e-07	0.383408	0.465	0.305	0.00351332	Parenchymal Tconv effector cells 3	2022-03-07
2.87828e-07	0.365541	0.412	0.257	0.00355035	Parenchymal Tconv effector cells 3	Tnrc6c
2.9567e-07	0.467294	0.559	0.443	0.00364709	Parenchymal Tconv effector cells 3	Tra2a
3.01367e-07	0.331823	0.312	0.17	0.00371736	Parenchymal Tconv effector cells 3	2022-03-06
3.0667e-07	0.405694	0.435	0.285	0.00378277	Parenchymal Tconv effector cells 3	Hipk1
3.11231e-07	0.365434	0.3	0.163	0.00383903	Parenchymal Tconv effector cells 3	Dock5
3.1731e-07	0.353878	0.547	0.382	0.00391402	Parenchymal Tconv effector cells 3	B3gnt2
3.19938e-07	0.3661	0.306	0.166	0.00394644	Parenchymal Tconv effector cells 3	Zfp62
3.31188e-07	0.274942	0.353	0.197	0.0040852	Parenchymal Tconv effector cells 3	Tm9sf2
3.40344e-07	0.499195	1	0.969	0.00419815	Parenchymal Tconv effector cells 3	Tnfaip3
3.71402e-07	0.392828	0.441	0.296	0.00458125	Parenchymal Tconv effector cells 3	Syncrip
3.75368e-07	0.317416	0.376	0.217	0.00463017	Parenchymal Tconv effector cells 3	Plcl2
3.88647e-07	0.470249	0.429	0.27	0.00479396	Parenchymal Tconv effector cells 3	Txk
3.90446e-07	0.365234	0.494	0.346	0.00481615	Parenchymal Tconv effector cells 3	Usp48
4.16346e-07	0.276295	0.376	0.216	0.00513562	Parenchymal Tconv effector cells 3	Srsf1
4.44948e-07	0.358731	0.365	0.217	0.00548843	Parenchymal Tconv effector cells 3	Zbtb11
4.58166e-07	0.250532	0.253	0.122	0.00565148	Parenchymal Tconv effector cells 3	Nipa2
4.70053e-07	0.335253	0.394	0.247	0.0057981	Parenchymal Tconv effector cells 3	Slc9a9
4.7527e-07	0.347018	0.9	0.839	0.00586245	Parenchymal Tconv effector cells 3	H2-Q6
4.80814e-07	0.272553	0.347	0.194	0.00593085	Parenchymal Tconv effector cells 3	Tle4
5.15745e-07	0.390655	0.506	0.359	0.00636172	Parenchymal Tconv effector cells 3	Nlrc5
5.36104e-07	0.416574	0.688	0.585	0.00661285	Parenchymal Tconv effector cells 3	Clint1
5.36216e-07	0.368092	0.524	0.377	0.00661422	Parenchymal Tconv effector cells 3	Usp25
5.62389e-07	0.36416	0.382	0.238	0.00693707	Parenchymal Tconv effector cells 3	Krit1
5.6271e-07	0.389223	0.571	0.453	0.00694103	Parenchymal Tconv effector cells 3	Smarca5
5.84396e-07	0.602991	0.518	0.403	0.00720852	Parenchymal Tconv effector cells 3	Satb1
5.97215e-07	0.346807	0.559	0.421	0.00736664	Parenchymal Tconv effector cells 3	Gsk3b
5.97682e-07	0.327103	0.418	0.262	0.00737241	Parenchymal Tconv effector cells 3	Sidt2
6.36431e-07	0.38479	0.435	0.289	0.00785037	Parenchymal Tconv effector cells 3	Avl9
6.95006e-07	0.308875	0.318	0.176	0.0085729	Parenchymal Tconv effector cells 3	Fbxl3
7.0436e-07	0.278107	0.341	0.19	0.00868828	Parenchymal Tconv effector cells 3	Uggt1
7.2016e-07	0.469442	0.506	0.375	0.00888317	Parenchymal Tconv effector cells 3	Hnrnpll
7.30318e-07	0.313017	0.418	0.262	0.00900847	Parenchymal Tconv effector cells 3	Lonp2
7.52145e-07	0.295007	0.341	0.192	0.00927771	Parenchymal Tconv effector cells 3	Asap1
7.73852e-07	0.389293	0.565	0.433	0.00954547	Parenchymal Tconv effector cells 3	Pde4d
8.16353e-07	0.392249	0.453	0.326	0.0100697	Parenchymal Tconv effector cells 3	Brd1
8.93719e-07	0.273503	0.312	0.168	0.011024	Parenchymal Tconv effector cells 3	Iws1
9.30113e-07	0.351961	0.876	0.839	0.0114729	Parenchymal Tconv effector cells 3	Srsf5
9.87494e-07	0.371114	0.6	0.471	0.0121807	Parenchymal Tconv effector cells 3	Mapk1
1.07157e-06	0.255452	0.271	0.14	0.0132178	Parenchymal Tconv effector cells 3	Rmnd5a
1.08917e-06	0.284776	0.341	0.196	0.0134349	Parenchymal Tconv effector cells 3	Dip2b
1.21659e-06	0.34981	0.682	0.611	0.0150066	Parenchymal Tconv effector cells 3	mt-Nd4
1.23289e-06	0.286802	0.4	0.243	0.0152077	Parenchymal Tconv effector cells 3	Dhx36
1.35689e-06	0.332472	0.429	0.284	0.0167373	Parenchymal Tconv effector cells 3	Bod1l
1.4786e-06	0.312445	0.371	0.222	0.0182386	Parenchymal Tconv effector cells 3	Klhl6
1.55955e-06	0.252054	0.347	0.199	0.019237	Parenchymal Tconv effector cells 3	Golga4
1.67931e-06	0.268374	0.288	0.156	0.0207142	Parenchymal Tconv effector cells 3	Vps13d
1.94697e-06	0.28845	0.294	0.16	0.0240159	Parenchymal Tconv effector cells 3	Pcm1
2.02053e-06	0.363535	0.371	0.233	0.0249232	Parenchymal Tconv effector cells 3	Ncoa2
2.12477e-06	0.449504	0.676	0.634	0.026209	Parenchymal Tconv effector cells 3	Rapgef6
2.16721e-06	0.334692	0.365	0.225	0.0267325	Parenchymal Tconv effector cells 3	Kpna1
2.29931e-06	0.310522	0.365	0.226	0.0283619	Parenchymal Tconv effector cells 3	Mkln1
2.5991e-06	0.453552	0.5	0.36	0.0320599	Parenchymal Tconv effector cells 3	Slc20a1
2.64649e-06	0.416885	0.518	0.411	0.0326445	Parenchymal Tconv effector cells 3	Tm9sf3
2.72515e-06	0.361307	0.759	0.724	0.0336148	Parenchymal Tconv effector cells 3	Ncor1
2.72729e-06	0.341731	0.529	0.393	0.0336411	Parenchymal Tconv effector cells 3	Lrrc8c
2.77365e-06	0.343367	0.694	0.601	0.0342129	Parenchymal Tconv effector cells 3	Sf1
2.88669e-06	0.378826	0.3	0.169	0.0356073	Parenchymal Tconv effector cells 3	S1pr1
2.96535e-06	0.311238	0.318	0.188	0.0365776	Parenchymal Tconv effector cells 3	Fndc3a
2.96809e-06	0.401943	0.541	0.415	0.0366114	Parenchymal Tconv effector cells 3	Rab8b
3.11257e-06	0.329014	0.347	0.212	0.0383935	Parenchymal Tconv effector cells 3	Pdzd8
3.20491e-06	0.337516	0.4	0.27	0.0395326	Parenchymal Tconv effector cells 3	Kat6a
3.47803e-06	0.363262	0.465	0.333	0.0429015	Parenchymal Tconv effector cells 3	Nfatc2
3.48368e-06	0.392652	0.453	0.32	0.0429712	Parenchymal Tconv effector cells 3	Sbno1
3.58156e-06	0.383578	0.494	0.37	0.0441786	Parenchymal Tconv effector cells 3	Ep400
3.58643e-06	0.487283	0.435	0.318	0.0442386	Parenchymal Tconv effector cells 3	Nr3c1
3.98221e-06	0.318805	0.435	0.29	0.0491206	Parenchymal Tconv effector cells 3	Ubr5
4.02747e-06	0.316517	0.382	0.243	0.0496789	Parenchymal Tconv effector cells 3	Rnf145
4.14425e-06	0.320152	0.347	0.214	0.0511194	Parenchymal Tconv effector cells 3	Gabbr1
4.19757e-06	0.374609	0.494	0.36	0.0517771	Parenchymal Tconv effector cells 3	Cblb
4.35035e-06	0.311405	0.318	0.185	0.0536615	Parenchymal Tconv effector cells 3	Adnp
4.42985e-06	0.29212	0.376	0.231	0.0546422	Parenchymal Tconv effector cells 3	Slc28a2
4.44017e-06	0.250199	0.265	0.141	0.0547695	Parenchymal Tconv effector cells 3	Tdp2
4.65697e-06	0.391698	0.453	0.315	0.0574437	Parenchymal Tconv effector cells 3	Agfg1
4.88364e-06	0.303148	0.535	0.393	0.0602397	Parenchymal Tconv effector cells 3	Rab14
4.90742e-06	0.296482	0.324	0.188	0.0605331	Parenchymal Tconv effector cells 3	Hdhd5
4.92588e-06	0.370116	0.476	0.344	0.0607607	Parenchymal Tconv effector cells 3	Arid4b
5.28217e-06	0.291833	0.282	0.161	0.0651556	Parenchymal Tconv effector cells 3	Tet2
5.44162e-06	0.37904	0.4	0.271	0.0671224	Parenchymal Tconv effector cells 3	Rlf
5.57211e-06	0.348332	0.253	0.139	0.068732	Parenchymal Tconv effector cells 3	Lpp
6.07669e-06	0.274549	0.376	0.233	0.074956	Parenchymal Tconv effector cells 3	Camk1d
6.12933e-06	0.35107	0.359	0.229	0.0756053	Parenchymal Tconv effector cells 3	Akap9
6.22066e-06	0.307669	0.388	0.247	0.0767319	Parenchymal Tconv effector cells 3	Pcf11
6.27551e-06	0.348218	0.488	0.376	0.0774084	Parenchymal Tconv effector cells 3	Phf3
6.38032e-06	0.313813	0.447	0.308	0.0787012	Parenchymal Tconv effector cells 3	Azi2
6.4124e-06	0.256424	0.3	0.17	0.0790969	Parenchymal Tconv effector cells 3	Stau1
6.54455e-06	0.383733	0.771	0.742	0.080727	Parenchymal Tconv effector cells 3	Smad7
6.66032e-06	0.251497	0.288	0.162	0.082155	Parenchymal Tconv effector cells 3	Fam172a
6.8981e-06	0.367419	0.429	0.306	0.0850881	Parenchymal Tconv effector cells 3	Iqgap2
6.95065e-06	0.250032	0.253	0.136	0.0857363	Parenchymal Tconv effector cells 3	Tcf12
7.00685e-06	0.340456	0.529	0.411	0.0864295	Parenchymal Tconv effector cells 3	Cltc
7.23768e-06	0.368502	0.659	0.587	0.0892768	Parenchymal Tconv effector cells 3	Ppp2ca
7.76774e-06	0.286596	0.312	0.184	0.0958151	Parenchymal Tconv effector cells 3	Kdm3b
7.83813e-06	0.536436	0.712	0.685	0.0966833	Parenchymal Tconv effector cells 3	Skil
7.92353e-06	0.287582	0.512	0.374	0.0977367	Parenchymal Tconv effector cells 3	Gpbp1
7.97379e-06	0.362091	0.576	0.487	0.0983568	Parenchymal Tconv effector cells 3	Pdcd6ip
8.10732e-06	0.370382	0.406	0.279	0.100004	Parenchymal Tconv effector cells 3	Tank
8.37582e-06	0.305342	0.335	0.206	0.103316	Parenchymal Tconv effector cells 3	Mctp2
8.95767e-06	0.356404	0.641	0.549	0.110493	Parenchymal Tconv effector cells 3	Rock1
9.26413e-06	0.267903	0.453	0.318	0.114273	Parenchymal Tconv effector cells 3	Ppp4r3b
9.62074e-06	0.389737	0.465	0.349	0.118672	Parenchymal Tconv effector cells 3	Pde7a
9.78818e-06	0.266841	0.253	0.138	0.120737	Parenchymal Tconv effector cells 3	Lats1
1.03852e-05	0.38046	0.424	0.287	0.128101	Parenchymal Tconv effector cells 3	Nabp1
1.10883e-05	0.310828	0.429	0.291	0.136774	Parenchymal Tconv effector cells 3	Atg2a
1.14061e-05	0.280361	0.353	0.224	0.140694	Parenchymal Tconv effector cells 3	Oip5os1
1.14175e-05	0.316386	0.494	0.365	0.140835	Parenchymal Tconv effector cells 3	Itsn2
1.24749e-05	0.257471	0.276	0.156	0.153877	Parenchymal Tconv effector cells 3	Parg
1.29424e-05	0.399395	0.612	0.523	0.159645	Parenchymal Tconv effector cells 3	Srsf11
1.32191e-05	0.310429	0.382	0.259	0.163058	Parenchymal Tconv effector cells 3	Uhrf1bp1l
1.33653e-05	0.392554	0.465	0.348	0.164861	Parenchymal Tconv effector cells 3	Ivns1abp
1.35209e-05	0.26083	0.347	0.211	0.16678	Parenchymal Tconv effector cells 3	Osbpl8
1.58455e-05	0.315473	0.653	0.579	0.195454	Parenchymal Tconv effector cells 3	Pak2
1.58913e-05	0.300082	0.441	0.311	0.196019	Parenchymal Tconv effector cells 3	Mapk1ip1l
1.61528e-05	0.34564	0.412	0.286	0.199245	Parenchymal Tconv effector cells 3	Notch1
1.66671e-05	0.289892	0.288	0.17	0.205589	Parenchymal Tconv effector cells 3	Pgm2l1
1.68064e-05	0.336049	0.529	0.405	0.207306	Parenchymal Tconv effector cells 3	Plec
1.68207e-05	0.286583	0.3	0.177	0.207483	Parenchymal Tconv effector cells 3	Igf2r
1.73016e-05	0.271301	0.329	0.202	0.213416	Parenchymal Tconv effector cells 3	Vps13b
1.95906e-05	0.317554	0.418	0.295	0.24165	Parenchymal Tconv effector cells 3	Wdr26
2.00099e-05	0.412693	0.459	0.343	0.246823	Parenchymal Tconv effector cells 3	Dnajc1
2.10807e-05	0.276595	0.347	0.219	0.260031	Parenchymal Tconv effector cells 3	Ipo7
2.27e-05	0.365936	0.406	0.28	0.280004	Parenchymal Tconv effector cells 3	Nrip1
2.43966e-05	0.508721	0.582	0.496	0.300932	Parenchymal Tconv effector cells 3	Mxd1
2.53799e-05	0.424135	0.312	0.197	0.313061	Parenchymal Tconv effector cells 3	Gm47015
2.6612e-05	0.25929	0.265	0.152	0.328259	Parenchymal Tconv effector cells 3	Sp4
2.66344e-05	0.265683	0.335	0.212	0.328535	Parenchymal Tconv effector cells 3	Xylt1
2.66658e-05	0.272262	0.271	0.158	0.328923	Parenchymal Tconv effector cells 3	Tulp4
2.74617e-05	0.292838	0.412	0.285	0.33874	Parenchymal Tconv effector cells 3	Dnajc5
2.84221e-05	0.287213	0.371	0.243	0.350586	Parenchymal Tconv effector cells 3	Gpbp1l1
3.10298e-05	0.276551	0.459	0.327	0.382753	Parenchymal Tconv effector cells 3	Cul3
3.10403e-05	0.255038	0.347	0.223	0.382882	Parenchymal Tconv effector cells 3	Cnot6
3.18209e-05	0.295311	0.418	0.291	0.392511	Parenchymal Tconv effector cells 3	Myo9b
3.18641e-05	0.390863	0.582	0.497	0.393044	Parenchymal Tconv effector cells 3	Mndal
3.34353e-05	0.285038	0.371	0.247	0.412425	Parenchymal Tconv effector cells 3	Stag2
3.48435e-05	0.271763	0.324	0.2	0.429795	Parenchymal Tconv effector cells 3	Usp47
3.6347e-05	0.322905	0.382	0.267	0.44834	Parenchymal Tconv effector cells 3	N4bp1
3.70605e-05	0.338675	0.606	0.51	0.457142	Parenchymal Tconv effector cells 3	Kif5b
3.83719e-05	0.469136	0.529	0.43	0.473317	Parenchymal Tconv effector cells 3	4930523C07Rik
3.92691e-05	0.31656	0.347	0.222	0.484385	Parenchymal Tconv effector cells 3	Heg1
4.10918e-05	0.276874	0.412	0.283	0.506867	Parenchymal Tconv effector cells 3	Dock11
4.14038e-05	0.348096	0.594	0.482	0.510716	Parenchymal Tconv effector cells 3	Rasgrp1
4.18464e-05	0.286647	0.312	0.19	0.516176	Parenchymal Tconv effector cells 3	Creb1
4.44629e-05	0.298058	0.282	0.17	0.54845	Parenchymal Tconv effector cells 3	Lpin2
4.45335e-05	0.267879	0.382	0.253	0.549321	Parenchymal Tconv effector cells 3	Tbl1xr1
4.51883e-05	0.266752	0.353	0.236	0.557397	Parenchymal Tconv effector cells 3	Zswim6
4.60157e-05	0.360133	0.524	0.421	0.567603	Parenchymal Tconv effector cells 3	Ppp1r16b
4.60668e-05	0.283052	0.335	0.215	0.568234	Parenchymal Tconv effector cells 3	Smarca2
4.6828e-05	0.279977	0.412	0.294	0.577624	Parenchymal Tconv effector cells 3	Pbrm1
4.77062e-05	0.2819	0.365	0.239	0.588456	Parenchymal Tconv effector cells 3	1810013L24Rik
4.82205e-05	0.268404	0.335	0.215	0.5948	Parenchymal Tconv effector cells 3	Zfr
4.92142e-05	0.262658	0.335	0.211	0.607057	Parenchymal Tconv effector cells 3	Rc3h1
5.01266e-05	0.529843	0.706	0.617	0.618311	Parenchymal Tconv effector cells 3	Lilrb4a
5.35617e-05	0.284712	0.376	0.258	0.660684	Parenchymal Tconv effector cells 3	Pnisr
5.70313e-05	0.336357	0.429	0.308	0.703481	Parenchymal Tconv effector cells 3	Prpf4b
5.84152e-05	0.330916	0.471	0.356	0.720551	Parenchymal Tconv effector cells 3	Nfatc1
5.91534e-05	0.313818	0.441	0.329	0.729657	Parenchymal Tconv effector cells 3	Prpf8
6.68509e-05	0.250036	0.259	0.149	0.824605	Parenchymal Tconv effector cells 3	Man1a
6.69759e-05	0.338955	0.482	0.366	0.826148	Parenchymal Tconv effector cells 3	Dock8
6.74898e-05	0.332557	0.676	0.657	0.832487	Parenchymal Tconv effector cells 3	Fyn
6.86011e-05	0.394203	0.735	0.694	0.846194	Parenchymal Tconv effector cells 3	Cd28
6.93265e-05	0.277114	0.4	0.277	0.855143	Parenchymal Tconv effector cells 3	Rlim
7.15229e-05	0.334957	0.847	0.79	0.882235	Parenchymal Tconv effector cells 3	Furin
7.49432e-05	0.338061	0.406	0.302	0.924424	Parenchymal Tconv effector cells 3	Sp3
7.61521e-05	0.276595	0.341	0.221	0.939336	Parenchymal Tconv effector cells 3	Ikbkb
7.70428e-05	0.397815	0.676	0.674	0.950322	Parenchymal Tconv effector cells 3	Srsf3
7.74063e-05	0.28908	0.676	0.636	0.954807	Parenchymal Tconv effector cells 3	Tgfbr2
7.78644e-05	0.320779	0.406	0.302	0.960458	Parenchymal Tconv effector cells 3	B4galt1
7.83003e-05	0.257215	0.306	0.191	0.965834	Parenchymal Tconv effector cells 3	Trim12a
7.83702e-05	0.446132	0.694	0.719	0.966696	Parenchymal Tconv effector cells 3	Slc38a2
7.84257e-05	0.28606	0.329	0.21	0.967381	Parenchymal Tconv effector cells 3	Klf3
7.97476e-05	0.253541	0.341	0.225	0.983686	Parenchymal Tconv effector cells 3	Leng8
8.26529e-05	0.279296	0.324	0.211	1	Parenchymal Tconv effector cells 3	Exoc5
8.40025e-05	0.409661	0.388	0.271	1	Parenchymal Tconv effector cells 3	Arl5b
8.82368e-05	0.278621	0.3	0.188	1	Parenchymal Tconv effector cells 3	Mfsd14b
8.86165e-05	0.309363	0.812	0.815	1	Parenchymal Tconv effector cells 3	Iqgap1
9.08485e-05	0.264118	0.412	0.288	1	Parenchymal Tconv effector cells 3	Heca
9.20973e-05	0.305611	0.476	0.369	1	Parenchymal Tconv effector cells 3	Cyld
9.34308e-05	0.29503	0.865	0.832	1	Parenchymal Tconv effector cells 3	Mcl1
9.64749e-05	0.308677	0.365	0.251	1	Parenchymal Tconv effector cells 3	Ppm1h
0.000100222	0.302831	0.371	0.256	1	Parenchymal Tconv effector cells 3	Thoc2
0.000103316	0.282157	0.394	0.279	1	Parenchymal Tconv effector cells 3	Senp2
0.000107637	0.275608	0.347	0.238	1	Parenchymal Tconv effector cells 3	Ankrd10
0.000110405	0.293259	0.388	0.27	1	Parenchymal Tconv effector cells 3	Gpr68
0.000110866	0.332682	0.565	0.451	1	Parenchymal Tconv effector cells 3	Thrap3
0.000110974	0.261659	0.312	0.198	1	Parenchymal Tconv effector cells 3	Phc3
0.000114326	0.275091	0.447	0.333	1	Parenchymal Tconv effector cells 3	Glg1
0.00011713	0.346344	0.365	0.255	1	Parenchymal Tconv effector cells 3	Fubp1
0.00012152	0.307023	0.541	0.447	1	Parenchymal Tconv effector cells 3	Ubn1
0.000133782	0.31035	0.382	0.275	1	Parenchymal Tconv effector cells 3	Mapk6
0.000135819	0.310726	0.359	0.245	1	Parenchymal Tconv effector cells 3	Zbtb1
0.00013774	0.259439	0.294	0.186	1	Parenchymal Tconv effector cells 3	Trpm7
0.000144884	0.51721	0.447	0.348	1	Parenchymal Tconv effector cells 3	Dgat1
0.00014528	0.283664	0.641	0.568	1	Parenchymal Tconv effector cells 3	mt-Nd5
0.000145909	0.258571	0.253	0.149	1	Parenchymal Tconv effector cells 3	Plcxd2
0.000154874	0.453711	0.447	0.357	1	Parenchymal Tconv effector cells 3	Ripor2
0.000155661	0.293013	0.335	0.231	1	Parenchymal Tconv effector cells 3	Sik3
0.00016223	0.349917	0.441	0.336	1	Parenchymal Tconv effector cells 3	Birc2
0.00016821	0.302333	0.494	0.41	1	Parenchymal Tconv effector cells 3	Ggnbp2
0.000181756	0.254224	0.341	0.233	1	Parenchymal Tconv effector cells 3	Rbm33
0.000186916	0.331255	0.365	0.258	1	Parenchymal Tconv effector cells 3	Ttc14
0.000191076	0.380346	0.565	0.508	1	Parenchymal Tconv effector cells 3	Wac
0.000191783	0.305439	0.453	0.348	1	Parenchymal Tconv effector cells 3	Mbp
0.00019515	0.267832	0.353	0.237	1	Parenchymal Tconv effector cells 3	Zfp148
0.000202783	0.293369	0.365	0.257	1	Parenchymal Tconv effector cells 3	Nsmaf
0.000250363	0.306814	0.4	0.303	1	Parenchymal Tconv effector cells 3	Golph3
0.000253405	0.376899	0.471	0.379	1	Parenchymal Tconv effector cells 3	Zfand5
0.000267992	0.278046	0.394	0.281	1	Parenchymal Tconv effector cells 3	Slk
0.000273244	0.277466	0.406	0.299	1	Parenchymal Tconv effector cells 3	Foxn3
0.00028565	0.303888	0.488	0.382	1	Parenchymal Tconv effector cells 3	Cntrl
0.000288203	0.351089	0.406	0.308	1	Parenchymal Tconv effector cells 3	Kdm1a
0.000296006	0.311879	0.359	0.256	1	Parenchymal Tconv effector cells 3	Baz1b
0.000297239	0.280122	0.918	0.901	1	Parenchymal Tconv effector cells 3	Ube2d3
0.000307971	0.321972	0.371	0.268	1	Parenchymal Tconv effector cells 3	9930111J21Rik2
0.000361256	0.328069	0.359	0.255	1	Parenchymal Tconv effector cells 3	Setd5
0.00036487	0.26273	0.4	0.3	1	Parenchymal Tconv effector cells 3	Ubr4
0.000372224	0.256825	0.282	0.182	1	Parenchymal Tconv effector cells 3	Crebzf
0.00037805	0.318634	0.735	0.764	1	Parenchymal Tconv effector cells 3	Tln1
0.000384907	0.404502	0.424	0.344	1	Parenchymal Tconv effector cells 3	Sytl2
0.000391266	0.298346	0.329	0.228	1	Parenchymal Tconv effector cells 3	Nin
0.000403654	0.292617	0.306	0.211	1	Parenchymal Tconv effector cells 3	Dennd4c
0.000420665	0.548081	0.794	0.779	1	Parenchymal Tconv effector cells 3	Dnaja1
0.00047799	0.300692	0.271	0.176	1	Parenchymal Tconv effector cells 3	Nsd2
0.000483751	0.26614	0.276	0.181	1	Parenchymal Tconv effector cells 3	Ccdc50
0.00048427	0.419131	0.541	0.462	1	Parenchymal Tconv effector cells 3	Il21r
0.000489913	0.298133	0.347	0.249	1	Parenchymal Tconv effector cells 3	Tsc22d2
0.000522792	0.316191	0.482	0.405	1	Parenchymal Tconv effector cells 3	Dgka
0.000545925	0.339686	0.5	0.451	1	Parenchymal Tconv effector cells 3	Xrn2
0.000547711	0.279815	0.471	0.381	1	Parenchymal Tconv effector cells 3	Map4k4
0.000563983	0.253339	0.524	0.421	1	Parenchymal Tconv effector cells 3	Inpp5d
0.000565942	0.292162	0.465	0.368	1	Parenchymal Tconv effector cells 3	Mink1
0.000603134	0.339096	0.471	0.4	1	Parenchymal Tconv effector cells 3	Znrf2
0.000640405	0.316067	0.382	0.287	1	Parenchymal Tconv effector cells 3	Nek7
0.000681623	0.250056	0.288	0.198	1	Parenchymal Tconv effector cells 3	Vcpip1
0.000764408	0.338802	0.376	0.271	1	Parenchymal Tconv effector cells 3	Zeb2
0.000794661	0.303477	0.482	0.397	1	Parenchymal Tconv effector cells 3	Pkn1
0.000796992	0.338647	0.429	0.349	1	Parenchymal Tconv effector cells 3	Usp38
0.0008009	0.275189	0.429	0.334	1	Parenchymal Tconv effector cells 3	Prpf40a
0.000803141	0.306782	0.524	0.449	1	Parenchymal Tconv effector cells 3	Ddx6
0.000832234	0.348956	0.341	0.253	1	Parenchymal Tconv effector cells 3	Ifi213
0.000834003	0.322018	0.471	0.384	1	Parenchymal Tconv effector cells 3	Foxo1
0.000842306	0.269227	0.918	0.896	1	Parenchymal Tconv effector cells 3	Cytip
0.000867995	0.273951	0.335	0.23	1	Parenchymal Tconv effector cells 3	Kbtbd11
0.000904027	0.287257	0.465	0.378	1	Parenchymal Tconv effector cells 3	Rsrc2
0.00103045	0.288163	0.347	0.255	1	Parenchymal Tconv effector cells 3	Peak1
0.0010388	0.298846	0.629	0.608	1	Parenchymal Tconv effector cells 3	Snrnp70
0.00129944	0.251788	0.365	0.275	1	Parenchymal Tconv effector cells 3	Setd2
0.0013008	0.251051	0.394	0.31	1	Parenchymal Tconv effector cells 3	Rnf10
0.00134905	0.279121	0.353	0.263	1	Parenchymal Tconv effector cells 3	Rb1
0.00138265	0.271486	0.506	0.403	1	Parenchymal Tconv effector cells 3	Wsb1
0.00145639	0.277593	0.394	0.303	1	Parenchymal Tconv effector cells 3	Elf2
0.00156817	0.280611	0.635	0.605	1	Parenchymal Tconv effector cells 3	Tpr
0.00158035	0.286568	0.376	0.294	1	Parenchymal Tconv effector cells 3	Ppp3ca
0.0016534	0.289465	0.359	0.265	1	Parenchymal Tconv effector cells 3	Foxp1
0.00170881	0.268646	0.312	0.227	1	Parenchymal Tconv effector cells 3	Sppl2a
0.00197832	0.346989	0.929	0.883	1	Parenchymal Tconv effector cells 3	Zfp36l2
0.0020812	0.302979	0.453	0.377	1	Parenchymal Tconv effector cells 3	Arglu1
0.00218054	0.337705	0.471	0.396	1	Parenchymal Tconv effector cells 3	Pfkp
0.00221167	0.273557	0.471	0.388	1	Parenchymal Tconv effector cells 3	Bptf
0.0022303	0.297337	0.476	0.414	1	Parenchymal Tconv effector cells 3	P2rx7
0.00226529	0.389161	0.712	0.69	1	Parenchymal Tconv effector cells 3	Emb
0.00237569	0.315541	0.635	0.642	1	Parenchymal Tconv effector cells 3	Sema4d
0.00253678	0.336435	0.729	0.676	1	Parenchymal Tconv effector cells 3	Vps37b
0.00263885	0.291806	0.606	0.609	1	Parenchymal Tconv effector cells 3	Nfatc3
0.00270957	0.291909	0.494	0.418	1	Parenchymal Tconv effector cells 3	Rbpj
0.00288647	0.305033	0.635	0.634	1	Parenchymal Tconv effector cells 3	Eif5
0.00309651	0.274429	0.488	0.441	1	Parenchymal Tconv effector cells 3	Ube2h
0.00318857	0.250671	0.724	0.713	1	Parenchymal Tconv effector cells 3	Srsf7
0.00319447	0.253979	0.476	0.399	1	Parenchymal Tconv effector cells 3	Chd4
0.00321642	0.259331	0.276	0.198	1	Parenchymal Tconv effector cells 3	Prkca
0.00340466	0.250758	0.818	0.83	1	Parenchymal Tconv effector cells 3	Cd47
0.00397536	0.287419	0.482	0.426	1	Parenchymal Tconv effector cells 3	Cdk11b
0.00400126	0.257815	0.612	0.577	1	Parenchymal Tconv effector cells 3	Zdhhc18
0.00478997	0.26131	0.524	0.474	1	Parenchymal Tconv effector cells 3	Dnm2
0.00490414	0.256051	0.453	0.371	1	Parenchymal Tconv effector cells 3	Rnf125
0.00514394	0.250651	0.347	0.271	1	Parenchymal Tconv effector cells 3	Adcy7
0.00515806	0.305568	0.476	0.407	1	Parenchymal Tconv effector cells 3	Lax1
0.00639128	0.296982	0.359	0.293	1	Parenchymal Tconv effector cells 3	Kras
0.00642469	0.268046	0.347	0.275	1	Parenchymal Tconv effector cells 3	Etv6
0.00721225	0.303782	0.5	0.443	1	Parenchymal Tconv effector cells 3	Adam19
0.0073009	0.266972	0.341	0.262	1	Parenchymal Tconv effector cells 3	Rasa3
0.00730267	0.301698	0.576	0.535	1	Parenchymal Tconv effector cells 3	Cdkn1b
0.00731028	0.273591	0.5	0.442	1	Parenchymal Tconv effector cells 3	Sun2
0.00778367	0.275725	0.418	0.35	1	Parenchymal Tconv effector cells 3	Abi1
0.0078502	0.300667	0.453	0.413	1	Parenchymal Tconv effector cells 3	Rbms1
0.00795051	0.251219	0.547	0.504	1	Parenchymal Tconv effector cells 3	Arhgap30
0.00817519	0.493632	0.471	0.448	1	Parenchymal Tconv effector cells 3	Ccr5
0.00908393	0.260757	0.629	0.628	1	Parenchymal Tconv effector cells 3	Lrrfip1
0.0092631	0.288405	0.553	0.528	1	Parenchymal Tconv effector cells 3	Arid5a
9.1058e-237	1.28504	0.683	0.047	1.1232e-232	Vascular differentiated cytotoxic T cells	S1pr5
4.5422e-148	1.28345	0.846	0.208	5.60281e-144	Vascular differentiated cytotoxic T cells	Klrg1
7.63732e-126	0.970144	0.596	0.094	9.42063e-122	Vascular differentiated cytotoxic T cells	Cx3cr1
1.26628e-123	1.04195	0.734	0.166	1.56195e-119	Vascular differentiated cytotoxic T cells	Rasgrp2
6.76536e-98	1.93345	0.997	0.9	8.34507e-94	Vascular differentiated cytotoxic T cells	Ccl5
1.54082e-94	1.01703	0.731	0.218	1.90061e-90	Vascular differentiated cytotoxic T cells	Zeb2
2.47503e-89	0.681051	0.462	0.074	3.05296e-85	Vascular differentiated cytotoxic T cells	Dtx1
1.65514e-86	0.454839	0.292	0.023	2.04162e-82	Vascular differentiated cytotoxic T cells	Fcgr2b
3.72996e-85	0.829352	0.635	0.162	4.6009e-81	Vascular differentiated cytotoxic T cells	Klf3
3.77287e-82	0.958805	0.984	0.889	4.65383e-78	Vascular differentiated cytotoxic T cells	Rap1b
4.66874e-79	1.29896	0.776	0.292	5.75889e-75	Vascular differentiated cytotoxic T cells	Ly6c2
4.69075e-68	0.772188	0.673	0.228	5.78604e-64	Vascular differentiated cytotoxic T cells	Txk
3.17101e-57	0.339851	0.266	0.034	3.91144e-53	Vascular differentiated cytotoxic T cells	Rap1gap2
6.00506e-57	0.562458	0.423	0.101	7.40725e-53	Vascular differentiated cytotoxic T cells	Baiap3
2.4897e-56	0.85097	0.814	0.403	3.07105e-52	Vascular differentiated cytotoxic T cells	Il18rap
4.43535e-56	0.441811	0.311	0.052	5.471e-52	Vascular differentiated cytotoxic T cells	Kcnj8
4.72591e-50	0.531106	0.391	0.094	5.82942e-46	Vascular differentiated cytotoxic T cells	Plek
6.09836e-49	0.678546	1	0.917	7.52233e-45	Vascular differentiated cytotoxic T cells	Nkg7
5.35362e-48	0.99995	0.869	0.55	6.60369e-44	Vascular differentiated cytotoxic T cells	Klf2
9.63758e-46	0.460246	0.385	0.098	1.1888e-41	Vascular differentiated cytotoxic T cells	1700025G04Rik
2.68818e-45	2.66452	0.49	0.196	3.31587e-41	Vascular differentiated cytotoxic T cells	Gzma
8.96913e-44	0.622147	0.551	0.209	1.10634e-39	Vascular differentiated cytotoxic T cells	Slamf7
2.57884e-43	0.571225	0.369	0.096	3.181e-39	Vascular differentiated cytotoxic T cells	Klrd1
3.84179e-41	0.686596	0.865	0.663	4.73884e-37	Vascular differentiated cytotoxic T cells	H2afz
1.31253e-40	0.656698	0.801	0.482	1.619e-36	Vascular differentiated cytotoxic T cells	Bin2
7.31491e-40	0.757835	0.846	0.594	9.02294e-36	Vascular differentiated cytotoxic T cells	Flna
9.3573e-39	0.743057	0.929	0.718	1.15422e-34	Vascular differentiated cytotoxic T cells	Itgb1
1.01423e-37	0.373702	0.353	0.097	1.25105e-33	Vascular differentiated cytotoxic T cells	Tbkbp1
9.68096e-37	0.650766	0.846	0.62	1.19415e-32	Vascular differentiated cytotoxic T cells	Cd48
1.66505e-36	0.772356	0.994	0.933	2.05384e-32	Vascular differentiated cytotoxic T cells	Lgals1
5.22713e-36	0.407663	0.304	0.077	6.44767e-32	Vascular differentiated cytotoxic T cells	Tspan32
1.46478e-35	0.615159	0.744	0.435	1.80681e-31	Vascular differentiated cytotoxic T cells	Atp2a3
1.48894e-35	0.58639	0.75	0.408	1.83661e-31	Vascular differentiated cytotoxic T cells	Atp1b3
3.18473e-35	0.521466	0.471	0.176	3.92836e-31	Vascular differentiated cytotoxic T cells	Xdh
2.10414e-34	0.646235	0.859	0.636	2.59545e-30	Vascular differentiated cytotoxic T cells	Emp3
1.04329e-33	0.603708	0.798	0.517	1.28689e-29	Vascular differentiated cytotoxic T cells	Apbb1ip
3.4215e-30	0.399264	0.429	0.16	4.22042e-26	Vascular differentiated cytotoxic T cells	Lpin1
3.92945e-30	0.4876	0.538	0.252	4.84698e-26	Vascular differentiated cytotoxic T cells	Kcnab2
1.32633e-29	0.395989	0.346	0.113	1.63603e-25	Vascular differentiated cytotoxic T cells	Sidt1
1.46236e-29	0.428843	0.481	0.198	1.80382e-25	Vascular differentiated cytotoxic T cells	Hsd11b1
5.00509e-29	0.335401	0.279	0.077	6.17378e-25	Vascular differentiated cytotoxic T cells	Apobec2
5.97607e-28	0.446424	0.522	0.232	7.37148e-24	Vascular differentiated cytotoxic T cells	Gm2682
6.00748e-27	0.520153	0.285	0.085	7.41023e-23	Vascular differentiated cytotoxic T cells	Gzmb
1.01475e-26	0.649919	0.439	0.188	1.2517e-22	Vascular differentiated cytotoxic T cells	Sgk1
1.69879e-26	0.486097	0.728	0.426	2.09546e-22	Vascular differentiated cytotoxic T cells	Spn
1.81669e-26	0.261952	0.266	0.075	2.24089e-22	Vascular differentiated cytotoxic T cells	Sfxn3
2.68252e-26	0.455235	0.625	0.326	3.30889e-22	Vascular differentiated cytotoxic T cells	Fasl
6.79927e-26	0.303773	0.253	0.071	8.3869e-22	Vascular differentiated cytotoxic T cells	Cmah
8.65626e-26	0.335082	0.359	0.131	1.06775e-21	Vascular differentiated cytotoxic T cells	Fam117a
3.01824e-25	0.490119	0.808	0.572	3.723e-21	Vascular differentiated cytotoxic T cells	Arl6ip5
4.66138e-25	0.455228	0.67	0.381	5.74981e-21	Vascular differentiated cytotoxic T cells	Zmiz1
4.96024e-25	0.316735	0.378	0.144	6.11845e-21	Vascular differentiated cytotoxic T cells	Vopp1
5.28318e-25	0.476536	0.962	0.894	6.5168e-21	Vascular differentiated cytotoxic T cells	Cyba
7.06807e-25	0.52303	0.837	0.702	8.71847e-21	Vascular differentiated cytotoxic T cells	Zyx
2.8473e-24	0.393438	0.474	0.216	3.51214e-20	Vascular differentiated cytotoxic T cells	Rpa2
9.6479e-24	0.361131	0.343	0.129	1.19007e-19	Vascular differentiated cytotoxic T cells	Tnfrsf25
1.8872e-23	0.30958	0.375	0.145	2.32786e-19	Vascular differentiated cytotoxic T cells	Dock5
1.99993e-23	0.389504	1	1	2.46691e-19	Vascular differentiated cytotoxic T cells	Actb
2.31842e-23	0.546933	0.878	0.708	2.85977e-19	Vascular differentiated cytotoxic T cells	Itga4
2.33919e-23	0.363513	0.997	0.993	2.88539e-19	Vascular differentiated cytotoxic T cells	Laptm5
6.44873e-23	0.394403	0.429	0.194	7.95451e-19	Vascular differentiated cytotoxic T cells	Rsu1
1.1187e-22	0.424766	0.952	0.875	1.37991e-18	Vascular differentiated cytotoxic T cells	2022-09-01
1.16632e-22	0.541858	0.885	0.8	1.43865e-18	Vascular differentiated cytotoxic T cells	Jak1
1.36941e-22	0.458872	0.708	0.457	1.68917e-18	Vascular differentiated cytotoxic T cells	Reep5
2.5749e-22	0.308573	0.266	0.087	3.17614e-18	Vascular differentiated cytotoxic T cells	Ifitm10
5.10526e-22	0.515906	0.779	0.622	6.29734e-18	Vascular differentiated cytotoxic T cells	Abracl
1.64122e-21	0.371891	0.42	0.187	2.02445e-17	Vascular differentiated cytotoxic T cells	Nebl
1.74174e-21	0.472845	0.535	0.283	2.14843e-17	Vascular differentiated cytotoxic T cells	Irf7
2.77632e-21	0.293392	0.343	0.135	3.4246e-17	Vascular differentiated cytotoxic T cells	Hid1
4.24616e-21	0.382915	0.596	0.33	5.23764e-17	Vascular differentiated cytotoxic T cells	Nptn
4.42974e-21	0.532804	0.885	0.731	5.46408e-17	Vascular differentiated cytotoxic T cells	Itgb2
5.28082e-21	0.368426	0.974	0.914	6.51389e-17	Vascular differentiated cytotoxic T cells	Lck
5.63629e-21	0.264627	0.279	0.097	6.95236e-17	Vascular differentiated cytotoxic T cells	D1Ertd622e
1.72877e-20	0.361915	0.644	0.375	2.13244e-16	Vascular differentiated cytotoxic T cells	Capn2
1.79126e-20	0.411234	0.59	0.333	2.20952e-16	Vascular differentiated cytotoxic T cells	Ripor2
1.93727e-20	0.326679	0.343	0.141	2.38962e-16	Vascular differentiated cytotoxic T cells	Klk8
2.00168e-20	0.462592	0.776	0.565	2.46907e-16	Vascular differentiated cytotoxic T cells	Ccnd3
2.3066e-20	0.326565	0.263	0.09	2.84519e-16	Vascular differentiated cytotoxic T cells	Serpinb6b
3.7137e-20	0.349637	0.484	0.238	4.58085e-16	Vascular differentiated cytotoxic T cells	Rasa3
3.87671e-20	0.268975	0.356	0.147	4.78192e-16	Vascular differentiated cytotoxic T cells	Mpnd
4.97513e-20	0.373792	1	1	6.13682e-16	Vascular differentiated cytotoxic T cells	Tmsb4x
6.80524e-20	0.304498	0.317	0.126	8.39427e-16	Vascular differentiated cytotoxic T cells	Nod1
6.81806e-20	0.306956	0.346	0.143	8.41008e-16	Vascular differentiated cytotoxic T cells	Il10ra
1.23624e-19	0.331958	0.33	0.137	1.52491e-15	Vascular differentiated cytotoxic T cells	Lpcat4
2.91256e-19	0.341708	0.987	0.989	3.59264e-15	Vascular differentiated cytotoxic T cells	Rac2
3.63357e-19	0.27108	0.311	0.122	4.48201e-15	Vascular differentiated cytotoxic T cells	Snx10
5.03208e-19	0.414595	0.936	0.908	6.20707e-15	Vascular differentiated cytotoxic T cells	Arpc1b
8.14436e-19	0.435014	0.788	0.619	1.00461e-14	Vascular differentiated cytotoxic T cells	S100a13
1.39897e-18	0.268097	0.272	0.101	1.72563e-14	Vascular differentiated cytotoxic T cells	Rap2a
1.61182e-18	0.271648	0.266	0.098	1.98818e-14	Vascular differentiated cytotoxic T cells	Tm6sf1
3.46556e-18	0.301967	0.321	0.134	4.27477e-14	Vascular differentiated cytotoxic T cells	Plcxd2
4.32119e-18	0.256608	0.256	0.093	5.33019e-14	Vascular differentiated cytotoxic T cells	Txndc5
8.65048e-18	0.355224	1	0.984	1.06704e-13	Vascular differentiated cytotoxic T cells	Cfl1
1.17072e-17	0.384525	0.522	0.295	1.44408e-13	Vascular differentiated cytotoxic T cells	Chsy1
2.05587e-17	0.289259	0.33	0.142	2.53592e-13	Vascular differentiated cytotoxic T cells	Arhgef18
4.41263e-17	0.405374	0.901	0.764	5.44298e-13	Vascular differentiated cytotoxic T cells	Hopx
4.62983e-17	0.378132	0.538	0.321	5.7109e-13	Vascular differentiated cytotoxic T cells	S1pr4
6.1835e-17	0.363665	0.429	0.223	7.62734e-13	Vascular differentiated cytotoxic T cells	Acp5
8.14523e-17	0.388686	0.657	0.427	1.00471e-12	Vascular differentiated cytotoxic T cells	Xrn2
1.36775e-16	0.352835	0.548	0.318	1.68712e-12	Vascular differentiated cytotoxic T cells	Arhgef3
7.22501e-16	0.382593	0.923	0.837	8.91205e-12	Vascular differentiated cytotoxic T cells	Itgal
1.04399e-15	0.387291	0.603	0.384	1.28776e-11	Vascular differentiated cytotoxic T cells	Tbx21
1.44253e-15	0.319776	0.458	0.25	1.77936e-11	Vascular differentiated cytotoxic T cells	Rara
1.54754e-15	0.457108	0.558	0.348	1.90889e-11	Vascular differentiated cytotoxic T cells	Grasp
1.83213e-15	0.324112	0.295	0.13	2.25994e-11	Vascular differentiated cytotoxic T cells	Serpinb9
3.5134e-15	0.396568	0.862	0.778	4.33378e-11	Vascular differentiated cytotoxic T cells	Atp5h
5.81379e-15	0.342625	0.622	0.39	7.17131e-11	Vascular differentiated cytotoxic T cells	Arl4c
1.08458e-14	0.319145	0.612	0.395	1.33783e-10	Vascular differentiated cytotoxic T cells	Ppp2r5a
1.19524e-14	0.319883	1	0.997	1.47433e-10	Vascular differentiated cytotoxic T cells	Pfn1
1.23502e-14	0.569408	0.667	0.457	1.5234e-10	Vascular differentiated cytotoxic T cells	Gem
1.33506e-14	0.260673	0.279	0.12	1.6468e-10	Vascular differentiated cytotoxic T cells	Ptpn4
1.85159e-14	0.343676	0.506	0.297	2.28394e-10	Vascular differentiated cytotoxic T cells	Pycard
1.87058e-14	0.264644	1	0.991	2.30736e-10	Vascular differentiated cytotoxic T cells	Ppia
2.53626e-14	0.298928	1	1	3.12847e-10	Vascular differentiated cytotoxic T cells	Tmsb10
3.18663e-14	0.71655	0.939	0.927	3.93071e-10	Vascular differentiated cytotoxic T cells	Ifng
3.20244e-14	0.259708	0.298	0.136	3.95021e-10	Vascular differentiated cytotoxic T cells	Nipal3
6.62291e-14	0.289393	0.619	0.392	8.16936e-10	Vascular differentiated cytotoxic T cells	Ndufa4
9.4428e-14	0.328551	0.612	0.406	1.16477e-09	Vascular differentiated cytotoxic T cells	Mrpl52
9.66041e-14	0.294206	0.426	0.237	1.19161e-09	Vascular differentiated cytotoxic T cells	Tcf3
1.28252e-13	0.333758	0.987	0.944	1.58199e-09	Vascular differentiated cytotoxic T cells	Arhgdib
1.35492e-13	0.273235	0.381	0.202	1.6713e-09	Vascular differentiated cytotoxic T cells	Fam89b
1.36752e-13	0.314185	0.958	0.886	1.68683e-09	Vascular differentiated cytotoxic T cells	Msn
2.28306e-13	0.272285	0.356	0.183	2.81615e-09	Vascular differentiated cytotoxic T cells	Tyk2
4.59942e-13	0.289848	0.561	0.354	5.67339e-09	Vascular differentiated cytotoxic T cells	Ccdc12
4.66917e-13	0.260266	0.429	0.236	5.75943e-09	Vascular differentiated cytotoxic T cells	Pik3r1
5.47337e-13	0.250452	0.317	0.154	6.7514e-09	Vascular differentiated cytotoxic T cells	Fam49a
1.26331e-12	0.367527	0.811	0.735	1.5583e-08	Vascular differentiated cytotoxic T cells	Sp100
1.53917e-12	0.300879	0.497	0.306	1.89857e-08	Vascular differentiated cytotoxic T cells	Arl2bp
1.93004e-12	0.331064	0.667	0.472	2.38071e-08	Vascular differentiated cytotoxic T cells	Mrpl33
2.11192e-12	0.369772	0.878	0.793	2.60505e-08	Vascular differentiated cytotoxic T cells	Adgre5
4.50796e-12	0.357898	0.635	0.44	5.56057e-08	Vascular differentiated cytotoxic T cells	D16Ertd472e
6.96948e-12	0.270964	0.478	0.289	8.59685e-08	Vascular differentiated cytotoxic T cells	Glipr2
7.52559e-12	0.305662	0.692	0.497	9.28281e-08	Vascular differentiated cytotoxic T cells	Stk10
8.33464e-12	0.280829	0.58	0.377	1.02808e-07	Vascular differentiated cytotoxic T cells	Pfkp
8.92149e-12	0.270414	0.593	0.4	1.10047e-07	Vascular differentiated cytotoxic T cells	Rnf166
1.14346e-11	0.294197	0.994	0.981	1.41045e-07	Vascular differentiated cytotoxic T cells	Ptprc
1.38957e-11	0.314216	0.776	0.642	1.71403e-07	Vascular differentiated cytotoxic T cells	Fyn
1.98484e-11	0.287994	0.76	0.585	2.4483e-07	Vascular differentiated cytotoxic T cells	Stk24
2.05704e-11	0.297771	0.913	0.81	2.53735e-07	Vascular differentiated cytotoxic T cells	Ctsd
2.20752e-11	0.292997	0.837	0.729	2.72298e-07	Vascular differentiated cytotoxic T cells	Anxa6
2.23094e-11	0.294559	0.641	0.456	2.75186e-07	Vascular differentiated cytotoxic T cells	Runx3
2.44356e-11	0.305103	0.641	0.449	3.01413e-07	Vascular differentiated cytotoxic T cells	Rhog
3.1305e-11	0.32109	0.788	0.605	3.86147e-07	Vascular differentiated cytotoxic T cells	Kpna4
3.6731e-11	0.263013	0.558	0.366	4.53077e-07	Vascular differentiated cytotoxic T cells	Bcap31
4.47054e-11	0.330141	0.869	0.801	5.51441e-07	Vascular differentiated cytotoxic T cells	Arf4
5.7206e-11	0.291908	0.625	0.434	7.05636e-07	Vascular differentiated cytotoxic T cells	Ikzf3
8.21041e-11	0.257555	0.631	0.435	1.01275e-06	Vascular differentiated cytotoxic T cells	Tpst2
1.62193e-10	0.300356	0.561	0.388	2.00065e-06	Vascular differentiated cytotoxic T cells	Def6
2.4121e-10	0.300054	0.821	0.703	2.97532e-06	Vascular differentiated cytotoxic T cells	Ppp1r18
3.58407e-10	0.26806	0.558	0.386	4.42095e-06	Vascular differentiated cytotoxic T cells	Atox1
4.17293e-10	0.271707	0.394	0.242	5.14731e-06	Vascular differentiated cytotoxic T cells	Ppp4r2
1.00513e-09	0.301402	0.859	0.815	1.23982e-05	Vascular differentiated cytotoxic T cells	Cnn2
1.31001e-09	0.268388	0.923	0.912	1.6159e-05	Vascular differentiated cytotoxic T cells	Serf2
1.6262e-09	0.317673	0.978	0.956	2.00591e-05	Vascular differentiated cytotoxic T cells	Ahnak
2.02527e-09	0.250836	0.375	0.227	2.49816e-05	Vascular differentiated cytotoxic T cells	Armc7
2.38712e-09	0.266133	0.462	0.303	2.94451e-05	Vascular differentiated cytotoxic T cells	Cmpk1
2.55119e-09	0.251821	0.567	0.399	3.1469e-05	Vascular differentiated cytotoxic T cells	Csk
2.6128e-09	0.297187	0.929	0.88	3.22289e-05	Vascular differentiated cytotoxic T cells	Ier2
3.94748e-09	0.388708	0.587	0.409	4.86921e-05	Vascular differentiated cytotoxic T cells	Tsc22d3
4.44047e-09	0.255268	0.603	0.436	5.47732e-05	Vascular differentiated cytotoxic T cells	Ost4
4.82588e-09	0.333523	0.74	0.612	5.95273e-05	Vascular differentiated cytotoxic T cells	Macf1
6.58069e-09	0.272797	0.417	0.27	8.11728e-05	Vascular differentiated cytotoxic T cells	Srp19
6.74034e-09	0.273692	0.51	0.361	8.31421e-05	Vascular differentiated cytotoxic T cells	Cdc42se1
1.49016e-08	0.261701	0.785	0.695	0.000183811	Vascular differentiated cytotoxic T cells	Krtcap2
1.53196e-08	0.258225	0.971	0.926	0.000188967	Vascular differentiated cytotoxic T cells	Lsp1
1.72915e-08	0.275781	0.712	0.57	0.000213291	Vascular differentiated cytotoxic T cells	Wdr1
3.0823e-08	0.257784	0.609	0.45	0.000380201	Vascular differentiated cytotoxic T cells	Pdcd4
3.48847e-08	0.259379	0.462	0.308	0.000430303	Vascular differentiated cytotoxic T cells	Ccnd2
6.54791e-08	0.485883	0.913	0.915	0.000807685	Vascular differentiated cytotoxic T cells	Dusp2
8.14751e-08	0.259767	0.731	0.593	0.001005	Vascular differentiated cytotoxic T cells	Nfatc3
2.03512e-07	0.265997	0.471	0.331	0.00251033	Vascular differentiated cytotoxic T cells	Atp11b
1.08939e-06	0.257931	0.894	0.866	0.0134376	Vascular differentiated cytotoxic T cells	Hcst
1.50939e-06	0.409466	0.282	0.169	0.0186183	Vascular differentiated cytotoxic T cells	Cxcl10
0.000105457	0.34559	0.926	0.909	1	Vascular differentiated cytotoxic T cells	Nr4a1
0.00857701	0.256592	0.519	0.443	1	Vascular differentiated cytotoxic T cells	Phlda1
6.14004e-130	0.923723	0.531	0.021	7.57374e-126	Proliferating cells	Ccna2
9.3765e-126	0.948404	0.494	0.018	1.15659e-121	Proliferating cells	Knl1
1.47584e-118	1.2644	0.605	0.035	1.82045e-114	Proliferating cells	Birc5
6.00855e-111	0.767519	0.494	0.022	7.41155e-107	Proliferating cells	Cenpe
1.18561e-108	1.48026	0.679	0.053	1.46245e-104	Proliferating cells	Pclaf
5.91324e-104	0.904279	0.531	0.03	7.29398e-100	Proliferating cells	Cks1b
6.4945e-100	0.776981	0.395	0.015	8.01097e-96	Proliferating cells	Cdc20
2.52664e-97	0.950048	0.481	0.026	3.11661e-93	Proliferating cells	Ccnb2
2.40065e-89	0.414438	0.296	0.008	2.9612e-85	Proliferating cells	Rad51ap1
6.64961e-87	0.624466	0.346	0.013	8.2023e-83	Proliferating cells	Hmmr
1.11591e-86	1.69542	0.79	0.103	1.37647e-82	Proliferating cells	Stmn1
5.92033e-81	0.872363	0.481	0.033	7.30272e-77	Proliferating cells	Tpx2
3.14423e-80	0.539413	0.284	0.009	3.87841e-76	Proliferating cells	Kif4
1.09292e-73	0.492851	0.259	0.008	1.34811e-69	Proliferating cells	Esco2
6.0742e-71	1.04893	0.346	0.018	7.49252e-67	Proliferating cells	Cenpf
7.52754e-71	2.04494	0.827	0.151	9.28523e-67	Proliferating cells	Mki67
2.01958e-70	0.764684	0.432	0.031	2.49115e-66	Proliferating cells	Cdca8
4.79999e-68	0.440117	0.259	0.009	5.92079e-64	Proliferating cells	Bub1
2.42178e-67	0.803022	0.457	0.037	2.98726e-63	Proliferating cells	Kif11
1.79201e-65	0.578296	0.296	0.014	2.21044e-61	Proliferating cells	Spc24
1.59677e-64	0.520623	0.284	0.012	1.96961e-60	Proliferating cells	Depdc1a
1.74351e-64	0.613611	0.296	0.014	2.15061e-60	Proliferating cells	Cit
3.29749e-63	0.550806	0.321	0.017	4.06745e-59	Proliferating cells	Ect2
6.61681e-63	0.824512	0.333	0.019	8.16183e-59	Proliferating cells	Aspm
6.92587e-61	0.444785	0.272	0.012	8.54305e-57	Proliferating cells	Mis18bp1
2.17647e-60	0.460361	0.259	0.011	2.68468e-56	Proliferating cells	Fbxo5
9.53662e-60	0.443686	0.272	0.012	1.17634e-55	Proliferating cells	Ckap2l
2.14614e-57	0.53064	0.333	0.022	2.64727e-53	Proliferating cells	Cdca3
7.28348e-57	0.520748	0.321	0.02	8.98417e-53	Proliferating cells	Ncapg
3.63167e-56	0.555577	0.333	0.022	4.47966e-52	Proliferating cells	Tk1
5.43857e-56	1.28145	0.494	0.055	6.70848e-52	Proliferating cells	Ube2c
8.23042e-56	0.669262	0.37	0.029	1.01522e-51	Proliferating cells	Tacc3
1.71685e-52	0.477923	0.321	0.022	2.11773e-48	Proliferating cells	Cdk1
1.72796e-51	0.509119	0.309	0.021	2.13144e-47	Proliferating cells	Ncaph
1.41015e-50	0.700902	0.333	0.026	1.73942e-46	Proliferating cells	Ncapg2
1.1257e-49	0.993934	0.444	0.051	1.38855e-45	Proliferating cells	Rrm2
1.22361e-49	0.59226	0.296	0.02	1.50933e-45	Proliferating cells	Nusap1
7.14957e-49	0.445018	0.296	0.02	8.819e-45	Proliferating cells	Cep55
2.49823e-48	0.987274	0.519	0.073	3.08157e-44	Proliferating cells	Smc2
3.4903e-48	0.53555	0.358	0.031	4.30529e-44	Proliferating cells	Asf1b
1.14772e-47	1.66947	0.741	0.178	1.41572e-43	Proliferating cells	Top2a
3.29036e-46	0.38683	0.272	0.018	4.05866e-42	Proliferating cells	Ckap2
1.51485e-45	0.47901	0.309	0.024	1.86857e-41	Proliferating cells	Kif15
3.06307e-44	0.773105	0.481	0.066	3.7783e-40	Proliferating cells	Gm4316
7.76138e-43	1.04951	0.481	0.071	9.57366e-39	Proliferating cells	Hist1h2ap
2.25312e-41	0.627674	0.42	0.053	2.77922e-37	Proliferating cells	Ncapd2
3.68841e-40	0.660906	0.407	0.051	4.54965e-36	Proliferating cells	Kif23
6.04025e-39	1.45327	0.852	0.3	7.45065e-35	Proliferating cells	Hmgn2
1.11489e-35	1.86291	0.975	0.823	1.37521e-31	Proliferating cells	Hmgb2
8.82792e-35	0.839884	0.531	0.105	1.08892e-30	Proliferating cells	Racgap1
1.37009e-34	0.597842	0.321	0.037	1.69e-30	Proliferating cells	Arhgap11a
2.07664e-34	1.66023	0.926	0.535	2.56154e-30	Proliferating cells	Tubb5
3.35945e-34	0.883615	0.531	0.109	4.14389e-30	Proliferating cells	Rrm1
1.04273e-33	1.11886	0.889	0.398	1.28621e-29	Proliferating cells	Rad21
2.10138e-33	0.425669	0.259	0.024	2.59205e-29	Proliferating cells	Kif20b
3.58173e-33	1.59288	0.654	0.176	4.41807e-29	Proliferating cells	Gm43305
6.63086e-33	0.523139	0.309	0.036	8.17916e-29	Proliferating cells	Ulbp1
1.49494e-31	0.496946	0.296	0.034	1.84401e-27	Proliferating cells	Diaph3
3.09419e-31	0.406774	0.272	0.029	3.81669e-27	Proliferating cells	Ndc80
9.73286e-30	1.59107	0.988	0.678	1.20055e-25	Proliferating cells	H2afz
1.49469e-29	0.585591	0.42	0.073	1.8437e-25	Proliferating cells	Lig1
7.54645e-29	1.64577	0.593	0.167	9.30854e-25	Proliferating cells	Hist1h2ae
1.93068e-27	0.921198	0.593	0.158	2.38149e-23	Proliferating cells	Gm42031
3.02942e-27	1.10994	0.753	0.29	3.73679e-23	Proliferating cells	Tmpo
3.79545e-27	0.797957	0.58	0.156	4.68169e-23	Proliferating cells	Selenoh
1.92568e-26	0.654742	0.358	0.059	2.37533e-22	Proliferating cells	Hist1h1a
3.04623e-26	1.37284	0.802	0.363	3.75752e-22	Proliferating cells	Tuba1b
6.99699e-25	1.18138	1	0.959	8.63079e-21	Proliferating cells	Ptma
1.10981e-24	0.399766	0.259	0.033	1.36895e-20	Proliferating cells	Uhrf1
2.43447e-24	0.600045	0.333	0.057	3.00292e-20	Proliferating cells	Tyms
2.55079e-24	1.05747	0.704	0.283	3.1464e-20	Proliferating cells	H2afv
6.07941e-24	0.421667	0.296	0.045	7.49896e-20	Proliferating cells	Mad2l1
7.16932e-24	0.594361	0.358	0.066	8.84335e-20	Proliferating cells	Mcm5
4.13314e-23	1.05787	0.568	0.185	5.09823e-19	Proliferating cells	Cenpa
5.25506e-23	0.370137	0.296	0.046	6.48212e-19	Proliferating cells	Rfc5
1.66504e-22	1.03595	0.938	0.738	2.05383e-18	Proliferating cells	Hmgb1
2.63986e-22	0.87609	0.728	0.312	3.25627e-18	Proliferating cells	Anp32e
2.7532e-21	0.647631	0.309	0.055	3.39607e-17	Proliferating cells	Prc1
7.4098e-21	1.05767	0.593	0.208	9.13999e-17	Proliferating cells	Hist1h1b
8.20762e-21	0.789663	0.543	0.17	1.01241e-16	Proliferating cells	Dut
1.62115e-20	0.44118	0.309	0.056	1.99969e-16	Proliferating cells	Nrm
2.02723e-20	0.86305	0.469	0.132	2.50059e-16	Proliferating cells	Incenp
3.41008e-20	0.694457	0.395	0.095	4.20633e-16	Proliferating cells	Ncapd3
4.30739e-20	0.633253	0.444	0.115	5.31316e-16	Proliferating cells	Ckap5
1.06293e-19	0.981253	0.802	0.451	1.31113e-15	Proliferating cells	Ran
1.29904e-19	0.527826	0.333	0.068	1.60236e-15	Proliferating cells	Dtl
1.75656e-19	0.742722	0.63	0.228	2.16671e-15	Proliferating cells	Nucks1
4.33162e-19	0.476571	0.346	0.075	5.34306e-15	Proliferating cells	Tipin
4.37009e-19	0.543521	0.407	0.101	5.3905e-15	Proliferating cells	Fkbp2
1.1465e-18	0.577676	0.432	0.116	1.4142e-14	Proliferating cells	Ezh2
1.90248e-18	0.519121	0.358	0.083	2.34671e-14	Proliferating cells	Mcm2
7.32528e-18	0.47695	0.37	0.089	9.03574e-14	Proliferating cells	Gmnn
1.36414e-17	0.713898	0.531	0.187	1.68267e-13	Proliferating cells	Dnmt1
1.63818e-17	0.457665	0.272	0.051	2.02069e-13	Proliferating cells	Pola1
2.74554e-17	0.474828	0.444	0.125	3.38663e-13	Proliferating cells	Rangap1
3.37629e-17	0.561819	0.346	0.082	4.16465e-13	Proliferating cells	Mcm7
4.15192e-17	0.506185	0.346	0.084	5.12139e-13	Proliferating cells	Fen1
5.07512e-17	0.761239	0.383	0.099	6.26016e-13	Proliferating cells	Hist1h2ak
3.86403e-16	0.742175	0.975	0.864	4.76628e-12	Proliferating cells	Hnrnpa3
4.99393e-16	0.297686	0.284	0.058	6.16001e-12	Proliferating cells	Cbx5
6.59831e-16	0.457491	0.321	0.075	8.13901e-12	Proliferating cells	Slc29a1
6.62118e-16	0.339218	0.321	0.073	8.16723e-12	Proliferating cells	Ppil1
1.23414e-15	0.478757	0.259	0.052	1.52231e-11	Proliferating cells	Atad5
2.11291e-15	0.822135	0.852	0.543	2.60627e-11	Proliferating cells	Hnrnpab
2.26387e-15	0.481993	0.432	0.129	2.79248e-11	Proliferating cells	Topbp1
6.24789e-15	0.818393	0.42	0.132	7.70677e-11	Proliferating cells	Hist1h1d
1.20985e-14	0.411536	0.346	0.091	1.49235e-10	Proliferating cells	Tfdp1
2.33502e-14	0.865699	0.741	0.421	2.88024e-10	Proliferating cells	Dek
2.46474e-14	0.402905	0.296	0.069	3.04026e-10	Proliferating cells	Fam83d
2.74565e-14	0.77695	0.716	0.373	3.38676e-10	Proliferating cells	Lbr
4.44185e-14	0.82682	0.519	0.206	5.47902e-10	Proliferating cells	H2afx
5.09074e-14	0.426414	0.296	0.072	6.27943e-10	Proliferating cells	Rbl1
5.77049e-14	0.338702	0.296	0.071	7.1179e-10	Proliferating cells	E2f2
7.41743e-14	0.57255	0.506	0.193	9.14939e-10	Proliferating cells	Anapc5
1.17728e-13	0.896553	0.704	0.385	1.45218e-09	Proliferating cells	Tubb4b
1.79411e-13	0.719489	0.753	0.447	2.21304e-09	Proliferating cells	Calm3
2.48327e-13	0.387083	0.333	0.092	3.06311e-09	Proliferating cells	Lmf2
5.63678e-13	0.521601	0.346	0.102	6.95297e-09	Proliferating cells	Mcm3
6.53876e-13	0.3964	0.395	0.124	8.06556e-09	Proliferating cells	AI506816
6.98262e-13	0.719171	0.556	0.247	8.61307e-09	Proliferating cells	Smc4
1.18886e-12	0.414798	0.42	0.14	1.46646e-08	Proliferating cells	Impdh2
1.18998e-12	0.342978	0.321	0.087	1.46784e-08	Proliferating cells	Hat1
1.44699e-12	0.765189	0.901	0.719	1.78487e-08	Proliferating cells	Lmnb1
4.25193e-12	0.527328	0.654	0.316	5.24475e-08	Proliferating cells	Rbbp7
4.64751e-12	0.281514	0.272	0.068	5.7327e-08	Proliferating cells	Haus4
1.49798e-11	0.756015	0.741	0.474	1.84776e-07	Proliferating cells	Anp32b
1.63985e-11	0.364232	0.309	0.089	2.02275e-07	Proliferating cells	Lsm2
2.23841e-11	0.530299	1	0.942	2.76108e-07	Proliferating cells	Hnrnpa2b1
3.28933e-11	0.389064	0.494	0.193	4.05739e-07	Proliferating cells	Exosc8
5.45323e-11	0.65259	0.716	0.428	6.72656e-07	Proliferating cells	Cbx3
6.21526e-11	0.424538	0.42	0.156	7.66653e-07	Proliferating cells	Rpn1
6.70212e-11	0.664739	0.531	0.257	8.26706e-07	Proliferating cells	Mcm6
7.51102e-11	0.638077	1	0.992	9.26484e-07	Proliferating cells	Ppia
9.10681e-11	0.433103	0.358	0.121	1.12333e-06	Proliferating cells	Hjurp
1.0498e-10	0.360216	0.383	0.133	1.29493e-06	Proliferating cells	Dbf4
1.06242e-10	0.336642	0.272	0.076	1.31049e-06	Proliferating cells	Reep4
1.53229e-10	0.50415	0.568	0.271	1.89008e-06	Proliferating cells	Pds5a
3.61266e-10	0.731058	0.84	0.689	4.45621e-06	Proliferating cells	Hsp90b1
4.17361e-10	0.447419	0.346	0.122	5.14815e-06	Proliferating cells	Hist1h2bj
4.91119e-10	0.526152	0.519	0.246	6.05795e-06	Proliferating cells	Mcm4
6.11e-10	0.328631	0.284	0.086	7.53668e-06	Proliferating cells	Dck
6.17893e-10	0.26555	0.296	0.089	7.62171e-06	Proliferating cells	Sqle
8.46607e-10	0.378825	0.37	0.136	1.04429e-05	Proliferating cells	Hpf1
1.07458e-09	0.880667	0.444	0.2	1.32549e-05	Proliferating cells	Hist1h2ab
1.17267e-09	0.475114	0.42	0.166	1.44649e-05	Proliferating cells	Xpo1
1.21453e-09	0.613157	0.617	0.354	1.49812e-05	Proliferating cells	Alyref
1.30701e-09	0.511228	0.321	0.112	1.6122e-05	Proliferating cells	Cdc25b
1.74527e-09	0.5822	0.617	0.341	2.15279e-05	Proliferating cells	Slbp
2.0306e-09	0.327584	0.444	0.178	2.50474e-05	Proliferating cells	Kmt5a
2.15747e-09	0.372806	0.309	0.103	2.66124e-05	Proliferating cells	Hells
2.26612e-09	0.443027	0.481	0.214	2.79526e-05	Proliferating cells	Gm46620
3.49142e-09	0.742379	0.654	0.395	4.30667e-05	Proliferating cells	Hist1h1e
3.55093e-09	0.470952	0.383	0.154	4.38007e-05	Proliferating cells	Dnajc9
3.66019e-09	0.680628	0.864	0.688	4.51484e-05	Proliferating cells	Ube2s
4.63287e-09	0.312489	0.284	0.09	5.71465e-05	Proliferating cells	Plk4
7.98373e-09	0.333866	0.284	0.094	9.84793e-05	Proliferating cells	Orc6
8.88922e-09	0.540877	0.605	0.341	0.000109649	Proliferating cells	Cks2
9.45709e-09	0.417609	0.457	0.2	0.000116653	Proliferating cells	Trim28
9.65652e-09	0.522312	0.407	0.175	0.000119113	Proliferating cells	Nsd2
1.00049e-08	0.359808	0.346	0.133	0.000123411	Proliferating cells	Ncaph2
1.06709e-08	0.464355	0.716	0.428	0.000131626	Proliferating cells	Canx
1.11822e-08	0.496144	0.642	0.377	0.000137933	Proliferating cells	Maz
1.27836e-08	0.456518	0.407	0.173	0.000157686	Proliferating cells	Plp2
1.44642e-08	0.396549	0.778	0.482	0.000178416	Proliferating cells	2022-09-07
1.79037e-08	0.600497	0.617	0.365	0.000220843	Proliferating cells	Hist1h4d
1.85541e-08	0.511274	0.469	0.237	0.000228864	Proliferating cells	Hdgf
2.11991e-08	0.326532	0.296	0.103	0.00026149	Proliferating cells	Magt1
2.13064e-08	0.333361	0.284	0.098	0.000262814	Proliferating cells	Fzr1
2.90995e-08	0.487187	0.519	0.267	0.000358942	Proliferating cells	Ranbp1
4.21185e-08	0.456202	0.605	0.35	0.000519532	Proliferating cells	G3bp1
4.86519e-08	0.286218	0.333	0.127	0.000600121	Proliferating cells	Nde1
5.83634e-08	0.470573	0.481	0.249	0.000719912	Proliferating cells	Banf1
6.34579e-08	0.280372	0.333	0.127	0.000782753	Proliferating cells	Anapc1
7.22314e-08	0.320201	0.383	0.161	0.000890974	Proliferating cells	Lsm6
7.32267e-08	0.295033	0.321	0.121	0.000903251	Proliferating cells	Uchl5
7.72844e-08	0.366951	0.333	0.132	0.000953303	Proliferating cells	Eri1
8.73011e-08	0.431649	0.642	0.381	0.00107686	Proliferating cells	Ywhae
9.51861e-08	0.477923	0.444	0.219	0.00117412	Proliferating cells	Dbi
1.04864e-07	0.543998	0.716	0.5	0.0012935	Proliferating cells	Set
1.30422e-07	0.310066	0.321	0.125	0.00160876	Proliferating cells	Cep192
1.36083e-07	0.42556	0.469	0.233	0.00167858	Proliferating cells	Lsm5
1.45958e-07	0.292022	0.272	0.095	0.00180039	Proliferating cells	Rpa3
1.59212e-07	0.327504	0.432	0.198	0.00196387	Proliferating cells	Srrt
1.9222e-07	0.491181	0.556	0.324	0.00237103	Proliferating cells	Lsm4
2.16419e-07	0.256669	0.272	0.097	0.00266952	Proliferating cells	Tmem109
2.52811e-07	0.295029	0.321	0.128	0.00311842	Proliferating cells	Sf3a3
3.52835e-07	0.469009	0.753	0.52	0.00435222	Proliferating cells	Hnrnpd
3.66951e-07	0.553547	0.605	0.394	0.00452633	Proliferating cells	Nap1l1
4.02884e-07	0.371638	0.284	0.11	0.00496958	Proliferating cells	Hist2h2ac
4.63329e-07	0.360643	0.556	0.31	0.00571516	Proliferating cells	Ssrp1
6.55985e-07	0.368309	0.358	0.162	0.00809158	Proliferating cells	Cbx1
6.72617e-07	0.479902	0.617	0.391	0.00829674	Proliferating cells	Hp1bp3
7.07399e-07	0.380272	0.469	0.24	0.00872577	Proliferating cells	Ppp2r5c
7.39781e-07	0.37013	0.642	0.389	0.0091252	Proliferating cells	Nono
7.40431e-07	0.417981	0.58	0.35	0.00913321	Proliferating cells	U2af1
9.20409e-07	0.380023	0.852	0.669	0.0113532	Proliferating cells	Srsf3
9.86844e-07	0.38732	0.432	0.221	0.0121727	Proliferating cells	Khsrp
1.32563e-06	0.362801	0.444	0.231	0.0163516	Proliferating cells	Sae1
1.32748e-06	0.468809	0.654	0.452	0.0163744	Proliferating cells	Ywhah
1.37884e-06	0.369569	0.543	0.304	0.0170079	Proliferating cells	Pcna
1.4839e-06	0.336658	0.407	0.202	0.0183038	Proliferating cells	Paics
1.52962e-06	0.399568	0.519	0.291	0.0188679	Proliferating cells	Smc1a
1.53486e-06	0.398656	0.432	0.228	0.0189325	Proliferating cells	Pa2g4
1.57292e-06	0.442053	0.481	0.277	0.019402	Proliferating cells	Nudt21
1.64717e-06	0.530854	0.802	0.573	0.0203178	Proliferating cells	Serinc3
1.84504e-06	0.274292	0.358	0.158	0.0227585	Proliferating cells	Psmd1
1.92864e-06	0.314906	0.333	0.15	0.0237898	Proliferating cells	Nutf2
1.9899e-06	0.331362	0.296	0.122	0.0245455	Proliferating cells	Cdca4
2.36331e-06	0.296936	0.321	0.14	0.0291515	Proliferating cells	Gm49336
2.53e-06	0.300924	0.383	0.181	0.0312076	Proliferating cells	Usp1
2.58307e-06	0.461851	0.691	0.473	0.0318622	Proliferating cells	Jpt1
2.67319e-06	0.308015	0.346	0.156	0.0329738	Proliferating cells	Xiap
2.8108e-06	0.334392	0.543	0.298	0.0346712	Proliferating cells	Syncrip
2.84563e-06	0.33127	0.395	0.197	0.0351008	Proliferating cells	Supt16
3.18607e-06	0.394534	0.432	0.228	0.0393002	Proliferating cells	Pdia6
3.64944e-06	0.300419	0.395	0.193	0.0450159	Proliferating cells	Gtf2f1
3.67445e-06	0.307998	0.309	0.135	0.0453243	Proliferating cells	Odf2
4.08998e-06	0.354014	0.481	0.271	0.0504499	Proliferating cells	Eif2s1
4.15965e-06	0.383408	0.716	0.494	0.0513093	Proliferating cells	Snrpe
4.27902e-06	0.284267	0.296	0.127	0.0527817	Proliferating cells	Lsm3
4.45749e-06	0.322323	0.333	0.148	0.0549831	Proliferating cells	Rbbp8
5.04598e-06	0.301778	0.395	0.192	0.0622422	Proliferating cells	Eny2
5.20384e-06	0.45612	0.778	0.702	0.0641894	Proliferating cells	Snrpg
6.54468e-06	0.254741	0.284	0.118	0.0807286	Proliferating cells	Cyb5b
6.55809e-06	0.287974	0.346	0.161	0.080894	Proliferating cells	Atp10a
6.93771e-06	0.403212	0.667	0.48	0.0855766	Proliferating cells	Snrpb
7.15936e-06	0.358033	0.42	0.227	0.0883107	Proliferating cells	Smc3
7.21856e-06	0.385188	0.556	0.345	0.0890409	Proliferating cells	Grk6
7.7192e-06	0.292041	0.494	0.268	0.0952164	Proliferating cells	Cbfb
8.21249e-06	0.293625	0.37	0.179	0.101301	Proliferating cells	Ssna1
8.60824e-06	0.356942	0.654	0.429	0.106183	Proliferating cells	Ddx39b
9.30399e-06	0.393442	1	1	0.114765	Proliferating cells	Actb
9.38678e-06	0.385454	0.506	0.302	0.115786	Proliferating cells	Gltp
9.49629e-06	0.313308	0.383	0.191	0.117137	Proliferating cells	Vars
9.99475e-06	0.283756	0.383	0.19	0.123285	Proliferating cells	Nop58
1.02357e-05	0.278038	0.346	0.166	0.126258	Proliferating cells	Prelid3b
1.05026e-05	0.266584	0.309	0.136	0.12955	Proliferating cells	Rock2
1.08735e-05	0.367653	0.531	0.323	0.134125	Proliferating cells	Pum2
1.1486e-05	0.283205	0.333	0.156	0.141679	Proliferating cells	Htatsf1
1.17507e-05	0.306732	0.407	0.215	0.144945	Proliferating cells	Atpif1
1.27798e-05	0.253407	0.457	0.242	0.157639	Proliferating cells	Eif3l
1.29304e-05	0.397974	0.593	0.377	0.159496	Proliferating cells	Hnrnpul1
1.37727e-05	0.336384	0.556	0.334	0.169887	Proliferating cells	Mdh1
1.63343e-05	0.298953	0.407	0.211	0.201484	Proliferating cells	Arsb
1.71152e-05	0.301255	0.284	0.124	0.211116	Proliferating cells	Hist2h2bb
1.81532e-05	0.368618	0.556	0.364	0.223919	Proliferating cells	Rpn2
1.83504e-05	0.381727	0.568	0.371	0.226352	Proliferating cells	Dhx15
2.0778e-05	0.385838	0.741	0.56	0.256297	Proliferating cells	Txn1
2.50834e-05	0.272418	0.284	0.127	0.309404	Proliferating cells	Drg1
2.57235e-05	0.256119	0.321	0.151	0.317299	Proliferating cells	Derl2
2.64346e-05	0.269055	0.407	0.213	0.326071	Proliferating cells	Naa50
2.73072e-05	0.38854	0.716	0.535	0.336834	Proliferating cells	Cox6a1
2.77293e-05	0.446467	0.494	0.305	0.342041	Proliferating cells	Dap
2.82194e-05	0.33677	0.926	0.849	0.348087	Proliferating cells	Tpm3
3.17465e-05	0.384587	0.568	0.386	0.391593	Proliferating cells	Rbbp4
3.17502e-05	0.587658	0.926	0.94	0.391639	Proliferating cells	Lgals1
3.35518e-05	0.550685	0.568	0.383	0.413861	Proliferating cells	Atad2
3.3748e-05	0.314782	0.395	0.215	0.416281	Proliferating cells	Pcmt1
3.39899e-05	0.336668	0.444	0.256	0.419265	Proliferating cells	Fubp1
3.61042e-05	0.298658	0.494	0.287	0.445346	Proliferating cells	Snrpd1
3.80619e-05	0.32233	0.358	0.19	0.469494	Proliferating cells	Rps27l
3.88711e-05	0.261156	0.321	0.156	0.479475	Proliferating cells	Mzt1
4.1819e-05	0.389569	0.815	0.699	0.515837	Proliferating cells	Srsf2
4.28368e-05	0.322341	0.42	0.239	0.528391	Proliferating cells	Rpa1
4.58226e-05	0.32585	0.383	0.208	0.565222	Proliferating cells	Nasp
4.90445e-05	0.275014	0.42	0.228	0.604964	Proliferating cells	Sp1
5.10706e-05	0.252071	0.296	0.14	0.629956	Proliferating cells	Agps
5.47417e-05	0.333509	0.481	0.29	0.675239	Proliferating cells	Psmd2
5.97336e-05	0.257864	0.358	0.185	0.736814	Proliferating cells	Sar1b
6.04582e-05	0.318473	0.642	0.426	0.745752	Proliferating cells	Ywhab
6.40481e-05	0.786404	0.914	0.803	0.790034	Proliferating cells	Arl6ip1
6.45986e-05	0.279519	0.642	0.427	0.796823	Proliferating cells	Bsg
6.51163e-05	0.349719	0.309	0.156	0.80321	Proliferating cells	Rif1
6.52004e-05	0.260828	0.37	0.194	0.804246	Proliferating cells	Sc5d
6.88566e-05	0.310484	0.704	0.468	0.849346	Proliferating cells	Ptbp1
6.94957e-05	0.289244	0.284	0.136	0.85723	Proliferating cells	Dpy30
7.06886e-05	0.28935	0.407	0.231	0.871944	Proliferating cells	Mrpl18
7.47937e-05	0.268358	0.407	0.22	0.92258	Proliferating cells	Srsf1
7.65429e-05	0.322158	0.469	0.3	0.944156	Proliferating cells	Metap2
7.66561e-05	0.318581	0.444	0.269	0.945553	Proliferating cells	Swi5
7.71925e-05	0.387873	0.556	0.398	0.95217	Proliferating cells	Actn4
8.01688e-05	0.364317	0.617	0.411	0.988882	Proliferating cells	Tm9sf3
9.11162e-05	0.277631	0.506	0.312	1	Proliferating cells	Psmb6
9.1383e-05	0.551318	0.741	0.66	1	Proliferating cells	Emp3
9.2098e-05	0.288321	0.877	0.793	1	Proliferating cells	Hnrnpu
9.55936e-05	0.326251	0.444	0.257	1	Proliferating cells	Gm19585
9.71747e-05	0.318521	0.531	0.321	1	Proliferating cells	Tpm4
0.000103667	0.445495	0.679	0.503	1	Proliferating cells	Anxa2
0.000103983	0.252748	0.407	0.228	1	Proliferating cells	Uba2
0.000108989	0.337167	0.481	0.297	1	Proliferating cells	Eed
0.000111485	0.361692	0.494	0.314	1	Proliferating cells	Taf15
0.000113085	0.41704	0.704	0.539	1	Proliferating cells	Hint1
0.000113243	0.284944	0.333	0.175	1	Proliferating cells	Stag1
0.000121504	0.36336	0.642	0.451	1	Proliferating cells	P4hb
0.000122021	0.499713	0.407	0.243	1	Proliferating cells	Tuba1c
0.000127896	0.259916	0.296	0.146	1	Proliferating cells	Actl6a
0.00012882	0.469206	0.877	0.887	1	Proliferating cells	Clic1
0.000129175	0.298658	0.469	0.286	1	Proliferating cells	Dnajb11
0.000131127	0.287717	0.543	0.347	1	Proliferating cells	Ddx39
0.000145657	0.281794	0.309	0.159	1	Proliferating cells	Rcc2
0.000148252	0.250091	0.346	0.18	1	Proliferating cells	Terf1
0.000159728	0.349546	0.494	0.308	1	Proliferating cells	Suz12
0.000160516	0.257115	0.358	0.197	1	Proliferating cells	Ehmt2
0.000160528	0.347523	0.481	0.309	1	Proliferating cells	Rtn3
0.000171626	0.383569	0.877	0.793	1	Proliferating cells	Sfpq
0.000171737	0.270493	0.469	0.294	1	Proliferating cells	Ndufc2
0.000176347	0.263991	0.395	0.221	1	Proliferating cells	Anapc11
0.000179997	0.479063	0.79	0.776	1	Proliferating cells	Atp5b
0.000182833	0.329728	0.642	0.461	1	Proliferating cells	Vcp
0.000183074	0.352337	0.469	0.294	1	Proliferating cells	Nme1
0.000189977	0.307606	0.395	0.229	1	Proliferating cells	Cdc34
0.00020112	0.336859	0.58	0.383	1	Proliferating cells	Cntrl
0.00021149	0.391937	0.889	0.835	1	Proliferating cells	Tagln2
0.00023012	0.2534	0.333	0.182	1	Proliferating cells	Snrnp40
0.000251199	0.378148	0.938	0.988	1	Proliferating cells	Cfl1
0.000253585	0.304763	0.58	0.404	1	Proliferating cells	Cycs
0.000255292	0.267249	0.531	0.349	1	Proliferating cells	Ddx46
0.00026546	0.320382	0.358	0.207	1	Proliferating cells	Csrp1
0.000266454	0.307328	0.654	0.472	1	Proliferating cells	Mdh2
0.000267819	0.340526	0.63	0.456	1	Proliferating cells	Prdx1
0.000269121	0.260661	0.617	0.427	1	Proliferating cells	Sec61a1
0.000271735	0.303073	0.457	0.283	1	Proliferating cells	Hdac1
0.000301005	0.276853	0.58	0.413	1	Proliferating cells	Ndufa4
0.000302442	0.356908	0.469	0.31	1	Proliferating cells	Stk38
0.000309528	0.256773	0.309	0.166	1	Proliferating cells	Snrpa1
0.0003102	0.385971	0.593	0.413	1	Proliferating cells	Smchd1
0.000313735	0.302774	0.605	0.446	1	Proliferating cells	Spcs2
0.000327341	0.252544	0.407	0.23	1	Proliferating cells	Stk39
0.00032782	0.287274	0.926	0.84	1	Proliferating cells	Capzb
0.000370205	0.282122	0.407	0.25	1	Proliferating cells	Gars
0.000382232	0.265955	0.37	0.215	1	Proliferating cells	Nans
0.000397133	0.294202	0.605	0.423	1	Proliferating cells	Dhx9
0.000397534	0.425126	0.778	0.726	1	Proliferating cells	Sumo2
0.00040149	0.357045	0.321	0.187	1	Proliferating cells	Etfa
0.000401923	0.262747	0.407	0.241	1	Proliferating cells	Vdac1
0.000403794	0.394596	0.815	0.769	1	Proliferating cells	Pdia3
0.000414484	0.255799	0.432	0.257	1	Proliferating cells	Baz1b
0.000417865	0.337745	0.617	0.453	1	Proliferating cells	Thrap3
0.000429944	0.295948	0.58	0.401	1	Proliferating cells	Hnrnpm
0.000474938	0.283857	0.321	0.177	1	Proliferating cells	Acsl5
0.000494972	0.258623	0.333	0.183	1	Proliferating cells	Stt3b
0.000509792	0.306828	0.84	0.74	1	Proliferating cells	Arpc5
0.00051173	0.292273	0.617	0.441	1	Proliferating cells	Sun2
0.000566464	0.879238	0.765	0.685	1	Proliferating cells	Xist
0.000570854	0.289667	0.358	0.216	1	Proliferating cells	Rnaseh2c
0.000577749	0.265349	0.519	0.348	1	Proliferating cells	Cct5
0.000583372	0.295001	0.309	0.175	1	Proliferating cells	Tardbp
0.000603885	0.298348	0.506	0.345	1	Proliferating cells	Ppm1g
0.000614422	0.414558	0.642	0.524	1	Proliferating cells	Atp5j
0.000664287	0.25689	0.259	0.136	1	Proliferating cells	Rfc2
0.000670345	0.544436	0.889	0.918	1	Proliferating cells	mt-Cytb
0.000678842	0.254364	0.519	0.341	1	Proliferating cells	Nup210
0.000680705	0.261322	0.531	0.353	1	Proliferating cells	Psmc3
0.000702198	0.327728	0.42	0.273	1	Proliferating cells	Csnk2a1
0.000721336	0.275606	0.42	0.257	1	Proliferating cells	Npm3
0.000754839	0.326482	0.84	0.771	1	Proliferating cells	Atp5g3
0.000799269	0.280013	0.432	0.28	1	Proliferating cells	Kpnb1
0.00085368	0.312088	0.444	0.286	1	Proliferating cells	Dock11
0.000857287	0.29701	0.42	0.264	1	Proliferating cells	Rb1
0.000946458	0.302431	0.407	0.27	1	Proliferating cells	Ndufs5
0.000961726	0.338289	0.852	0.778	1	Proliferating cells	Eif5a
0.00103142	0.26745	0.457	0.311	1	Proliferating cells	Prpf4b
0.00106309	0.352678	0.63	0.503	1	Proliferating cells	Atp5f1
0.00106909	0.31715	0.444	0.302	1	Proliferating cells	Tmed7
0.00111652	0.298419	0.37	0.233	1	Proliferating cells	Pgam1
0.00112359	0.277513	0.531	0.369	1	Proliferating cells	Sf3b6
0.00113067	0.318897	0.901	0.909	1	Proliferating cells	Calm1
0.00117341	0.318468	1	0.999	1	Proliferating cells	Actg1
0.00118697	0.342242	0.333	0.204	1	Proliferating cells	H1f0
0.00120965	0.355798	0.889	0.927	1	Proliferating cells	Gapdh
0.00124826	0.255569	0.852	0.753	1	Proliferating cells	Hnrnpl
0.00137396	0.317328	0.395	0.25	1	Proliferating cells	Cnot1
0.00152078	0.288744	0.691	0.532	1	Proliferating cells	Ptbp3
0.00157993	0.322015	0.79	0.763	1	Proliferating cells	Elob
0.00166972	0.317328	0.383	0.25	1	Proliferating cells	Hist1h3f
0.00173677	0.536428	0.728	0.705	1	Proliferating cells	mt-Atp8
0.00174907	0.33431	0.58	0.432	1	Proliferating cells	Mif
0.00175362	0.270089	0.506	0.36	1	Proliferating cells	Tkt
0.00175525	0.252852	0.358	0.216	1	Proliferating cells	Ssr2
0.00181145	0.296333	0.333	0.201	1	Proliferating cells	Thoc7
0.00181992	0.251289	0.284	0.163	1	Proliferating cells	Gclm
0.00186935	0.359719	0.926	0.894	1	Proliferating cells	Rbm3
0.00189346	0.328979	0.63	0.492	1	Proliferating cells	Tmed9
0.00201758	0.28538	0.58	0.432	1	Proliferating cells	Prrc2a
0.00219198	0.259474	0.889	0.841	1	Proliferating cells	Pkm
0.00227241	0.292108	0.975	0.944	1	Proliferating cells	Vim
0.00229336	0.289043	0.444	0.304	1	Proliferating cells	Atp2a2
0.00231728	0.267726	0.346	0.213	1	Proliferating cells	AI662270
0.00247468	0.278835	0.383	0.251	1	Proliferating cells	Stag2
0.00251679	0.306482	0.346	0.219	1	Proliferating cells	Bub3
0.00270383	0.355912	0.481	0.364	1	Proliferating cells	Manf
0.00271372	0.441876	0.765	0.771	1	Proliferating cells	Ybx1
0.00277503	0.257508	0.481	0.345	1	Proliferating cells	Sf3b5
0.00302077	0.318685	0.654	0.554	1	Proliferating cells	Dynll1
0.00311066	0.347362	0.716	0.62	1	Proliferating cells	Flna
0.00311633	0.253841	0.778	0.647	1	Proliferating cells	Arhgdia
0.00314133	0.251523	0.815	0.692	1	Proliferating cells	Ezr
0.00314905	0.368277	0.296	0.185	1	Proliferating cells	Cdk6
0.00373269	0.267361	0.667	0.533	1	Proliferating cells	Raly
0.00405198	0.25073	0.827	0.735	1	Proliferating cells	H2afy
0.00428339	0.284924	0.42	0.286	1	Proliferating cells	Atp13a3
0.00438174	0.278591	0.358	0.236	1	Proliferating cells	mt-Nd3
0.00445186	0.3616	0.469	0.341	1	Proliferating cells	Gzmk
0.00445362	0.275033	0.951	0.891	1	Proliferating cells	Actr3
0.00446252	0.337125	0.741	0.702	1	Proliferating cells	Cox5a
0.00511835	0.2983	0.716	0.616	1	Proliferating cells	Hnrnpa1
0.00561497	0.280156	0.901	0.812	1	Proliferating cells	Iqgap1
0.0056359	0.295094	0.679	0.566	1	Proliferating cells	CAAA01147332.1
0.00614328	0.359228	0.432	0.328	1	Proliferating cells	Cmtm7
0.00619713	0.250821	0.358	0.23	1	Proliferating cells	Larp4b
0.00658476	0.265517	0.79	0.703	1	Proliferating cells	Krtcap2
0.00718925	0.277517	0.506	0.381	1	Proliferating cells	Hist1h1c
0.00776724	0.261928	0.741	0.667	1	Proliferating cells	Gnb2
0.0086984	0.257423	0.519	0.406	1	Proliferating cells	Mapre1
