# Supplementary material for: Recently activated CD4 T cells in tuberculosis express OX40 as a target for host-directed immunotherapy
Source: Nat Commun. 2023 Dec 19;14:8423. doi: 10.1038/s41467-023-44152-8 (PMC10728168; doi:10.1038/s41467-023-44152-8)
Supplement: Supplementary file 7 — Supplementary Data 4 [file 41467_2023_44152_MOESM7_ESM.xlsx]

## Sheet: ClusterCounts
	GFP HI		GFP LO											Total cells
	Count	Frequency	Count	Frequency									GFP LO 1	2664
Individual parenchymal T conventional clusters													GFP HI 1	1386
Parenchymal Tconv effector 1	809	0.583694	1591	0.597222									GFP LO 2	2198
Parenchymal Tconv effector 2	204	0.147186	510	0.191441									GFP HI 2	2010
Parenchymal Tconv effector 3	196	0.141414	312	0.117117									GFP LO 3	3045
Vascular terminally differentiated cytotoxic	81	0.0584416	170	0.0638138									GFP HI 3	1965
Tregs	65	0.0468975	0	0									GFP LO 4	1693
Proliferating cells	31	0.0223665	81	0.0304054									GFP HI 4	1829
	1386		2664
Combined parenchymal T conventional clusters
Parenchymal Tconv effector (all)	1209	0.872294	2413	0.905781
Vascular terminally differentiated cytotoxic	81	0.0584416	170	0.0638138
Tregs	65	0.0468975	0	0
Proliferating cells	31	0.0223665	81	0.0304054

## Sheet: Percent expressing
	GFP LO 1			GFP HI 1			GFP LO 2			GFP HI 2			GFP LO 3			GFP HI 3			GFP LO 4			GFP HI 4
	Count	Frequency	Percentage	Count	Frequency	Percentage	Count	Frequency	Percentage	Count	Frequency	Percentage	Count	Frequency	Percentage	Count	Frequency	Percentage	Count	Frequency	Percentage	Count	Frequency	Percentage
Ifng	2474	0.928679	92.8679	1303	0.940115	94.0115	1820	0.828025	82.8025	1674	0.832836	83.2836	2062	0.677176	67.7176	1468	0.747074	74.7074	1189	0.702304	70.2304	1309	0.715692	71.5692
Tnf	1403	0.526652	52.6652	802	0.578644	57.8644	762	0.346679	34.6679	761	0.378607	37.8607	939	0.308374	30.8374	666	0.338931	33.8931	484	0.285883	28.5883	519	0.283762	28.3762
Tnfrsf4	717	0.269144	26.9144	993	0.71645	71.645	387	0.176069	17.6069	926	0.460697	46.0697	509	0.167159	16.7159	930	0.473282	47.3282	475	0.280567	28.0567	1266	0.692182	69.2182
Tnfsf8	291	0.109234	10.9234	306	0.220779	22.0779	268	0.121929	12.1929	401	0.199502	19.9502	255	0.0837438	8.37438	310	0.157761	15.7761	326	0.192558	19.2558	650	0.355385	35.5385
Tnfrsf18	881	0.330706	33.0706	799	0.576479	57.6479	689	0.313467	31.3467	925	0.460199	46.0199	888	0.291626	29.1626	783	0.398473	39.8473	540	0.31896	31.896	948	0.518316	51.8316
Tnfrsf9	74	0.0277778	2.77778	343	0.247475	24.7475	156	0.0709736	7.09736	322	0.160199	16.0199	61	0.0200328	2.00328	242	0.123155	12.3155	65	0.0383934	3.83934	405	0.221432	22.1432
Cd40lg	1226	0.46021	46.021	473	0.34127	34.127	1058	0.481347	48.1347	916	0.455721	45.5721	1183	0.388506	38.8506	765	0.389313	38.9313	673	0.397519	39.7519	582	0.318207	31.8207
Lag3	296	0.111111	11.1111	696	0.502165	50.2165	113	0.0514104	5.14104	481	0.239303	23.9303	191	0.0627258	6.27258	469	0.238677	23.8677	107	0.0632014	6.32014	442	0.241662	24.1662
Pdcd1	363	0.136261	13.6261	215	0.155123	15.5123	171	0.077798	7.7798	245	0.121891	12.1891	203	0.0666667	6.66667	176	0.0895674	8.95674	115	0.0679268	6.79268	180	0.0984144	9.84144
Ctla4	1351	0.507132	50.7132	1033	0.74531	74.531	909	0.413558	41.3558	1277	0.635323	63.5323	1107	0.363547	36.3547	1063	0.540967	54.0967	714	0.421737	42.1737	1202	0.65719	65.719
Havcr2	123	0.0461712	4.61712	251	0.181097	18.1097	40	0.0181984	1.81984	120	0.0597015	5.97015	35	0.0114943	1.14943	88	0.0447837	4.47837	20	0.0118133	1.18133	102	0.0557682	5.57682
Itga4	1939	0.727853	72.7853	1017	0.733766	73.3766	975	0.443585	44.3585	917	0.456219	45.6219	906	0.297537	29.7537	601	0.305852	30.5852	515	0.304194	30.4194	515	0.281575	28.1575
Itgb1	1979	0.742868	74.2868	832	0.600289	60.0289	1190	0.541401	54.1401	842	0.418905	41.8905	1259	0.413465	41.3465	701	0.356743	35.6743	758	0.447726	44.7726	691	0.377802	37.7802
Cxcr6	1928	0.723724	72.3724	1053	0.75974	75.974	1422	0.646952	64.6952	1459	0.725871	72.5871	1860	0.610837	61.0837	1128	0.574046	57.4046	988	0.583579	58.3579	949	0.518863	51.8863
Ccr7	75	0.0281532	2.81532	94	0.0678211	6.78211	56	0.0254777	2.54777	93	0.0462687	4.62687	130	0.0426929	4.26929	392	0.199491	19.9491	153	0.0903721	9.03721	322	0.176052	17.6052
Cxcr3	1059	0.397523	39.7523	410	0.295815	29.5815	865	0.39354	39.354	746	0.371144	37.1144	1035	0.339901	33.9901	533	0.271247	27.1247	588	0.347312	34.7312	598	0.326955	32.6955
Cx3cr1	406	0.152402	15.2402	234	0.168831	16.8831	393	0.178799	17.8799	315	0.156716	15.6716	264	0.0866995	8.66995	171	0.0870229	8.70229	156	0.0921441	9.21441	147	0.0803718	8.03718
S1pr5	324	0.121622	12.1622	104	0.0750361	7.50361	258	0.117379	11.7379	76	0.0378109	3.78109	166	0.0545156	5.45156	64	0.03257	3.257	70	0.0413467	4.13467	15	0.0082012	0.82012
Foxp3	16	0.00600601	0.600601	59	0.0425685	4.25685	10	0.00454959	0.454959	36	0.0179104	1.79104	20	0.00656814	0.656814	71	0.0361323	3.61323	32	0.0189014	1.89014	179	0.0978677	9.78677
Klrg1	753	0.282658	28.2658	326	0.235209	23.5209	627	0.285259	28.5259	429	0.213433	21.3433	540	0.17734	17.734	325	0.165394	16.5394	286	0.168931	16.8931	256	0.139967	13.9967
Il2	49	0.0183934	1.83934	17	0.0122655	1.22655	52	0.0236579	2.36579	23	0.0114428	1.14428	79	0.0259442	2.59442	15	0.00763359	0.763359	41	0.0242174	2.42174	36	0.0196829	1.96829
Il21	113	0.0424174	4.24174	234	0.168831	16.8831	53	0.0241128	2.41128	249	0.123881	12.3881	78	0.0256158	2.56158	226	0.115013	11.5013	108	0.0637921	6.37921	317	0.173319	17.3319
Tnfsf8	291	0.109234	10.9234	306	0.220779	22.0779	268	0.121929	12.1929	401	0.199502	19.9502	255	0.0837438	8.37438	310	0.157761	15.7761	326	0.192558	19.2558	650	0.355385	35.5385
Tbx21	1090	0.409159	40.9159	653	0.47114	47.114	763	0.347134	34.7134	750	0.373134	37.3134	529	0.173727	17.3727	313	0.159288	15.9288	251	0.148258	14.8258	229	0.125205	12.5205
Zeb2	740	0.277778	27.7778	431	0.310967	31.0967	564	0.256597	25.6597	441	0.219403	21.9403	361	0.118555	11.8555	232	0.118066	11.8066	169	0.0998228	9.98228	162	0.088573	8.8573
Klf3	579	0.217342	21.7342	196	0.141414	14.1414	486	0.22111	22.111	244	0.121393	12.1393	687	0.225616	22.5616	222	0.112977	11.2977	260	0.153574	15.3574	190	0.103882	10.3882
Gzma	615	0.230856	23.0856	105	0.0757576	7.57576	345	0.156961	15.6961	108	0.0537313	5.37313	352	0.115599	11.5599	98	0.0498728	4.98728	183	0.108092	10.8092	70	0.0382723	3.82723
Total cells	2664			1386			2198			2010			3045			1965			1693			1829
Paired t test analysis of percent cells expressing each gene, q value adjusted for multiple hypothesis testing
	GFP LO 1	GFP LO 2	GFP LO 3	GFP LO 4	GFP HI 1	GFP HI 2	GFP HI 3	GFP HI 4	q value
Ifng	92.8679	82.8025	67.7176	70.2304	94.0115	83.2836	74.7074	71.5692	0.247973
Tnf	52.6652	34.6679	30.8374	28.5883	57.8644	37.8607	33.8931	28.3762	0.120944
Il2	1.83934	2.36579	2.59442	2.42174	1.22655	1.14428	0.763359	1.96829	0.093996
Il21	4.24174	2.41128	2.56158	6.37921	16.8831	12.3881	11.5013	17.3319	0.011533
Gzma	23.0856	15.6961	11.5599	10.8092	7.57576	5.37313	4.98728	3.82723	0.046831
Tnfrsf4	26.9144	17.6069	16.7159	28.0567	71.645	46.0697	47.3282	69.2181	0.024194
Tnfsf8	10.9234	12.1929	8.37438	19.2558	22.0779	19.9503	15.7761	35.5386	0.046831
Tnfrsf18	33.0706	31.3467	29.1626	31.896	57.6479	46.0199	39.8473	51.8316	0.046831
Tnfrsf9	2.77778	7.09736	2.00328	3.83934	24.7475	16.0199	12.3155	22.1432	0.046831
Cd40lg	46.021	48.1347	38.8506	39.7519	34.127	45.5721	38.9313	31.8207	0.169931
Lag3	11.1111	5.14104	6.27258	6.32014	50.2165	23.9304	23.8677	24.1662	0.050918
Pdcd1	13.6261	7.7798	6.66667	6.79268	15.5123	12.189	8.95674	9.84144	0.046831
Klrg1	28.2658	28.5259	17.734	16.8931	23.5209	21.3433	16.5394	13.9967	0.098441
Ctla4	50.7132	41.3558	36.3547	42.1737	74.531	63.5323	54.0967	65.719	0.011533
Havcr2	4.61712	1.81984	1.14942	1.18134	18.1097	5.97015	4.47837	5.57682	0.119082
Itga4	72.7853	44.3585	29.7537	30.4194	73.3766	45.6219	30.5852	28.1575	0.934518
Itgb1	74.2868	54.1401	41.3465	44.7726	60.0289	41.8905	35.6743	37.7802	0.046831
Cxcr6	72.3724	64.6952	61.0837	58.3579	75.974	72.5871	57.4046	51.8863	0.934518
Ccr7	2.81532	2.54777	4.26929	9.03721	6.78211	4.62687	19.9491	17.6053	0.120944
Cxcr3	39.7522	39.354	33.9901	34.7313	29.5815	37.1144	27.1247	32.6955	0.119082
Cx3cr1	15.2402	17.8799	8.66995	9.21441	16.8831	15.6716	8.70229	8.03718	0.732217
S1pr5	12.1622	11.7379	5.45156	4.13467	7.50361	3.7811	3.257	0.82012	0.078733
Foxp3	0.600601	0.454959	0.656814	1.89014	4.25685	1.79104	3.61323	9.78677	0.115699
Tbx21	40.9159	34.7134	17.3727	14.8257	47.114	37.3134	15.9288	12.5205	0.675408
Zeb2	27.7778	25.6597	11.8555	9.98228	31.0967	21.9403	11.8066	8.8573	0.880431
Klf3	21.7342	22.111	22.5616	15.3574	14.1414	12.1393	11.2977	10.3882	0.046831
