# Supplementary material for: Recently activated CD4 T cells in tuberculosis express OX40 as a target for host-directed immunotherapy
Source: Nat Commun. 2023 Dec 19;14:8423. doi: 10.1038/s41467-023-44152-8 (PMC10728168; doi:10.1038/s41467-023-44152-8)
Supplement: Supplementary file 8 — Supplementary Data 5 [file 41467_2023_44152_MOESM8_ESM.xlsx]

## Sheet: S250_HIV_GEX_TCR.markers.0.8
p_val	avg_log2FC	pct.1	pct.2	p_val_adj	cluster	gene
5.07823e-26	1.29419	1	0.957	4.86647e-22	0 - CD4 TNFRSF4/TCR	FTH1
1.94098e-16	0.635086	0.914	0.693	1.86004e-12	0 - CD4 TNFRSF4/TCR	JUNB
1.33284e-12	0.375968	0.3	0.094	1.27726e-08	0 - CD4 TNFRSF4/TCR	SESN3
3.69087e-10	0.606229	0.618	0.393	3.53696e-06	0 - CD4 TNFRSF4/TCR	FOS
1.62941e-09	0.470799	0.983	0.886	1.56146e-05	0 - CD4 TNFRSF4/TCR	SARAF
7.87297e-09	0.3144	0.768	0.511	7.54466e-05	0 - CD4 TNFRSF4/TCR	IL7R
9.58255e-09	0.336152	0.305	0.131	9.18295e-05	0 - CD4 TNFRSF4/TCR	RILPL2
1.40977e-08	0.273376	0.318	0.137	0.000135099	0 - CD4 TNFRSF4/TCR	NUP58
2.16768e-08	0.446586	0.652	0.481	0.000207728	0 - CD4 TNFRSF4/TCR	FXYD5
2.59017e-08	0.376831	0.532	0.339	0.000248216	0 - CD4 TNFRSF4/TCR	SLC3A2
5.58918e-08	0.404507	0.957	0.858	0.000535612	0 - CD4 TNFRSF4/TCR	ZFP36
6.30857e-08	0.435618	0.76	0.594	0.000604551	0 - CD4 TNFRSF4/TCR	SRGN
1.25299e-07	0.279493	0.322	0.155	0.00120074	0 - CD4 TNFRSF4/TCR	JOSD1
2.51475e-07	0.262155	0.305	0.144	0.00240989	0 - CD4 TNFRSF4/TCR	SFXN1
5.90102e-07	0.352224	0.382	0.212	0.00565494	0 - CD4 TNFRSF4/TCR	SOD2
6.60087e-07	0.395264	0.614	0.451	0.00632561	0 - CD4 TNFRSF4/TCR	KLF2
1.03281e-06	0.304687	0.828	0.652	0.0098974	0 - CD4 TNFRSF4/TCR	DUSP1
1.06944e-06	0.408563	1	0.994	0.0102484	0 - CD4 TNFRSF4/TCR	RPL10
1.09102e-06	0.347004	0.455	0.285	0.0104552	0 - CD4 TNFRSF4/TCR	FOXP1
1.15181e-06	0.344303	0.421	0.258	0.0110378	0 - CD4 TNFRSF4/TCR	RNASET2
1.17272e-06	0.289108	0.399	0.221	0.0112382	0 - CD4 TNFRSF4/TCR	SNX9
1.26902e-06	0.38708	0.948	0.893	0.0121611	0 - CD4 TNFRSF4/TCR	PABPC1
1.90643e-06	0.323727	0.936	0.807	0.0182693	0 - CD4 TNFRSF4/TCR	FTL
4.38718e-06	0.266968	0.901	0.734	0.0420424	0 - CD4 TNFRSF4/TCR	TSC22D3
4.86654e-06	0.279617	0.464	0.29	0.046636	0 - CD4 TNFRSF4/TCR	SLC2A3
5.87098e-06	0.336786	0.734	0.586	0.0562616	0 - CD4 TNFRSF4/TCR	YWHAB
2.08035e-05	0.33583	0.339	0.21	0.19936	0 - CD4 TNFRSF4/TCR	TUBA1A
2.52118e-05	0.321497	0.386	0.24	0.241605	0 - CD4 TNFRSF4/TCR	CITED2
4.54956e-05	0.270479	0.644	0.461	0.435984	0 - CD4 TNFRSF4/TCR	RNF125
6.12602e-05	0.277095	0.691	0.547	0.587056	0 - CD4 TNFRSF4/TCR	GSPT1
8.3223e-05	0.283438	0.923	0.891	0.797526	0 - CD4 TNFRSF4/TCR	RPS16
8.81877e-05	0.261032	0.489	0.339	0.845102	0 - CD4 TNFRSF4/TCR	NR3C1
0.000161591	0.337672	0.987	0.944	1	0 - CD4 TNFRSF4/TCR	IFITM1
0.000496129	0.267863	0.451	0.32	1	0 - CD4 TNFRSF4/TCR	EIF3A
0.00154055	0.260371	0.991	0.964	1	0 - CD4 TNFRSF4/TCR	RPS13
8.65171e-84	1.94037	0.874	0.132	8.29093e-80	1 - CD8	CCL5
1.40279e-58	1.15028	0.681	0.099	1.34429e-54	1 - CD8	METRNL
6.17009e-56	1.45883	0.577	0.058	5.9128e-52	1 - CD8	NKG7
4.77324e-55	0.895169	0.478	0.015	4.57419e-51	1 - CD8	CD8A
1.58371e-44	0.626632	0.346	0	1.51767e-40	1 - CD8	CD8B
6.75237e-29	0.828608	0.566	0.168	6.47079e-25	1 - CD8	CST7
6.83946e-25	0.686924	1	0.985	6.55426e-21	1 - CD8	HLA-B
3.5821e-24	0.42313	0.291	0.031	3.43273e-20	1 - CD8	YBX3
1.01005e-23	0.752106	0.566	0.182	9.67931e-20	1 - CD8	AKNA
4.41243e-23	0.448893	0.291	0.035	4.22843e-19	1 - CD8	PRF1
1.19454e-22	0.348476	0.258	0.023	1.14472e-18	1 - CD8	HLA-DQA1
3.30868e-20	0.466984	0.308	0.05	3.17071e-16	1 - CD8	SLA2
6.47042e-20	0.619608	0.505	0.18	6.2006e-16	1 - CD8	GZMM
1.53527e-19	0.543339	0.434	0.126	1.47125e-15	1 - CD8	RUNX3
1.70221e-17	0.445548	0.423	0.13	1.63123e-13	1 - CD8	JMJD6
3.35172e-17	0.44851	0.401	0.118	3.21195e-13	1 - CD8	ZEB2
3.18731e-14	0.854149	0.995	0.948	3.0544e-10	1 - CD8	MT1X
4.37299e-14	0.544658	0.956	0.77	4.19064e-10	1 - CD8	CD74
1.32888e-13	0.302308	0.291	0.074	1.27347e-09	1 - CD8	LAG3
1.87403e-13	0.45892	0.407	0.143	1.79589e-09	1 - CD8	AUTS2
3.87269e-13	0.738399	0.643	0.381	3.7112e-09	1 - CD8	DUSP2
6.44558e-13	0.390354	0.379	0.135	6.1768e-09	1 - CD8	GABARAPL1
7.73252e-13	0.497079	0.978	0.897	7.41007e-09	1 - CD8	HLA-A
2.1993e-12	0.469167	1	0.985	2.10759e-08	1 - CD8	HLA-C
3.72822e-12	0.840112	0.549	0.308	3.57275e-08	1 - CD8	MT1F
4.21633e-12	0.769744	0.973	0.901	4.04051e-08	1 - CD8	MT1E
1.4436e-11	0.455275	0.385	0.151	1.3834e-07	1 - CD8	PTPRE
6.21553e-11	0.458438	0.588	0.321	5.95634e-07	1 - CD8	PPP1R16B
1.03417e-10	0.639062	0.544	0.337	9.91047e-07	1 - CD8	LDHA
2.78085e-10	0.45656	1	0.996	2.66489e-06	1 - CD8	RPS27
2.96551e-10	0.271627	0.302	0.101	2.84185e-06	1 - CD8	GZMA
7.89467e-10	0.793248	1	0.979	7.56546e-06	1 - CD8	MT2A
8.24113e-10	0.495779	0.462	0.257	7.89748e-06	1 - CD8	HCST
1.59062e-09	0.473895	0.473	0.265	1.5243e-05	1 - CD8	FAM177A1
1.83071e-09	0.39305	0.566	0.325	1.75437e-05	1 - CD8	DNAJB1
2.25503e-09	0.372959	0.346	0.149	2.16099e-05	1 - CD8	SLA
2.59495e-09	0.462478	0.577	0.352	2.48674e-05	1 - CD8	PTPRC
2.61879e-09	0.369606	0.412	0.203	2.50959e-05	1 - CD8	YPEL5
3.24765e-09	0.387173	0.286	0.104	3.11223e-05	1 - CD8	GGA2
3.8337e-09	0.330149	0.434	0.203	3.67384e-05	1 - CD8	NFKB1
3.8993e-09	0.361629	0.445	0.221	3.7367e-05	1 - CD8	HLA-DRB1
4.45942e-09	0.41357	1	0.998	4.27346e-05	1 - CD8	RPS12
8.87673e-09	0.49358	0.973	0.863	8.50657e-05	1 - CD8	ZFP36
1.38944e-08	0.300551	0.258	0.095	0.00013315	1 - CD8	RAB5IF
1.5233e-08	0.424155	0.604	0.393	0.000145978	1 - CD8	SRSF2
2.24807e-08	0.301001	0.495	0.255	0.000215433	1 - CD8	PRKX
2.86901e-08	0.61912	0.61	0.412	0.000274937	1 - CD8	ACTG1
4.97526e-08	0.363824	0.385	0.195	0.000476779	1 - CD8	REL
5.82176e-08	0.285402	0.335	0.153	0.0005579	1 - CD8	LYAR
7.46549e-08	0.321801	0.368	0.176	0.000715418	1 - CD8	HLA-DPA1
7.84401e-08	0.533742	0.511	0.323	0.000751692	1 - CD8	PGK1
1.62387e-07	0.312278	1	0.994	0.00155616	1 - CD8	PTMA
2.86724e-07	0.333966	0.495	0.294	0.00274767	1 - CD8	PIK3R1
3.42486e-07	0.294463	0.264	0.112	0.00328205	1 - CD8	GCHFR
5.35181e-07	0.551213	0.555	0.383	0.00512864	1 - CD8	CALR
6.13476e-07	0.278358	0.319	0.153	0.00587894	1 - CD8	PITPNC1
6.3412e-07	0.348355	1	0.961	0.00607678	1 - CD8	H3F3B
8.49247e-07	0.471023	0.786	0.658	0.00813834	1 - CD8	TGFB1
1.01863e-06	0.337281	0.995	0.996	0.00976156	1 - CD8	TMSB4X
1.46738e-06	0.308169	0.44	0.25	0.0140619	1 - CD8	ARHGAP9
1.63326e-06	0.28596	0.412	0.234	0.0156515	1 - CD8	GNG2
2.34409e-06	0.43947	0.698	0.615	0.0224635	1 - CD8	CXCR4
3.0323e-06	0.262908	0.324	0.166	0.0290585	1 - CD8	LITAF
6.89859e-06	0.366423	0.302	0.159	0.0661092	1 - CD8	NR4A2
8.53601e-06	0.371766	0.83	0.795	0.0818006	1 - CD8	CALM1
3.44585e-05	0.32601	0.522	0.373	0.330216	1 - CD8	SRRM1
3.53952e-05	0.256309	0.302	0.166	0.339192	1 - CD8	MXD4
7.00793e-05	0.313783	1	0.994	0.67157	1 - CD8	B2M
7.23647e-05	0.277407	0.374	0.232	0.693471	1 - CD8	HLA-F
0.000126637	0.254119	0.253	0.135	1	1 - CD8	ATP8A1
0.000141579	0.257547	0.39	0.248	1	1 - CD8	HAUS3
0.000197616	0.260269	0.511	0.373	1	1 - CD8	CD3D
0.000212244	0.252168	0.423	0.273	1	1 - CD8	PLEKHA2
0.000461626	0.291598	0.423	0.292	1	1 - CD8	CEMIP2
0.000586392	0.348258	0.434	0.325	1	1 - CD8	IFITM2
0.00059131	0.30677	0.791	0.737	1	1 - CD8	ZFP36L2
0.000665666	0.295659	0.505	0.379	1	1 - CD8	HSPA5
0.000948992	0.251229	0.363	0.246	1	1 - CD8	DDIT4
1.95619e-17	0.37198	0.279	0.043	1.87461e-13	2 - CD4 cytotoxic	LGALS3
8.26034e-17	1.02252	0.973	0.879	7.91588e-13	2 - CD4 cytotoxic	GAPDH
1.28231e-16	0.409531	0.405	0.099	1.22883e-12	2 - CD4 cytotoxic	FURIN
1.6719e-16	1.25689	0.577	0.243	1.60219e-12	2 - CD4 cytotoxic	S100A4
4.24967e-15	0.418432	0.342	0.078	4.07246e-11	2 - CD4 cytotoxic	ADAM19
4.74833e-15	0.432057	0.333	0.077	4.55033e-11	2 - CD4 cytotoxic	CD82
2.64123e-14	0.378621	0.351	0.085	2.53109e-10	2 - CD4 cytotoxic	CERK
4.11069e-14	0.407527	0.306	0.068	3.93927e-10	2 - CD4 cytotoxic	NCDN
9.10194e-14	1.0841	0.631	0.378	8.72239e-10	2 - CD4 cytotoxic	S100A6
1.57304e-13	0.725516	0.604	0.308	1.50744e-09	2 - CD4 cytotoxic	CORO1A
2.35075e-12	0.631426	0.64	0.335	2.25272e-08	2 - CD4 cytotoxic	LSP1
2.92009e-12	0.844051	0.811	0.602	2.79833e-08	2 - CD4 cytotoxic	IL32
2.94e-12	0.824896	0.532	0.233	2.8174e-08	2 - CD4 cytotoxic	LTB
6.63573e-12	0.620082	0.432	0.167	6.35902e-08	2 - CD4 cytotoxic	ALOX5AP
8.35503e-12	0.334406	0.261	0.06	8.00663e-08	2 - CD4 cytotoxic	GYG1
1.30166e-11	0.639722	0.36	0.114	1.24738e-07	2 - CD4 cytotoxic	GZMA
1.76596e-11	0.668291	0.505	0.248	1.69232e-07	2 - CD4 cytotoxic	ENO1
1.18463e-10	0.777396	0.91	0.825	1.13524e-06	2 - CD4 cytotoxic	PFN1
1.42736e-10	0.407331	0.342	0.107	1.36783e-06	2 - CD4 cytotoxic	AQP3
1.51494e-10	0.917405	0.937	0.796	1.45176e-06	2 - CD4 cytotoxic	CD74
4.78223e-10	0.31726	0.369	0.129	4.58281e-06	2 - CD4 cytotoxic	CAP1
1.4904e-09	0.38141	0.333	0.116	1.42825e-05	2 - CD4 cytotoxic	NOSIP
2.39724e-09	0.272635	0.27	0.077	2.29727e-05	2 - CD4 cytotoxic	ELK3
4.53976e-09	0.353105	0.333	0.119	4.35045e-05	2 - CD4 cytotoxic	RBPJ
5.04531e-09	0.256201	0.27	0.078	4.83492e-05	2 - CD4 cytotoxic	SYTL2
6.42841e-09	0.570453	0.523	0.267	6.16035e-05	2 - CD4 cytotoxic	CASP8
7.02736e-09	0.303158	0.27	0.082	6.73432e-05	2 - CD4 cytotoxic	C12orf75
1.92043e-08	0.801517	0.333	0.131	0.000184035	2 - CD4 cytotoxic	LGALS1
4.20102e-08	0.491823	0.261	0.083	0.000402584	2 - CD4 cytotoxic	HLA-DRA
8.44724e-08	0.334461	0.396	0.177	0.000809499	2 - CD4 cytotoxic	RGS10
9.46935e-08	0.364554	0.324	0.129	0.000907448	2 - CD4 cytotoxic	RBMS1
1.04289e-07	0.298998	0.324	0.126	0.000999404	2 - CD4 cytotoxic	PPP1CA
1.46987e-07	0.465016	0.414	0.196	0.00140858	2 - CD4 cytotoxic	TPI1
1.64913e-07	0.308888	0.261	0.09	0.00158036	2 - CD4 cytotoxic	HLA-DQB1
2.14684e-07	0.33192	0.342	0.145	0.00205732	2 - CD4 cytotoxic	EFHD2
2.92626e-07	0.295845	0.351	0.145	0.00280424	2 - CD4 cytotoxic	RASAL3
3.1493e-07	0.266406	0.252	0.087	0.00301797	2 - CD4 cytotoxic	CTSB
3.76581e-07	0.340942	0.369	0.168	0.00360878	2 - CD4 cytotoxic	FLT3LG
4.52246e-07	0.408942	0.459	0.248	0.00433388	2 - CD4 cytotoxic	CD52
5.41087e-07	0.433638	0.559	0.311	0.00518524	2 - CD4 cytotoxic	SPOCK2
8.16325e-07	0.364554	0.297	0.124	0.00782284	2 - CD4 cytotoxic	GRAMD1B
8.24578e-07	0.293364	0.306	0.128	0.00790193	2 - CD4 cytotoxic	UQCRQ
8.51944e-07	0.264675	0.27	0.102	0.00816418	2 - CD4 cytotoxic	ARRB2
1.2198e-06	0.451877	0.55	0.332	0.0116894	2 - CD4 cytotoxic	LCP1
1.31468e-06	0.29851	0.261	0.099	0.0125985	2 - CD4 cytotoxic	HLA-DRB5
2.16111e-06	0.470246	0.459	0.27	0.0207099	2 - CD4 cytotoxic	EMP3
2.18626e-06	0.452051	0.369	0.196	0.0209509	2 - CD4 cytotoxic	CLIC1
2.45837e-06	0.38323	0.45	0.243	0.0235586	2 - CD4 cytotoxic	RAC2
2.45861e-06	0.360862	0.36	0.173	0.0235609	2 - CD4 cytotoxic	IL2RG
2.79762e-06	0.371309	0.27	0.109	0.0268096	2 - CD4 cytotoxic	KIAA0319L
3.36299e-06	0.294832	0.279	0.117	0.0322276	2 - CD4 cytotoxic	VOPP1
5.7606e-06	0.327057	0.45	0.252	0.0552039	2 - CD4 cytotoxic	TAGLN2
6.63175e-06	0.284871	0.279	0.119	0.063552	2 - CD4 cytotoxic	NLRC3
7.76229e-06	0.353884	0.514	0.318	0.074386	2 - CD4 cytotoxic	RHOA
9.0917e-06	0.336059	0.351	0.17	0.0871258	2 - CD4 cytotoxic	TNFRSF25
1.4066e-05	0.438569	0.45	0.243	0.134795	2 - CD4 cytotoxic	PLEC
2.0275e-05	0.472371	0.387	0.231	0.194295	2 - CD4 cytotoxic	PKM
2.16043e-05	0.353549	0.802	0.624	0.207034	2 - CD4 cytotoxic	LAPTM5
2.24379e-05	0.454874	0.586	0.393	0.215022	2 - CD4 cytotoxic	FLNA
2.24858e-05	0.311643	0.378	0.199	0.215481	2 - CD4 cytotoxic	CXCR3
2.7005e-05	0.500834	1	0.99	0.258789	2 - CD4 cytotoxic	TMSB10
3.39223e-05	0.270245	0.297	0.141	0.325077	2 - CD4 cytotoxic	FMNL1
3.46127e-05	0.436868	0.991	1	0.331694	2 - CD4 cytotoxic	MTRNR2L12
7.96397e-05	0.503135	0.811	0.759	0.763187	2 - CD4 cytotoxic	SH3BGRL3
8.53975e-05	0.394789	0.459	0.301	0.818365	2 - CD4 cytotoxic	PSME2
9.90816e-05	0.311597	0.45	0.286	0.949499	2 - CD4 cytotoxic	ZFP36L1
0.00010213	0.261954	0.279	0.136	0.978714	2 - CD4 cytotoxic	CHD7
0.000106678	0.323018	0.333	0.177	1	2 - CD4 cytotoxic	NBEAL2
0.000127906	0.506465	0.541	0.41	1	2 - CD4 cytotoxic	MYL6
0.00013189	0.261474	0.468	0.281	1	2 - CD4 cytotoxic	ERN1
0.00014401	0.306209	0.441	0.277	1	2 - CD4 cytotoxic	RNF145
0.000149138	0.50366	0.559	0.425	1	2 - CD4 cytotoxic	MIF
0.000153283	0.35095	0.892	0.798	1	2 - CD4 cytotoxic	ATP5F1E
0.000165631	0.309237	0.387	0.23	1	2 - CD4 cytotoxic	YWHAQ
0.000172761	0.261246	0.414	0.25	1	2 - CD4 cytotoxic	ANXA5
0.000178183	0.291582	0.748	0.607	1	2 - CD4 cytotoxic	HMGB1
0.000237706	0.340423	0.523	0.376	1	2 - CD4 cytotoxic	ATP5MG
0.000265731	0.524597	0.586	0.471	1	2 - CD4 cytotoxic	CFL1
0.000305058	0.300609	0.532	0.386	1	2 - CD4 cytotoxic	ARPC2
0.000314191	0.301306	0.351	0.207	1	2 - CD4 cytotoxic	LAT
0.000331535	0.275233	0.333	0.192	1	2 - CD4 cytotoxic	GPI
0.000425391	0.421497	0.541	0.372	1	2 - CD4 cytotoxic	ANKRD11
0.0004507	0.291462	0.477	0.318	1	2 - CD4 cytotoxic	CD99
0.000471036	0.256393	0.306	0.172	1	2 - CD4 cytotoxic	UBR2
0.00051053	0.266999	0.387	0.247	1	2 - CD4 cytotoxic	GTF3A
0.00051532	0.453825	0.405	0.255	1	2 - CD4 cytotoxic	HLA-DRB1
0.000549655	0.310929	0.532	0.386	1	2 - CD4 cytotoxic	CD3D
0.000592618	0.343702	0.387	0.243	1	2 - CD4 cytotoxic	S100A11
0.00060425	0.291041	0.351	0.216	1	2 - CD4 cytotoxic	RORA
0.000679036	0.270521	0.27	0.143	1	2 - CD4 cytotoxic	GOLGA8A
0.000787721	0.256865	0.378	0.23	1	2 - CD4 cytotoxic	BHLHE40
0.000806643	0.326346	0.468	0.315	1	2 - CD4 cytotoxic	STK24
0.000822324	0.253625	0.477	0.325	1	2 - CD4 cytotoxic	EIF3K
0.000933745	0.27199	0.432	0.291	1	2 - CD4 cytotoxic	EIF5A
0.00099854	0.26014	0.45	0.311	1	2 - CD4 cytotoxic	ELOB
0.00121168	0.250321	0.36	0.221	1	2 - CD4 cytotoxic	PAG1
0.00128834	0.264244	0.541	0.417	1	2 - CD4 cytotoxic	HINT1
0.00134916	0.326755	0.532	0.396	1	2 - CD4 cytotoxic	PSME1
0.00181589	0.27553	0.423	0.294	1	2 - CD4 cytotoxic	ARPC3
0.0018988	0.308503	0.324	0.209	1	2 - CD4 cytotoxic	TXN
0.00198333	0.651447	0.964	0.964	1	2 - CD4 cytotoxic	ACTB
0.00229387	0.260172	0.874	0.845	1	2 - CD4 cytotoxic	EEF2
0.0023816	0.294553	0.279	0.168	1	2 - CD4 cytotoxic	ANXA2
0.00242472	0.283793	0.405	0.286	1	2 - CD4 cytotoxic	SSR4
0.00284931	0.251665	0.559	0.429	1	2 - CD4 cytotoxic	H3F3A
0.00303442	0.26136	0.342	0.224	1	2 - CD4 cytotoxic	CNN2
0.00319352	0.321782	0.613	0.512	1	2 - CD4 cytotoxic	RPSA
0.0033633	0.36995	0.441	0.318	1	2 - CD4 cytotoxic	ARHGAP45
0.00414409	0.299155	0.595	0.481	1	2 - CD4 cytotoxic	MYH9
0.00430459	1.01252	0.351	0.23	1	2 - CD4 cytotoxic	MT1G
0.00464414	0.373837	0.766	0.687	1	2 - CD4 cytotoxic	HSPA8
0.00611696	0.251185	0.559	0.442	1	2 - CD4 cytotoxic	PPIB
0.0062487	0.271091	0.559	0.427	1	2 - CD4 cytotoxic	CD44
0.00699699	0.252127	0.405	0.277	1	2 - CD4 cytotoxic	EIF3J
0.00991999	0.30282	0.577	0.515	1	2 - CD4 cytotoxic	SERF2
3.04612e-29	0.810186	0.314	0.022	2.91909e-25	3 - CD4 FOXP3/IFN	FOXP3
1.93391e-28	0.8118	0.667	0.185	1.85327e-24	3 - CD4 FOXP3/IFN	SAMHD1
1.653e-26	0.795288	0.495	0.098	1.58407e-22	3 - CD4 FOXP3/IFN	IFIT3
1.92704e-26	1.0788	0.886	0.429	1.84668e-22	3 - CD4 FOXP3/IFN	MX1
1.18719e-22	0.852375	0.8	0.367	1.13768e-18	3 - CD4 FOXP3/IFN	GBP1
1.54903e-21	1.14262	0.714	0.286	1.48444e-17	3 - CD4 FOXP3/IFN	ISG15
3.62991e-21	0.509062	0.381	0.067	3.47854e-17	3 - CD4 FOXP3/IFN	OAS1
1.697e-20	0.791283	0.495	0.131	1.62624e-16	3 - CD4 FOXP3/IFN	RSAD2
2.82342e-17	0.532254	0.41	0.098	2.70568e-13	3 - CD4 FOXP3/IFN	IL12RB2
4.36656e-17	0.316073	0.267	0.037	4.18448e-13	3 - CD4 FOXP3/IFN	DAPP1
1.17867e-15	0.680282	0.457	0.141	1.12952e-11	3 - CD4 FOXP3/IFN	GIMAP7
1.69882e-15	0.548708	0.457	0.138	1.62798e-11	3 - CD4 FOXP3/IFN	PIM2
2.35263e-15	0.340565	0.267	0.044	2.25453e-11	3 - CD4 FOXP3/IFN	TRIM21
5.11378e-15	0.391139	0.371	0.089	4.90054e-11	3 - CD4 FOXP3/IFN	BCL2
2.03998e-14	0.487096	0.39	0.108	1.95491e-10	3 - CD4 FOXP3/IFN	FAS
3.81821e-14	0.502209	0.4	0.116	3.65899e-10	3 - CD4 FOXP3/IFN	CMPK2
1.76701e-13	0.594289	0.324	0.081	1.69332e-09	3 - CD4 FOXP3/IFN	TIGIT
2.65993e-13	0.89015	0.743	0.421	2.54901e-09	3 - CD4 FOXP3/IFN	SAT1
2.84759e-13	0.506131	0.457	0.157	2.72884e-09	3 - CD4 FOXP3/IFN	ETV7
3.52514e-13	0.723609	0.629	0.303	3.37815e-09	3 - CD4 FOXP3/IFN	IRF7
5.97055e-13	0.394182	0.324	0.081	5.72158e-09	3 - CD4 FOXP3/IFN	OAS3
1.36937e-12	0.885054	0.581	0.278	1.31227e-08	3 - CD4 FOXP3/IFN	RGS1
2.07038e-12	0.623189	0.543	0.231	1.98404e-08	3 - CD4 FOXP3/IFN	HAPLN3
2.14765e-12	0.397712	0.343	0.094	2.05809e-08	3 - CD4 FOXP3/IFN	IFIT5
2.67844e-12	0.399653	0.419	0.135	2.56674e-08	3 - CD4 FOXP3/IFN	PML
7.96419e-12	0.538321	0.324	0.089	7.63209e-08	3 - CD4 FOXP3/IFN	BATF
8.77373e-12	0.72722	0.61	0.308	8.40786e-08	3 - CD4 FOXP3/IFN	ARID5B
1.21089e-11	0.428078	0.448	0.158	1.16039e-07	3 - CD4 FOXP3/IFN	SAMD9
1.87099e-11	0.287877	0.333	0.093	1.79297e-07	3 - CD4 FOXP3/IFN	TIFA
1.91609e-11	0.43972	0.314	0.086	1.83619e-07	3 - CD4 FOXP3/IFN	ICAM1
3.21612e-11	0.317381	0.362	0.108	3.08201e-07	3 - CD4 FOXP3/IFN	ZCCHC2
3.38402e-11	0.412611	0.4	0.136	3.24291e-07	3 - CD4 FOXP3/IFN	USP18
8.29241e-11	0.347838	0.39	0.133	7.94662e-07	3 - CD4 FOXP3/IFN	TRAFD1
9.73067e-11	0.515102	0.476	0.202	9.3249e-07	3 - CD4 FOXP3/IFN	IFI6
1.0561e-10	0.438036	0.381	0.131	1.01206e-06	3 - CD4 FOXP3/IFN	TMEM173
1.627e-10	0.569751	0.6	0.295	1.55915e-06	3 - CD4 FOXP3/IFN	SP110
2.58879e-10	0.588836	0.629	0.355	2.48083e-06	3 - CD4 FOXP3/IFN	XAF1
3.29387e-10	0.505235	0.533	0.234	3.15652e-06	3 - CD4 FOXP3/IFN	TXNIP
4.06289e-10	0.447933	0.543	0.249	3.89347e-06	3 - CD4 FOXP3/IFN	ITK
4.78031e-10	0.585043	0.695	0.407	4.58097e-06	3 - CD4 FOXP3/IFN	EPSTI1
5.24583e-10	0.605647	0.581	0.308	5.02708e-06	3 - CD4 FOXP3/IFN	OASL
5.80872e-10	0.332316	0.324	0.101	5.56649e-06	3 - CD4 FOXP3/IFN	PNPT1
8.48012e-10	0.328013	0.352	0.12	8.1265e-06	3 - CD4 FOXP3/IFN	LEF1
1.87213e-09	0.386653	0.381	0.138	1.79406e-05	3 - CD4 FOXP3/IFN	TRIM25
2.45636e-09	0.441836	0.419	0.17	2.35393e-05	3 - CD4 FOXP3/IFN	ZNF267
2.63294e-09	0.415351	0.495	0.217	2.52314e-05	3 - CD4 FOXP3/IFN	HERC5
2.81115e-09	0.358382	0.467	0.194	2.69393e-05	3 - CD4 FOXP3/IFN	IFI16
2.85955e-09	0.299311	0.314	0.101	2.7403e-05	3 - CD4 FOXP3/IFN	TMUB2
2.87361e-09	0.343205	0.314	0.104	2.75378e-05	3 - CD4 FOXP3/IFN	NT5C3A
3.85923e-09	0.475168	0.495	0.229	3.6983e-05	3 - CD4 FOXP3/IFN	SOD2
3.8945e-09	0.450534	0.648	0.355	3.7321e-05	3 - CD4 FOXP3/IFN	ELF1
5.45675e-09	0.330149	0.39	0.15	5.22921e-05	3 - CD4 FOXP3/IFN	PHF11
6.019e-09	0.56223	0.79	0.532	5.768e-05	3 - CD4 FOXP3/IFN	STAT1
8.44994e-09	0.519943	0.781	0.505	8.09758e-05	3 - CD4 FOXP3/IFN	SMCHD1
1.80476e-08	0.397459	0.314	0.114	0.00017295	3 - CD4 FOXP3/IFN	TNFSF10
2.4675e-08	0.523533	0.41	0.192	0.00023646	3 - CD4 FOXP3/IFN	PLSCR1
3.47721e-08	0.442435	0.438	0.194	0.000333221	3 - CD4 FOXP3/IFN	NFKBIZ
3.70924e-08	0.483585	0.695	0.441	0.000355456	3 - CD4 FOXP3/IFN	ISG20
3.90948e-08	0.379353	0.429	0.194	0.000374646	3 - CD4 FOXP3/IFN	TTC39C
4.01948e-08	0.277681	0.371	0.143	0.000385187	3 - CD4 FOXP3/IFN	MALT1
5.04782e-08	0.478909	0.505	0.249	0.000483733	3 - CD4 FOXP3/IFN	XRN1
7.4784e-08	0.627948	0.876	0.766	0.000716655	3 - CD4 FOXP3/IFN	GBP5
1.02278e-07	0.320871	0.371	0.155	0.000980134	3 - CD4 FOXP3/IFN	SNX6
1.13674e-07	0.484682	0.752	0.492	0.00108934	3 - CD4 FOXP3/IFN	TRIM22
1.15425e-07	0.476227	0.333	0.13	0.00110612	3 - CD4 FOXP3/IFN	TNFRSF4
1.4223e-07	0.371848	0.305	0.113	0.00136299	3 - CD4 FOXP3/IFN	PRDM1
1.62001e-07	0.442358	0.495	0.251	0.00155246	3 - CD4 FOXP3/IFN	LCP2
1.70111e-07	0.287267	0.343	0.135	0.00163018	3 - CD4 FOXP3/IFN	IRS2
1.75444e-07	0.402776	0.4	0.184	0.00168128	3 - CD4 FOXP3/IFN	SLFN5
1.80285e-07	0.395916	0.476	0.236	0.00172767	3 - CD4 FOXP3/IFN	HSH2D
2.18404e-07	0.302492	0.362	0.148	0.00209296	3 - CD4 FOXP3/IFN	AFF1
3.02074e-07	0.45232	0.524	0.278	0.00289477	3 - CD4 FOXP3/IFN	ZNFX1
3.03164e-07	0.819885	0.467	0.247	0.00290522	3 - CD4 FOXP3/IFN	LTB
6.00911e-07	0.355386	0.429	0.207	0.00575853	3 - CD4 FOXP3/IFN	MX2
7.04582e-07	0.489504	0.295	0.123	0.00675201	3 - CD4 FOXP3/IFN	CMTM6
1.02563e-06	0.306302	0.362	0.155	0.00982866	3 - CD4 FOXP3/IFN	PELI1
1.10732e-06	0.261201	0.276	0.101	0.0106115	3 - CD4 FOXP3/IFN	PGAP1
1.18561e-06	0.306003	0.381	0.178	0.0113617	3 - CD4 FOXP3/IFN	BST2
2.23795e-06	0.295947	0.429	0.205	0.0214463	3 - CD4 FOXP3/IFN	HELZ2
3.18242e-06	0.299205	0.429	0.215	0.0304971	3 - CD4 FOXP3/IFN	PPP1CC
3.69996e-06	0.451926	0.524	0.311	0.0354568	3 - CD4 FOXP3/IFN	APOL6
5.07715e-06	0.368602	0.552	0.34	0.0486543	3 - CD4 FOXP3/IFN	CD247
5.24355e-06	0.250038	0.295	0.123	0.050249	3 - CD4 FOXP3/IFN	ACAP2
7.37955e-06	0.268748	0.429	0.222	0.0707183	3 - CD4 FOXP3/IFN	PTPN2
8.15776e-06	0.273723	0.381	0.189	0.0781758	3 - CD4 FOXP3/IFN	ARL6IP5
8.66673e-06	0.483081	0.467	0.269	0.0830533	3 - CD4 FOXP3/IFN	H2AFZ
9.32613e-06	0.419992	0.552	0.338	0.0893723	3 - CD4 FOXP3/IFN	NAP1L4
9.69786e-06	0.379483	0.476	0.274	0.0929346	3 - CD4 FOXP3/IFN	TAP1
1.01855e-05	0.575004	0.952	0.96	0.097608	3 - CD4 FOXP3/IFN	IFITM1
1.39356e-05	0.349191	0.324	0.155	0.133545	3 - CD4 FOXP3/IFN	PMAIP1
2.03414e-05	0.350438	0.457	0.261	0.194932	3 - CD4 FOXP3/IFN	EIF2AK2
2.25147e-05	0.310366	0.4	0.212	0.215758	3 - CD4 FOXP3/IFN	OPTN
2.31047e-05	0.47047	0.41	0.229	0.221412	3 - CD4 FOXP3/IFN	IL6ST
2.4155e-05	0.266636	0.371	0.189	0.231478	3 - CD4 FOXP3/IFN	GBP2
2.6323e-05	0.306504	0.486	0.276	0.252253	3 - CD4 FOXP3/IFN	CASP8
3.28707e-05	0.318744	0.381	0.202	0.315	3 - CD4 FOXP3/IFN	TOP1
3.97791e-05	0.33304	0.6	0.416	0.381203	3 - CD4 FOXP3/IFN	GSTK1
4.19974e-05	0.286522	0.305	0.146	0.402461	3 - CD4 FOXP3/IFN	IFI44
4.25599e-05	0.344946	0.514	0.333	0.407851	3 - CD4 FOXP3/IFN	LY6E
4.45897e-05	0.328705	0.581	0.384	0.427303	3 - CD4 FOXP3/IFN	ETS1
4.46978e-05	0.396925	0.552	0.377	0.428339	3 - CD4 FOXP3/IFN	ZC3HAV1
5.14838e-05	0.384596	0.419	0.256	0.493369	3 - CD4 FOXP3/IFN	PSMB8
5.28661e-05	0.290127	0.305	0.148	0.506616	3 - CD4 FOXP3/IFN	TSHZ2
6.75301e-05	0.351443	0.419	0.239	0.647141	3 - CD4 FOXP3/IFN	IRF9
7.01557e-05	0.36187	0.752	0.524	0.672302	3 - CD4 FOXP3/IFN	SP100
8.79258e-05	0.291058	0.448	0.258	0.842593	3 - CD4 FOXP3/IFN	N4BP2L2
0.000147806	0.331035	0.438	0.273	1	3 - CD4 FOXP3/IFN	UBE2L6
0.000150003	0.32403	0.429	0.241	1	3 - CD4 FOXP3/IFN	SBNO2
0.000162923	0.268127	0.448	0.278	1	3 - CD4 FOXP3/IFN	EIF4H
0.000163529	0.277681	0.333	0.177	1	3 - CD4 FOXP3/IFN	SPATS2L
0.000171347	0.384165	0.667	0.475	1	3 - CD4 FOXP3/IFN	CCNL1
0.000172278	0.407316	0.419	0.268	1	3 - CD4 FOXP3/IFN	MYL12A
0.000222659	0.328349	0.381	0.222	1	3 - CD4 FOXP3/IFN	SELL
0.000253619	0.370791	0.324	0.177	1	3 - CD4 FOXP3/IFN	WARS
0.000255883	0.289641	0.505	0.311	1	3 - CD4 FOXP3/IFN	GBP4
0.000427555	0.374109	0.876	0.818	1	3 - CD4 FOXP3/IFN	IRF1
0.000465305	0.273419	0.371	0.215	1	3 - CD4 FOXP3/IFN	UPP1
0.000765184	0.312447	0.457	0.291	1	3 - CD4 FOXP3/IFN	UBALD2
0.000783441	0.261617	0.486	0.316	1	3 - CD4 FOXP3/IFN	UBE2B
0.000786262	0.273939	0.343	0.205	1	3 - CD4 FOXP3/IFN	CLEC2B
0.000791235	0.36257	0.486	0.32	1	3 - CD4 FOXP3/IFN	PARP14
0.0015573	0.253084	0.362	0.224	1	3 - CD4 FOXP3/IFN	HM13
0.00163631	0.250295	0.381	0.246	1	3 - CD4 FOXP3/IFN	C19orf66
0.00209634	0.273083	0.41	0.278	1	3 - CD4 FOXP3/IFN	MTHFD2
0.00210188	0.265719	0.324	0.197	1	3 - CD4 FOXP3/IFN	MAF
0.00278971	0.271958	0.981	0.963	1	3 - CD4 FOXP3/IFN	HLA-E
0.00285847	0.392864	0.59	0.446	1	3 - CD4 FOXP3/IFN	FOS
0.00348108	0.255805	0.429	0.29	1	3 - CD4 FOXP3/IFN	ERN1
0.00398513	0.254248	0.648	0.5	1	3 - CD4 FOXP3/IFN	SRSF7
0.00588582	0.304093	0.419	0.301	1	3 - CD4 FOXP3/IFN	PDE4B
0.00727932	0.416345	0.857	0.806	1	3 - CD4 FOXP3/IFN	RNF213
0.00752139	0.264185	0.781	0.747	1	3 - CD4 FOXP3/IFN	NPM1
4.94512e-15	0.844144	1	0.764	4.73891e-11	4 - CD4 - HIV+	RPL13A
1.31463e-08	0.745197	0.853	0.582	0.000125981	4 - CD4 - HIV+	EML4
2.3694e-08	0.756739	0.824	0.621	0.00022706	4 - CD4 - HIV+	SYNE2
1.63113e-07	0.639824	0.721	0.458	0.00156312	4 - CD4 - HIV+	TCF25
1.72367e-07	0.661861	0.956	0.799	0.00165179	4 - CD4 - HIV+	RNF213
3.3871e-07	0.353556	1	0.975	0.00324585	4 - CD4 - HIV+	MT-CO2
1.71798e-06	0.415364	1	0.845	0.0164634	4 - CD4 - HIV+	MT-ND4L
4.37839e-06	0.327027	1	0.87	0.0419581	4 - CD4 - HIV+	MT-ND3
8.43733e-06	0.492609	0.603	0.349	0.0808549	4 - CD4 - HIV+	NLRC5
1.0661e-05	0.542416	0.853	0.686	0.102164	4 - CD4 - HIV+	RBM39
1.89464e-05	0.351303	1	0.891	0.181563	4 - CD4 - HIV+	MT-ATP6
2.39279e-05	0.513877	0.985	0.94	0.229301	4 - CD4 - HIV+	RPS2
4.15933e-05	0.343535	0.985	0.808	0.398589	4 - CD4 - HIV+	MT-CYB
6.20215e-05	0.398773	0.5	0.266	0.594352	4 - CD4 - HIV+	CHD2
6.37869e-05	0.347078	0.338	0.152	0.61127	4 - CD4 - HIV+	BRD9
8.09745e-05	0.481832	0.853	0.751	0.775978	4 - CD4 - HIV+	DDX24
8.4061e-05	0.434267	1	1	0.805556	4 - CD4 - HIV+	RPL13
0.00023765	0.265142	0.941	0.745	1	4 - CD4 - HIV+	MT-ND5
0.000379416	0.529389	0.662	0.534	1	4 - CD4 - HIV+	SMCHD1
0.000457782	0.467888	0.485	0.314	1	4 - CD4 - HIV+	OGA
0.000515514	0.450052	0.529	0.342	1	4 - CD4 - HIV+	DYNC1H1
0.000572408	0.354777	0.397	0.23	1	4 - CD4 - HIV+	TUT4
0.000860272	0.475596	0.632	0.513	1	4 - CD4 - HIV+	ANKRD12
0.000910798	0.486113	0.426	0.26	1	4 - CD4 - HIV+	NKTR
0.00107843	0.259376	0.338	0.176	1	4 - CD4 - HIV+	SNRNP70
0.00108031	0.434693	0.544	0.393	1	4 - CD4 - HIV+	ADAR
0.00109978	0.287282	0.309	0.16	1	4 - CD4 - HIV+	ATM
0.00117781	0.379457	0.485	0.328	1	4 - CD4 - HIV+	ARHGEF1
0.00134109	0.394837	0.985	0.986	1	4 - CD4 - HIV+	RPL36
0.00162289	0.341145	0.824	0.737	1	4 - CD4 - HIV+	SRRM2
0.00189782	0.272332	0.309	0.163	1	4 - CD4 - HIV+	RASAL3
0.00199675	0.369828	0.441	0.288	1	4 - CD4 - HIV+	ABLIM1
0.00210023	0.334064	0.426	0.273	1	4 - CD4 - HIV+	DHX36
0.00222642	0.33664	0.353	0.208	1	4 - CD4 - HIV+	TNRC6A
0.00243855	0.254675	0.294	0.154	1	4 - CD4 - HIV+	CHD6
0.00274747	0.303361	0.471	0.312	1	4 - CD4 - HIV+	SRSF11
0.00300553	0.277598	0.426	0.271	1	4 - CD4 - HIV+	GCC2
0.00357646	0.3894	0.574	0.469	1	4 - CD4 - HIV+	PPP2R5C
0.00378298	0.265781	0.971	0.986	1	4 - CD4 - HIV+	RPL6
0.0038226	0.271223	0.441	0.284	1	4 - CD4 - HIV+	FNBP1
0.00390844	0.360274	0.368	0.236	1	4 - CD4 - HIV+	STK10
0.00415839	0.340991	0.456	0.312	1	4 - CD4 - HIV+	CEMIP2
0.00434003	0.309453	0.441	0.29	1	4 - CD4 - HIV+	BPTF
0.00435515	0.297924	0.294	0.158	1	4 - CD4 - HIV+	TSHZ2
0.00491561	0.334375	0.588	0.494	1	4 - CD4 - HIV+	CCNL1
0.00524786	0.283296	0.632	0.55	1	4 - CD4 - HIV+	SP100
0.00525592	0.330547	0.485	0.33	1	4 - CD4 - HIV+	PARP14
0.0053377	0.250559	0.309	0.182	1	4 - CD4 - HIV+	MAN2A1
0.00578551	0.507765	0.559	0.456	1	4 - CD4 - HIV+	AKAP13
0.00589841	0.270474	0.309	0.187	1	4 - CD4 - HIV+	ATF7IP
0.006439	0.382979	0.456	0.334	1	4 - CD4 - HIV+	CCSER2
0.00686838	0.289495	0.471	0.331	1	4 - CD4 - HIV+	SLC38A2
0.00794176	0.366531	0.515	0.387	1	4 - CD4 - HIV+	ANKRD11
0.00821244	0.318323	0.632	0.54	1	4 - CD4 - HIV+	SF1
