# Supplementary material for: Recently activated CD4 T cells in tuberculosis express OX40 as a target for host-directed immunotherapy
Source: Nat Commun. 2023 Dec 19;14:8423. doi: 10.1038/s41467-023-44152-8 (PMC10728168; doi:10.1038/s41467-023-44152-8)
Supplement: Supplementary file 10 — Source Data [file 41467_2023_44152_MOESM10_ESM.xlsx]

## Sheet: Figure 1a
Figure 1a
%GFP HI cells
Mouse	Uninfected WT	Infected WT	Uninfected Nur77-GFP	Infected Nur77-GFP
1	7.12	2.69	6.92	18.3
2	5.27	4.11	10.8	28.7
3	3.38	2.84	9.63	18

## Sheet: Figure 1c
Figure 1c
% IV positive
Mouse	GFP HI	GFP LO
1	0.8	8.38
2	1.48	12.8
3	1.33	9.67
4	1.3	15
% CX3CR1+KLRG1+
Mouse	GFP HI	GFP LO
1	3.31	17.8
2	1.59	7.49
3	1.62	9.09
4	1.84	13.9
5	6.91	14.3
% Ag85B or ESAT6 tetramer+
Mouse	GFP HI	GFP LO
1	28.23	10.49
2	16.83	5.24
3	14.68	4.45
4	10.11	4.28
5	14.82	5.42

## Sheet: Figure 1e
Figure 1e
Survival (1 = endpoint reached)
Days after infection	TCRαKO	TCRαKO + GFP lo CD4 T cells	TCRαKO + GFP hi CD4 T cells	bulk CD4 T cells
45			1
50	1
50	1
50	1
50	1
64		1
64		1
64		1
64			1
75		1
79		1
97		1
94			1
166			1
190				1
213			1
213				1
259				1
280			1
293				1

## Sheet: Figure 1g
Figure 1g
Number of cells
	Mouse				Mouse
	1	2	3	4	1	2	3	4
	Parenchyma				Vascular
GFP LO	9110.6	8600.75	6379.92	10220.8	385.343	184.962	257.255	196.554
GFP HI	4703.04	3343.25	9855.16		83.9829	72.2865	636.795

## Sheet: Figure 1h
Figure 1h
Colony forming units
	GFP LO	GFP HI	Pre-transfer	No transfer
	7750000	583333	17500000	102500000
	6000000	550000	2.16667e+07	111250000
	11750000	1.11667e+06	1.16667e+07	2.70833e+07
	3500000		62500000	1.55833e+08
			1.33333e+07

## Sheet: Figure 3d
Figure 3d
% of cells expressing gene
	GFP LO				GFP HI				q value for multiple paired t tests
Ifng	92.8679	82.8025	67.7176	70.2304	94.0115	83.2836	74.7074	71.5692	0.247973
Tnf	52.6652	34.6679	30.8374	28.5883	57.8644	37.8607	33.8931	28.3762	0.120944
Il2	1.83934	2.36579	2.59442	2.42174	1.22655	1.14428	0.763359	1.96829	0.093996
Il21	4.24174	2.41128	2.56158	6.37921	16.8831	12.3881	11.5013	17.3319	0.011533
Gzma	23.0856	15.6961	11.5599	10.8092	7.57576	5.37313	4.98728	3.82723	0.046831
Tnfrsf4	26.9144	17.6069	16.7159	28.0567	71.645	46.0697	47.3282	69.2181	0.024194
Tnfsf8	10.9234	12.1929	8.37438	19.2558	22.0779	19.9503	15.7761	35.5386	0.046831
Tnfrsf18	33.0706	31.3467	29.1626	31.896	57.6479	46.0199	39.8473	51.8316	0.046831
Tnfrsf9	2.77778	7.09736	2.00328	3.83934	24.7475	16.0199	12.3155	22.1432	0.046831
Cd40lg	46.021	48.1347	38.8506	39.7519	34.127	45.5721	38.9313	31.8207	0.169931
Lag3	11.1111	5.14104	6.27258	6.32014	50.2165	23.9304	23.8677	24.1662	0.050918
Pdcd1	13.6261	7.7798	6.66667	6.79268	15.5123	12.189	8.95674	9.84144	0.046831
Klrg1	28.2658	28.5259	17.734	16.8931	23.5209	21.3433	16.5394	13.9967	0.098441
Ctla4	50.7132	41.3558	36.3547	42.1737	74.531	63.5323	54.0967	65.719	0.011533
Havcr2	4.61712	1.81984	1.14942	1.18134	18.1097	5.97015	4.47837	5.57682	0.119082
Itga4	72.7853	44.3585	29.7537	30.4194	73.3766	45.6219	30.5852	28.1575	0.934518
Itgb1	74.2868	54.1401	41.3465	44.7726	60.0289	41.8905	35.6743	37.7802	0.046831
Cxcr6	72.3724	64.6952	61.0837	58.3579	75.974	72.5871	57.4046	51.8863	0.934518
Ccr7	2.81532	2.54777	4.26929	9.03721	6.78211	4.62687	19.9491	17.6053	0.120944
Cxcr3	39.7522	39.354	33.9901	34.7313	29.5815	37.1144	27.1247	32.6955	0.119082
Cx3cr1	15.2402	17.8799	8.66995	9.21441	16.8831	15.6716	8.70229	8.03718	0.732217
S1pr5	12.1622	11.7379	5.45156	4.13467	7.50361	3.7811	3.257	0.82012	0.078733
Foxp3	0.600601	0.454959	0.656814	1.89014	4.25685	1.79104	3.61323	9.78677	0.115699
Tbx21	40.9159	34.7134	17.3727	14.8257	47.114	37.3134	15.9288	12.5205	0.675408
Zeb2	27.7778	25.6597	11.8555	9.98228	31.0967	21.9403	11.8066	8.8573	0.880431
Klf3	21.7342	22.111	22.5616	15.3574	14.1414	12.1393	11.2977	10.3882	0.046831

## Sheet: Figure 3e
Figure 3e
% CD4 T cells expressing CD134/OX40
Mouse	LO	HI
1	4.82	31.5
2	5.27	32.8
3	7.52	38.4
4	1.78	24.1
5	2.79	45.8
6	6.82	43.4
% IV+,Tet+ CD4 T cells expressing CD134/OX40
Mouse	LO	HI
1	9.05	34.8
2	11.2	39.9
3	19.4	61.3
4	11.7	24
5	11.3	21.1
6	8.3	18.2

## Sheet: Figure 4
Nur77GFPHI Clonotypes				Nur77GFPLO Clonotypes
clonotype_id	frequency	proportion	cdr3s_aa	clonotype_id	frequency	proportion	cdr3s_aa
clonotype1	198	0.0753711	TRB:CASRSGSQNTLYF;TRA:CANTNTGKLTF	clonotype1	217	0.056910569105691054	TRB:CASRSGSQNTLYF;TRA:CANTNTGKLTF
clonotype2	111	0.0422535	TRB:CGAKTGTGGNTLYF;TRA:CAMGAGGYKVVF	clonotype2	115	0.03016	TRB:CASSQDTAGGRAEQFF;TRA:CALGDRGYSNNRLTL;TRA:CANSGYNKLTF
clonotype3	110	0.041872858774267226	TRB:CGAREGSNQAPLF;TRA:CAMNSNYQLIW	clonotype3	95	0.024914765276685024	TRB:CASSLGQGSEQFF;TRA:CAMSLPGGAKLTF;TRA:CAVSMSNYNVLYF
clonotype4	110	0.041872858774267226	TRB:CASSLEQQDTQYF;TRA:CALRANSAGNKLTF;TRA:CAMRVNSAGNKLTF;TRA:CAMRVNSAGNKLTF	clonotype4	93	0.024390243902439025	TRB:CASSSGTGVDTQYF;TRA:CSASKSAGNKLTF
clonotype5	73	0.027788351732013702	TRB:CASSLQTETLYF;TRA:CATKGQSNYNVLYF	clonotype5	92	0.024127983215316024	TRB:CASSLEQQDTQYF;TRA:CALRANSAGNKLTF;TRA:CAMRVNSAGNKLTF;TRA:CAMRVNSAGNKLTF
clonotype6	53	0.020175104682146935	TRB:CASSLGQGSEQFF;TRA:CAMSLPGGAKLTF;TRA:CAVSMSNYNVLYF	clonotype6	86	0.022554419092578024	TRB:CASSDAGGGAGTQYF;TRA:CAALTGSGGKLTL
clonotype7	52	0.0197944	TRB:CASSSGTGVDTQYF;TRA:CSASKSAGNKLTF	clonotype7	84	0.022029897718332022	TRB:CGAREGSNQAPLF;TRA:CAMNSNYQLIW
clonotype8	52	0.0197944	TRB:CASSDAGGGAGTQYF;TRA:CAALTGSGGKLTL	clonotype8	65	0.017046944662995018	TRB:CTCSPGQGAEVFF;TRA:CAVPTGNTGKLIF
clonotype9	49	0.0186525	TRB:CASSIVGSSQNTLYF;TRA:CVLSRNMGYKLTF	clonotype9	53	0.013899816417519015	TRB:CASSRQGAGEQYF;TRA:CAVSANTGYQNFYF
clonotype10	42	0.0159878	TRB:CASSLEGRDTLYF;TRA:CALSPPSNTNKVVF	clonotype10	44	0.011539470233412012	TRB:CASSLGGGSYEQYF;TRA:CAVSRGNTGGLSGKLTF
clonotype11	39	0.014845831747240197	TRB:CAWSPGGASSYEQYF;TRA:CAIVLSGSFNKLTF	clonotype11	43	0.011277209546289012	TRB:CASSFGTGGTGQLYF;TRA:CAAASSSFSKLVF;TRA:CAASANNAGAKLTF
clonotype12	33	0.012561857632280167	TRB:CASSRQGAGEQYF;TRA:CAVSANTGYQNFYF	clonotype12	40	0.0104904	TRB:CGAKTGTGGNTLYF;TRA:CAMGAGGYKVVF
clonotype13	29	0.011039208222306814	TRB:CASSFGTGGTGQLYF;TRA:CAAASSSFSKLVF;TRA:CAASANNAGAKLTF	clonotype13	40	0.0104904	TRB:CAWSPGGASSYEQYF;TRA:CAIVLSGSFNKLTF
clonotype14	27	0.010277883517320136	TRB:CASSPRPGGNTGQLYF;TRA:CAAENNAGAKLTF	clonotype14	40	0.0104904	TRB:CASSFGEDEQYF;TRA:CALIVGDNSKLIW;TRA:CALSDSNYQLIW
clonotype15	25	0.00951656	TRB:CASSLGHSYNSPLYF;TRA:CAARNNNAPRF	clonotype15	40	0.0104904	TRB:CASSQEDINTGQLYF;TRA:CAVSEGGNYKYVF
clonotype16	25	0.00951656	TRB:CASSTSTGGGNTLYF;TRA:CAASNTNKVVF	clonotype16	37	0.00970365	TRB:CASSLEGRDTLYF;TRA:CALSPPSNTNKVVF
clonotype17	23	0.00875523	TRB:CASSFGEDEQYF;TRA:CALIVGDNSKLIW;TRA:CALSDSNYQLIW	clonotype17	36	0.00944138	TRB:CASSPTGGDTQYF;TRA:CALSGATGGNNKLTF
clonotype18	21	0.00799391	TRB:CASSLEGASQNTLYF;TRA:CAASMDYSNNRLTL	clonotype18	34	0.00891686	TRB:CASSYAGKGTEVFF;TRA:CAASTGSGGKLTL
clonotype19	20	0.00761325	TRB:CASSQEDINTGQLYF;TRA:CAVSEGGNYKYVF	clonotype19	32	0.00839234	TRB:CASSLGVQGTEVFF;TRA:CALNTGYQNFYF
clonotype20	20	0.00761325	TRB:CASSYAGKGTEVFF;TRA:CAASTGSGGKLTL	clonotype20	30	0.00786782	TRB:CASSLEGASQNTLYF;TRA:CAASMDYSNNRLTL
clonotype21	19	0.00723258	TRB:CASSQEGWEGGQLYF;TRA:CVLGPTGANTGKLTF	clonotype21	29	0.00760556	TRB:CASTGGAGEQYF;TRA:CAAGSGGAGNKLTF
clonotype22	18	0.00685192	TRB:CTCSPGQGAEVFF;TRA:CAVPTGNTGKLIF	clonotype22	28	0.0073433	TRB:CASSLQTETLYF;TRA:CATKGQSNYNVLYF
clonotype23	18	0.00685192	TRB:CASSVGRDTEVFF;TRA:CALRGSNAKLTF	clonotype23	28	0.0073433	TRB:CASSLGHSYNSPLYF;TRA:CAARNNNAPRF
clonotype24	18	0.00685192	TRB:CASSPHRGPNERLFF;TRA:CALETGANTGKLTF	clonotype24	25	0.00655652	TRB:CASSQEGWEGGQLYF;TRA:CVLGPTGANTGKLTF
clonotype25	18	0.00685192	TRB:CASSPGTGGSYEQYF;TRA:CALGRSNTNKVVF;TRA:CVVGASNTNKVVF	clonotype25	23	0.006032	TRB:CASSPGLGASQNTLYF;TRA:CALGERGGRALIF
clonotype26	17	0.00647126	TRB:CASSPTGGDTQYF;TRA:CALSGATGGNNKLTF	clonotype26	22	0.00576974	TRB:CASSQVGGDTQYF;TRA:CALSPLTGGNNKLTF;TRA:CPPPNTGANTGKLTF
clonotype27	17	0.00647126	TRB:CASSLGGGSYEQYF;TRA:CAVSRGNTGGLSGKLTF	clonotype27	22	0.00576974	TRB:CASSIVGSSQNTLYF;TRA:CVLSRNMGYKLTF
clonotype28	16	0.0060906	TRB:CASSEGSNSPLYF;TRA:CATGTGANTGKLTF	clonotype28	21	0.00550747	TRB:CASSPHRGPNERLFF;TRA:CALETGANTGKLTF
clonotype29	16	0.0060906	TRB:CASTGGAGEQYF;TRA:CAAGSGGAGNKLTF	clonotype29	19	0.00498295	TRB:CASSEGSNSPLYF;TRA:CATGTGANTGKLTF
clonotype30	16	0.0060906	TRB:CASSFGTGGTGQLYF	clonotype30	19	0.00498295	TRB:CTCSAQINYAEQFF;TRA:CAVSLDSNYQLIW
clonotype31	16	0.0060906	TRB:CASSQDTAGGRAEQFF;TRA:CALGDRGYSNNRLTL;TRA:CANSGYNKLTF	clonotype31	19	0.00498295	TRB:CASSLEGEEQYF;TRA:CAVSGGTNTGKLTF
clonotype32	13	0.00494861	TRB:CASSREGPDTQYF;TRA:CAAEAGNYAQGLTF	clonotype32	19	0.00498295	TRB:CASSTSTGGGNTLYF;TRA:CAASNTNKVVF
clonotype33	13	0.00494861	TRB:CASSLTGAGNTLYF;TRA:CALAASLGKLQF;TRA:CAMAGSSGNKLIF	clonotype33	18	0.00472069	TRB:CASSLTGAGNTLYF;TRA:CALAASLGKLQF;TRA:CAMAGSSGNKLIF
clonotype34	12	0.00456795	TRB:CASRTGGARYEQYF;TRA:CASDSNYQLIW	clonotype34	17	0.00445843	TRB:CASSPTGGDTQYF;TRA:CALSEGGGGSNYKLTF;TRA:CALSGATGGNNKLTF
clonotype35	11	0.00418729	TRB:CASSLERQDTQYF;TRA:CATNSAGNKLTF	clonotype35	17	0.00445843	TRB:CASSPRPGGNTGQLYF;TRA:CAAENNAGAKLTF
clonotype36	11	0.00418729	TRA:CAALTGSGGKLTL	clonotype36	17	0.00445843	TRB:CASSRAGGNYAEQFF;TRA:CALERGYNVLYF
clonotype37	11	0.00418729	TRB:CASSIEGANSDYTF;TRA:CALGAYQGGRALIF;TRA:CAWGSAGNKLTF	clonotype37	17	0.00445843	TRB:CASSLGTGDTGQLYF;TRA:CALVHRGSALGRLHF;TRA:CARGSALGRLHF
clonotype38	11	0.00418729	TRB:CASSLESAETLYF;TRA:CAVTPGNNNNAPRF	clonotype38	16	0.00419617	TRB:CASSTTTNSDYTF;TRA:CAIRSGGYKVVF
clonotype39	11	0.00418729	TRB:CASSRAGGNYAEQFF;TRA:CALERGYNVLYF	clonotype39	16	0.00419617	TRB:CASSYAGTGGTEVFF;TRA:CALGDQGGRALIF
clonotype40	10	0.00380662	TRB:CASSQVGGDTQYF;TRA:CALSPLTGGNNKLTF;TRA:CPPPNTGANTGKLTF	clonotype40	16	0.00419617	TRB:CASSQVGGDTQYF;TRA:CALGALTGGNNKLTF
clonotype41	10	0.00380662	TRB:CASSPQGAGEQYF;TRA:CAVSANTGYQNFYF	clonotype41	15	0.00393391	TRB:CASSLDRQANTEVFF;TRA:CALSGGGYKLTF
clonotype42	10	0.00380662	TRB:CASSRQGAGEQYF;TRA:CVLSSNTGYQNFYF	clonotype42	15	0.00393391	TRB:CASSPLPGLGVYAEQFF;TRA:CALGDRSASLGKLQF
clonotype43	10	0.00380662	TRB:CASSRQGAGEQYF;TRA:CVLSSNTGYQNFYF	clonotype43	15	0.00393391	TRB:CASGDAHEQYF;TRA:CATYYANKMIF
clonotype44	10	0.00380662	TRB:CTCSAQINYAEQFF;TRA:CAVSLDSNYQLIW	clonotype44	14	0.00367165	TRB:CGASLSQNTLYF;TRA:CALSRGNNAPRF;TRA:CALSRNNAGAKLTF
clonotype45	10	0.00380662	TRB:CASSIVGSSAETLYF;TRA:CAVSDTGGLSGKLTF;TRA:CVLSPNMGYKLTF	clonotype45	14	0.00367165	TRB:CATGGTSAETLYF;TRA:CALAVSGSFNKLTF
clonotype46	10	0.00380662	TRB:CASGDAHEQYF;TRA:CATYYANKMIF	clonotype46	14	0.00367165	TRB:CASSLEADEQYF
clonotype47	10	0.00380662	TRB:CASGDARGLDERLFF;TRA:CALGRYGSSGNKLIF	clonotype47	13	0.00340939	TRB:CASSVGGNQDTQYF;TRA:CAISTSNTNKVVF;TRA:CALGDTGYQNFYF
clonotype48	9	0.00342596	TRB:CASSFEGGTEVFF;TRA:CALIASSSFSKLVF	clonotype48	13	0.00340939	TRB:CASSQERVEQYF;TRA:CAVSGSAGNKLTF
clonotype49	8	0.0030453	TRB:CASSHDSHQDTQYF;TRA:CAISSSNTNKVVF	clonotype49	13	0.00340939	TRB:CASGGLGGRDTQYF;TRA:CAASAFNTGNYKYVF;TRA:CALWELNYGSSGNKLIF
clonotype50	8	0.0030453	TRB:CASSQERVEVFF;TRA:CAEGAQGLTF	clonotype50	12	0.00314713	TRB:CASRSSQNTLYF;TRA:CGGSNAKLTF
clonotype51	8	0.0030453	TRB:CASSQVGGDTQYF;TRA:CALGALTGGNNKLTF	clonotype51	12	0.00314713	TRB:CASSRDRNAEQFF;TRA:CALAPRNSNNRIFF
clonotype52	8	0.0030453	TRB:CASGEGDTQYF;TRA:CATDAGGQKLVF	clonotype52	12	0.00314713	TRB:CASSLVEDTQYF;TRA:CAAFTNAYKVIF
clonotype53	8	0.0030453	TRB:CASSSLGSNYAEQFF;TRB:CTCSGGLEEQYF;TRA:CALGLNSAGNKLTF;TRA:CAVSLNTNTGKLTF	clonotype53	12	0.00314713	TRB:CASSWGSQDTQYF;TRA:CAIASSSFSKLVF;TRA:CATLANTGANTGKLTF
clonotype54	8	0.0030453	TRB:CASRKRGEGYEQYF;TRA:CAARNSNNRIFF;TRA:CAASRNSNNRIFF	clonotype54	12	0.00314713	TRB:CASSPGTGGSYEQYF;TRA:CALGRSNTNKVVF;TRA:CVVGASNTNKVVF
clonotype55	8	0.0030453	TRB:CASSYQGAGEQYF;TRB:CTCSGRDRGNTEVFF;TRA:CAVSASTGYQNFYF	clonotype55	12	0.00314713	TRB:CASGPNTEVFF;TRA:CAVSAAGNTGKLIF
clonotype56	8	0.0030453	TRB:CASSPGLGASQNTLYF;TRA:CALGERGGRALIF	clonotype56	11	0.00288487	TRB:CASSRLGGSAETLYF;TRA:CAARTSGGNYKPTF
clonotype57	8	0.0030453	TRB:CASSLESSAETLYF;TRA:CALSDSGTGSNRLTF;TRA:CAVSTGSGGKLTL	clonotype57	11	0.00288487	TRB:CASSQDSGNTLYF;TRA:CAASFYQGGRALIF
clonotype58	8	0.0030453	TRB:CASRLGGSSAETLYF;TRA:CAVWAGNTGKLIF	clonotype58	10	0.00262261	TRB:CASSLERQDTQYF;TRA:CATNSAGNKLTF
clonotype59	8	0.0030453	TRB:CASSYAGTGGTEVFF;TRA:CALGDQGGRALIF	clonotype59	10	0.00262261	TRB:CASSRQGAGEQYF;TRA:CVLSSNTGYQNFYF
clonotype60	8	0.0030453	TRB:CASSPLPGLGVYAEQFF;TRA:CALGDRSASLGKLQF	clonotype60	10	0.00262261	TRB:CASSFGQATEVFF;TRA:CALGGNQGGSAKLIF
clonotype61	7	0.00266464	TRB:CATGGTSAETLYF;TRA:CALAVSGSFNKLTF	clonotype61	10	0.00262261	TRA:CAARNNYAQGLTF
clonotype62	7	0.00266464	TRB:CASSQDSYAEQFF;TRA:CAAEASSGSWQLIF	clonotype62	10	0.00262261	TRB:CASSIEGANSDYTF;TRA:CALGAYQGGRALIF;TRA:CAWGSAGNKLTF
clonotype63	7	0.00266464	TRB:CASSVGGNQDTQYF;TRA:CAISTSNTNKVVF;TRA:CALGDTGYQNFYF	clonotype63	9	0.00236035	TRA:CAMGAGGYKVVF
clonotype64	7	0.00266464	TRB:CASSQDWGGYAEQFF;TRA:CALSDHYANKMIF	clonotype64	9	0.00236035	TRB:CASSHDSHQDTQYF;TRA:CAISSSNTNKVVF
clonotype65	6	0.00228397	TRB:CASSLVEDTQYF;TRA:CAAFTNAYKVIF	clonotype65	9	0.00236035	TRA:CAAGSGGAGNKLTF
clonotype66	6	0.00228397	TRB:CASSAWSETLYF;TRA:CAASANTEGADRLTF	clonotype66	9	0.00236035	TRB:CASSAPGGGTEVFF;TRA:CAASRNNNNAPRF
clonotype67	6	0.00228397	TRB:CGVQGNQDTQYF;TRA:CAARRNSNNRIFF	clonotype67	9	0.00236035	TRB:CASSQQGGNQAPLF;TRA:CAARNNYAQGLTF
clonotype68	6	0.00228397	TRB:CASRMDRDGNTLYF;TRA:CAMIGGYNQGKLIF	clonotype68	9	0.00236035	TRB:CASSLDGENTLYF;TRA:CALRANYGSSGNKLIF
clonotype69	6	0.00228397	TRB:CASSLDQGSEQYF;TRA:CAARTNYNQGKLIF	clonotype69	8	0.00209809	TRB:CASSQERVEVFF;TRA:CAEGAQGLTF;TRA:CAVGDSAGNKLTF
clonotype70	6	0.00228397	TRB:CASSLDGENTLYF;TRA:CALRANYGSSGNKLIF	clonotype70	8	0.00209809	TRB:CASRMDRDGNTLYF
clonotype71	6	0.00228397	TRB:CASSQAGTLYNSPLYF;TRA:CAASVGYGNEKITF	clonotype71	8	0.00209809	TRB:CASRMDRDGNTLYF;TRA:CAMIGGYNQGKLIF
clonotype72	6	0.00228397	TRB:CASSLETANTEVFF;TRA:CAVSEGTNAYKVIF	clonotype72	8	0.00209809	TRB:CGAKTGGPDTQYF;TRA:CAVRSGTGGYKVVF
clonotype73	6	0.00228397	TRB:CASSLDWGNAEQFF;TRA:CALSPSSNTNKVVF	clonotype73	8	0.00209809	TRB:CASRTGGARYEQYF;TRA:CASDSNYQLIW
clonotype74	6	0.00228397	TRB:CASRSGGRGTEVFF;TRA:CALEGYTEGADRLTF	clonotype74	8	0.00209809	TRA:CVLSRNMGYKLTF
clonotype75	6	0.00228397	TRB:CASSRLGGSAETLYF;TRA:CAARTSGGNYKPTF	clonotype75	8	0.00209809	TRB:CASSLDRPNSDYTF;TRA:CAASVQGGRALIF
clonotype76	6	0.00228397	TRB:CTCSAPVGYYAEQFF;TRA:CAVSQGSGGSNAKLTF	clonotype76	8	0.00209809	TRB:CASSLETANTEVFF;TRA:CAVSEGTNAYKVIF
clonotype77	6	0.00228397	TRB:CASGETGLNTEVFF;TRB:CASSLEAGGAGEQYF;TRA:CAASTGSGGKLTL	clonotype77	8	0.00209809	TRB:CTCSAAGTNERLFF;TRA:CAASARNNNAPRF
clonotype78	5	0.00190331	TRB:CASRSSQNTLYF;TRA:CGGSNAKLTF	clonotype78	8	0.00209809	TRB:CASRLGGSSAETLYF;TRA:CAVWAGNTGKLIF
clonotype79	5	0.00190331	TRB:CGASLSQNTLYF;TRA:CALSRGNNAPRF;TRA:CALSRNNAGAKLTF	clonotype79	8	0.00209809	TRB:CASGRQGIGTEVFF;TRA:CALRNTEGADRLTF
clonotype80	5	0.00190331	TRB:CASSEGANTEVFF;TRA:CATPTGANTGKLTF	clonotype80	8	0.00209809	TRB:CASSLTYSGNTLYF;TRB:CASSPGLGGRDTLYF;TRA:CALSDLSNTNKVVF
clonotype81	5	0.00190331	TRB:CGARDSGGNTEVFF;TRA:CALFNTNTGKLTF	clonotype81	7	0.00183582	TRB:CASSPTGGDTQYF;TRB:CTCSAGGISNERLFF;TRA:CAVSGGSNYKLTF;TRA:CILRVAGGNNKLTF
clonotype82	5	0.00190331	TRB:CASSPDGGNSPLYF;TRB:CTCSGRDRGNTEVFF;TRA:CALSTVSGGSNAKLTF	clonotype82	7	0.00183582	TRB:CGARQTSAETLYF;TRA:CAASAAGSGGKLTL
clonotype83	5	0.00190331	TRB:CASRHREGYAEQFF;TRA:CAASGPGNTGKLIF	clonotype83	7	0.00183582	TRB:CASTETSNTEVFF;TRA:CAASMAGGYKVVF;TRA:CALGAPGTGGYKVVF
clonotype84	5	0.00190331	TRB:CASSLEGGLEQYF;TRA:CAARPYGNEKITF	clonotype84	7	0.00183582	TRB:CASSQDWGGYAEQFF;TRA:CALSDHYANKMIF
clonotype85	5	0.00190331	TRB:CASSFGQATEVFF;TRA:CALGGNQGGSAKLIF	clonotype85	7	0.00183582	TRB:CASSLDWGNTGQLYF;TRA:CAGGFYGNEKITF;TRA:CAVSRGNTGGLSGKLTF
clonotype86	5	0.00190331	TRB:CASSHGTDSGNTLYF;TRA:CAMALPGTGSNRLTF;TRA:CAPTGNTGKLIF	clonotype86	7	0.00183582	TRB:CASSLGGPGTEVFF;TRB:CASSQEGQGYNSPLYF;TRA:CALPSDYSNNRLTL
clonotype87	5	0.00190331	TRB:CASGPNTEVFF;TRA:CAVSAAGNTGKLIF	clonotype87	7	0.00183582	TRB:CASSLDRGGAGAETLYF;TRA:CAASRNYNQGKLIF
clonotype88	5	0.00190331	TRB:CASSQETGEGEQYF;TRA:CAVSPGTGGYKVVF	clonotype88	7	0.00183582	TRB:CASGAGQGYAEQFF;TRA:CALSDRGNGAGNTGKLIF
clonotype89	5	0.00190331	TRB:CASSRGPDRGYTQYF;TRA:CAVGGSNAKLTF	clonotype89	6	0.00157356	TRA:CANSGYNKLTF
clonotype90	5	0.00190331	TRB:CASSQEGANYAEQFF;TRA:CAAGNRIFF	clonotype90	6	0.00157356	TRB:CGARSGGRNEQYF;TRA:CALSGYQGGSAKLIF
clonotype91	5	0.00190331	TRB:CASSFAADTGQLYF;TRB:CASSMYTYEQYF;TRA:CAASAGFASALTF	clonotype91	6	0.00157356	TRB:CASSVGRDTEVFF;TRA:CALRGSNAKLTF
clonotype92	5	0.00190331	TRB:CASSLRDWGNAEQFF;TRB:CSSVQGSNERLFF;TRA:CAASRNTNKVVF	clonotype92	6	0.00157356	TRB:CASSQGTGGSQNTLYF;TRB:CGVQGNQDTQYF;TRA:CAARRNSNNRIFF
clonotype93	5	0.00190331	TRB:CASSLEGASQNTLYF	clonotype93	6	0.00157356	TRA:CAMSLPGGAKLTF
clonotype94	5	0.00190331	TRB:CASGGLGGRDTQYF;TRA:CAASAFNTGNYKYVF;TRA:CALWELNYGSSGNKLIF	clonotype94	6	0.00157356	TRB:CAWSAGTANTGQLYF;TRA:CAVSEGSGGNYKPTF
clonotype95	5	0.00190331	TRB:CASGDFVRGSSYEQYF;TRA:CAMERNYQLIW	clonotype95	6	0.00157356	TRB:CASSQGGHNQDTQYF;TRB:CASSRTINQDTQYF;TRA:CAPGTGNTGKLIF
clonotype96	4	0.00152265	TRB:CASGDSQDTQYF;TRA:CALNYNVLYF;TRA:CATSGTYQRF	clonotype96	6	0.00157356	TRB:CASSREGPDTQYF;TRA:CAAEAGNYAQGLTF
clonotype97	4	0.00152265	TRB:CSSRQGSNERLFF;TRA:CAFSGTYQRF	clonotype97	6	0.00157356	TRB:CASSLEDTQYF;TRB:CASSQVGGLEQYF;TRA:CAARNNYAQGLTF
clonotype98	4	0.00152265	TRB:CASSPTGGDTQYF;TRA:CALSGATGGNNKLTF	clonotype98	6	0.00157356	TRA:CATKGQSNYNVLYF
clonotype99	4	0.00152265	TRB:CASSSGLGGGAETLYF;TRA:CAGSRGSNAKLTF	clonotype99	6	0.00157356	TRB:CASSHRGDTEVFF;TRA:CALVDQGNYQLIW
clonotype100	4	0.00152265	TRB:CASSNRENTLYF;TRA:CAIGHTGYQNFYF	clonotype100	6	0.00157356	TRB:CASSLDSYAEQFF;TRA:CAAEYSAGNKLTF
clonotype101	4	0.00152265	TRB:CASSLEADEQYF;TRA:CAMGAGNTGKLIF	clonotype101	6	0.00157356	TRB:CASGDARGLDERLFF;TRB:CASSLESAETLYF;TRA:CAVTPGNNNNAPRF
clonotype102	4	0.00152265	TRB:CASSYQGAGEQYF;TRA:CVLSASTGYQNFYF	clonotype102	6	0.00157356	TRB:CASRKRGEGYEQYF;TRA:CAARNSNNRIFF;TRA:CAASRNSNNRIFF
clonotype103	4	0.00152265	TRB:CASSLGVQGTEVFF;TRA:CALNTGYQNFYF	clonotype103	6	0.00157356	TRA:CAVSANTGYQNFYF
clonotype104	4	0.00152265	TRB:CASSQDPGKDTQYF;TRA:CAGGTGGYKVVF	clonotype104	6	0.00157356	TRB:CASSRENSGNTLYF;TRA:CAIDRNNAGAKLTF;TRA:CANSGYNKLTF;TRA:CILRDSGGSNYKLTF
clonotype105	4	0.00152265	TRB:CASSQQGGNQAPLF;TRA:CAARNNYAQGLTF	clonotype105	6	0.00157356	TRB:CASSLQGIAERLFF;TRB:CASSSPQGNYAEQFF;TRA:CAMERGYNVLYF
clonotype106	4	0.00152265	TRB:CASSLDRPNSDYTF;TRA:CAASVQGGRALIF	clonotype106	6	0.00157356	TRB:CASSLESSAETLYF;TRA:CALSDSGTGSNRLTF;TRA:CAVSTGSGGKLTL
clonotype107	4	0.00152265	TRB:CASSLESGEDTQYF	clonotype107	6	0.00157356	TRB:CASSRGPDRGYTQYF;TRA:CAVGGSNAKLTF
clonotype108	4	0.00152265	TRB:CASSLGGPGTEVFF;TRA:CALPSDYSNNRLTL	clonotype108	6	0.00157356	TRB:CASSLEGEEQYF;TRA:CAVSEGTNTGKLTF
clonotype109	4	0.00152265	TRB:CTCSAGVHAEQFF;TRA:CAASAPNTGKLTF	clonotype109	6	0.00157356	TRB:CASSPDWANTGQLYF;TRA:CALERNAGAKLTF
clonotype110	4	0.00152265	TRB:CASSMDGQDTQYF;TRB:CTCSAAGGTNSPLYF;TRA:CAATGANTGKLTF	clonotype110	6	0.00157356	TRB:CASSLELGSNERLFF;TRB:CASSVARSYNSPLYF;TRA:CAASQMSNYNVLYF
clonotype111	4	0.00152265	TRB:CASSLGTGDTGQLYF;TRA:CALVHRGSALGRLHF;TRA:CARGSALGRLHF	clonotype111	6	0.00157356	TRB:CASGGLGASAETLYF;TRB:CASSLGGGTEVFF;TRA:CALGGPVSTGGNNKLTF
clonotype112	4	0.00152265	TRB:CASGPGTSNTEVFF;TRA:CALSDRNVGDNSKLIW;TRA:CAVSGPNTGKLTF	clonotype112	6	0.00157356	TRB:CASGDAGTGQLYF
clonotype113	4	0.00152265	TRB:CASGDAGGGAETLYF;TRA:CAATAGSGGKLTL;TRA:CAVVSGGSNAKLTF	clonotype113	6	0.00157356	TRB:CASGPGTSNTEVFF;TRA:CALSDRNVGDNSKLIW;TRA:CAVSGPNTGKLTF
clonotype114	4	0.00152265	TRB:CASGWGVFNQDTQYF;TRA:CAARRSSNTNKVVF;TRA:CAASHNTGYQNFYF	clonotype114	6	0.00157356	TRB:CASGDARGLDERLFF;TRA:CALGRYGSSGNKLIF
clonotype115	4	0.00152265	TRB:CASSLTYSGNTLYF;TRA:CALSDLSNTNKVVF	clonotype115	6	0.00157356	TRA:CALSPLTGGNNKLTF
clonotype116	3	0.00114199	TRB:CASSSGVNQDTQYF;TRA:CAADMGYKLTF	clonotype116	5	0.0013113	TRB:CGARAASAETLYF;TRA:CALVNNAGAKLTF
clonotype117	3	0.00114199	TRB:CASSTTTNSDYTF;TRA:CAIRSGGYKVVF	clonotype117	5	0.0013113	TRA:CAIVLSGSFNKLTF
clonotype118	3	0.00114199	TRB:CASSLQGIAERLFF;TRB:CASSSPQGNYAEQFF;TRA:CAMERGYNVLYF	clonotype118	5	0.0013113	TRB:CASSRGHQDTQYF;TRA:CILNNAGAKLTF
clonotype119	3	0.00114199	TRB:CASSLDSGQDERLFF;TRA:CATSNYGNEKITF	clonotype119	5	0.0013113	TRB:CASSPDWGGAEQFF;TRA:CAVSAGSGTYQRF
clonotype120	3	0.00114199	TRB:CASSQERQGLYF	clonotype120	5	0.0013113	TRB:CASSMGGNQDTQYF;TRA:CAMSSSNTNKVVF
clonotype121	3	0.00114199	TRA:CANSGYNKLTF	clonotype121	5	0.0013113	TRB:CAWSPSGTGNTEVFF;TRA:CAVRRNYAQGLTF
clonotype122	3	0.00114199	TRB:CSSSHLALNQDTQYF;TRA:CAVYSNTNKVVF	clonotype122	5	0.0013113	TRB:CASSSGVNQDTQYF;TRA:CAADMGYKLTF
clonotype123	3	0.00114199	TRB:CASSAPGGGTEVFF;TRA:CAASRNNNNAPRF	clonotype123	5	0.0013113	TRB:CASSLDQGSEQYF;TRA:CAARTNYNQGKLIF
clonotype124	3	0.00114199	TRB:CASLRGLSGNTLYF	clonotype124	5	0.0013113	TRB:CASSQAGTLYNSPLYF
clonotype125	3	0.00114199	TRB:CSSKDWGNTGQLYF;TRA:CAASALTF;TRA:CAVSPTASLGKLQF	clonotype125	5	0.0013113	TRB:CASSLGTGANTGQLYF;TRA:CAVSMPTNAYKVIF
clonotype126	3	0.00114199	TRB:CASSQETGPLYF;TRA:CAVRDPSMGYKLTF	clonotype126	5	0.0013113	TRB:CASRTGGARYEQYF
clonotype127	3	0.00114199	TRB:CAWRTRDRNNERLFF;TRA:CAATSNSAGNKLTF	clonotype127	5	0.0013113	TRB:CASSQAGTLYNSPLYF;TRA:CAASVGYGNEKITF
clonotype128	3	0.00114199	TRB:CASSRDRNAEQFF;TRA:CALAPRNSNNRIFF	clonotype128	5	0.0013113	TRB:CASSLDWGNAEQFF;TRA:CALSPSSNTNKVVF
clonotype129	3	0.00114199	TRB:CASSRQGAFEQYF;TRA:CAVSGNTGYQNFYF;TRA:CTGTTSSSFSKLVF	clonotype129	5	0.0013113	TRB:CASRRDIISNERLFF;TRA:CAVSLNTGANTGKLTF
clonotype130	3	0.00114199	TRB:CASSATVNQDTQYF;TRA:CAIGGGNTGKLIF	clonotype130	5	0.0013113	TRB:CASSLEAGGAGEQYF;TRB:CASSTGTGGAQNTLYF;TRA:CAASTGSGGKLTL
clonotype131	3	0.00114199	TRB:CAWSPSGTGNTEVFF;TRA:CAVRRNYAQGLTF	clonotype131	5	0.0013113	TRB:CASSLAGGGQNTLYF;TRA:CALGPSNAYKVIF
clonotype132	3	0.00114199	TRB:CASSLYQDTQYF;TRA:CATDPRGLSGKLTF	clonotype132	5	0.0013113	TRB:CTCSAVGGGNYEQYF;TRA:CAMERPNNAGAKLTF
clonotype133	3	0.00114199	TRB:CASSLEGERLFF;TRA:CAVSAGTNTGKLTF	clonotype133	5	0.0013113	TRA:CPPPNTGANTGKLTF
clonotype134	3	0.00114199	TRB:CGARDLTGGPYEQYF;TRA:CALSEVNMGYKLTF	clonotype134	5	0.0013113	TRB:CASGEGDTQYF;TRA:CATDAGGQKLVF
clonotype135	3	0.00114199	TRB:CASSLERDTQYF;TRA:CALRPPDYSNNRLTL	clonotype135	5	0.0013113	TRB:CASGDSQDTQYF;TRA:CALNYNVLYF;TRA:CATSGTYQRF
clonotype136	3	0.00114199	TRB:CASSQDTGGDYEQYF;TRA:CAASIVSNYNVLYF	clonotype136	5	0.0013113	TRB:CASGDFVRGSSYEQYF;TRA:CAMERNYQLIW
clonotype137	3	0.00114199	TRB:CASSSNSAETLYF;TRA:CASSGGSNAKLTF	clonotype137	4	0.00104904	TRB:CASGVGTGAFYEQYF;TRA:CAAVSGTYQRF
clonotype138	3	0.00114199	TRB:CASSTGQYQDTQYF;TRA:CAAGSALGRLHF	clonotype138	4	0.00104904	TRB:CASSEGSNTLYF;TRA:CALSDQGGSAKLIF
clonotype139	3	0.00114199	TRB:CASSLGKNTGQLYF;TRA:CAVSESRYNQGKLIF	clonotype139	4	0.00104904	TRB:CASSAWSETLYF;TRA:CAASANTEGADRLTF
clonotype140	3	0.00114199	TRB:CASSQESLGLAETLYF;TRA:CATGNYKYVF	clonotype140	4	0.00104904	TRB:CSSKDWGNTGQLYF;TRA:CAASALTF;TRA:CAVSPTASLGKLQF
clonotype141	3	0.00114199	TRA:CAVSANTGYQNFYF	clonotype141	4	0.00104904	TRB:CASSQERVEQYF;TRB:CAWSLGTGFNERLFF;TRA:CAVSDSAGNKLTF
clonotype142	3	0.00114199	TRB:CASSPGQNTGQLYF;TRA:CAMVFQGGRALIF	clonotype142	4	0.00104904	TRB:CGARDSGGNTEVFF;TRA:CALFNTNTGKLTF
clonotype143	3	0.00114199	TRB:CASSRENSGNTLYF;TRA:CAIDRNNAGAKLTF;TRA:CILRDSGGSNYKLTF	clonotype143	4	0.00104904	TRB:CASSQDRQNTGQLYF;TRA:CVLGDRSNYQLIW
clonotype144	3	0.00114199	TRB:CASSLESSAETLYF;TRA:CAVSGSSGNKLIF	clonotype144	4	0.00104904	TRB:CASSLEGERLFF;TRA:CAVSAGTNTGKLTF
clonotype145	3	0.00114199	TRB:CASSLSDSSFQNTLYF;TRA:CAVRVTGSGGKLTL	clonotype145	4	0.00104904	TRB:CASSLYQDTQYF;TRA:CATDPRGLSGKLTF
clonotype146	3	0.00114199	TRB:CASSLPVAPLF;TRB:CASSLVGLVAETLYF;TRA:CALGNNYAQGLTF	clonotype146	4	0.00104904	TRB:CASSSSQNTLYF;TRA:CAALSSGSWQLIF;TRA:CAVSLGGNMGYKLTF
clonotype147	3	0.00114199	TRB:CASSLDGTGGYEQYF;TRA:CALITGNTGKLIF	clonotype147	4	0.00104904	TRB:CASSLQGAGTLYF;TRA:CAVSANTGYQNFYF
clonotype148	3	0.00114199	TRB:CASSLAGGGQNTLYF;TRA:CALGPSNAYKVIF	clonotype148	4	0.00104904	TRB:CGARDLTGGPYEQYF;TRA:CALSEVNMGYKLTF
clonotype149	3	0.00114199	TRB:CASSMDGQDTQYF;TRB:CTCSAAGGTNSPLYF;TRA:CSASINMGYKLTF	clonotype149	4	0.00104904	TRB:CASSLGDKNTLYF;TRA:CALDGSGGKLTL
clonotype150	3	0.00114199	TRB:CTCSAVGGGNYEQYF;TRA:CAMERPNNAGAKLTF	clonotype150	4	0.00104904	TRB:CASSQDPGKDTQYF;TRA:CAGGTGGYKVVF
clonotype151	3	0.00114199	TRA:CPPPNTGANTGKLTF	clonotype151	4	0.00104904	TRB:CASSQESLGLAETLYF;TRA:CATGNYKYVF
clonotype152	3	0.00114199	TRB:CASGVTGESPLYF;TRA:CALSERGTNTGKLTF	clonotype152	4	0.00104904	TRB:CASSPLGAQDTQYF;TRA:CALGVNYNQGKLIF;TRA:CALIVGDNSKLIW
clonotype153	3	0.00114199	TRB:CASGDSGGRNERLFF;TRA:CALGPYGSSGNKLIF;TRA:CALSRNNAGAKLTF	clonotype153	4	0.00104904	TRB:CASSQEGQGYNSPLYF;TRA:CALSDHQGGRALIF;TRA:CALSVNTGYQNFYF
clonotype154	2	0.000761325	TRB:CASSQDPGGAEQYF;TRA:CAASAGNKLTF;TRA:CAGNNRIFF	clonotype154	4	0.00104904	TRB:CASSPDGGNSPLYF;TRA:CALSTVSGGSNAKLTF
clonotype155	2	0.000761325	TRB:CGARDTNQAPLF;TRA:CAVSLDTNAYKVIF	clonotype155	4	0.00104904	TRB:CASGDSGGRNERLFF;TRA:CALGPYGSSGNKLIF
clonotype156	2	0.000761325	TRB:CAWSLGLNQDTQYF;TRA:CAPRGGNTGKLIF	clonotype156	4	0.00104904	TRB:CASGRGTGGAAETLYF;TRB:CASSITGGNQAPLF;TRA:CALERNAGAKLTF
clonotype157	2	0.000761325	TRB:CAWSPGQYTEVFF;TRA:CAVVSNYNVLYF	clonotype157	4	0.00104904	TRB:CASSSGLGGGAETLYF;TRA:CAGSRGSNAKLTF
clonotype158	2	0.000761325	TRB:CGAKTGGPDTQYF;TRA:CAVRSGTGGYKVVF	clonotype158	4	0.00104904	TRB:CASGDASEQYF;TRA:CATNYANKMIF
clonotype159	2	0.000761325	TRB:CACQGAAYNSPLYF;TRA:CEGANTGKLTF	clonotype159	4	0.00104904	TRB:CASDRKEYEQYF;TRA:CAIDRNNAGAKLTF
clonotype160	2	0.000761325	TRB:CASSPNSDYTF;TRA:CAASPTSGGNYKPTF	clonotype160	4	0.00104904	TRB:CASGGLGYAEQFF;TRA:CAIAGNMGYKLTF
clonotype161	2	0.000761325	TRB:CASNTGGVQDTQYF;TRB:CASSPPGLGEQYF;TRA:CAMERGGKLTF	clonotype161	4	0.00104904	TRB:CASGAGTANTEVFF;TRA:CAVSGPNTGKLTF
clonotype162	2	0.000761325	TRB:CAWSVTFANTEVFF;TRA:CAASSGSWQLIF	clonotype162	4	0.00104904	TRB:CASSLDWDSPLYF;TRA:CALSDPTNAYKVIF
clonotype163	2	0.000761325	TRB:CGARVTGFTGQLYF;TRA:CAAGGTGSGGKLTL	clonotype163	3	0.000786782	TRB:CASGPNTEVFF;TRA:CAVSAAGNTGKLIF
clonotype164	2	0.000761325	TRB:CASGGEYNSPLYF;TRA:CVLALSSGSWQLIF	clonotype164	3	0.000786782	TRB:CASSQERIEVFF;TRA:CAVSAGSGTYQRF
clonotype165	2	0.000761325	TRB:CASSLRDQNTLYF;TRA:CAARRNAGAKLTF	clonotype165	3	0.000786782	TRB:CASSQERTEVFF;TRA:CAVDTNTGKLTF
clonotype166	2	0.000761325	TRB:CASSQQGRGQAPLF;TRA:CATDVDSGTYQRF	clonotype166	3	0.000786782	TRB:CASSEGANTEVFF;TRA:CATPTGANTGKLTF
clonotype167	2	0.000761325	TRB:CASSQELEDTQYF;TRA:CAVSGKGNNRIFF	clonotype167	3	0.000786782	TRB:CASSLRDWGNAEQFF;TRB:CSSVQGSNERLFF;TRA:CAASRNTNKVVF
clonotype168	2	0.000761325	TRB:CASSLVGREVFF;TRA:CALGDQQGTGSKLSF	clonotype168	3	0.000786782	TRB:CASSLDRGLDNQAPLF;TRA:CALERGNYAQGLTF
clonotype169	2	0.000761325	TRB:CASSSSQNTLYF;TRA:CAALSSGSWQLIF	clonotype169	3	0.000786782	TRB:CASGDAGTGQLYF;TRB:CSSSHLALNQDTQYF;TRA:CAVYSNTNKVVF
clonotype170	2	0.000761325	TRB:CASSWQGAGEQYF;TRA:CVLSANTGYQNFYF	clonotype170	3	0.000786782	TRB:CASSDGQNTGQLYF;TRA:CALMNNNAGAKLTF
clonotype171	2	0.000761325	TRB:CASSRTINQDTQYF;TRA:CAPGTGNTGKLIF	clonotype171	3	0.000786782	TRB:CGARVTGFTGQLYF;TRA:CAAGGTGSGGKLTL
clonotype172	2	0.000761325	TRB:CASSLNTGQLYF;TRA:CALSDWGNYQLIW	clonotype172	3	0.000786782	TRB:CACQGAAYNSPLYF;TRA:CEGANTGKLTF
clonotype173	2	0.000761325	TRB:CASSDAGGGAETLYF;TRA:CAASRGGAGNKLTF	clonotype173	3	0.000786782	TRB:CAWSLGLNQDTQYF;TRA:CAPRGGNTGKLIF
clonotype174	2	0.000761325	TRB:CASSRTGARTLYF;TRA:CAVSAGDYAQGLTF	clonotype174	3	0.000786782	TRB:CASSQETGPLYF;TRA:CAVRDPSMGYKLTF;TRA:CVLSRNMGYKLTF
clonotype175	2	0.000761325	TRB:CASSSSSYEQYF;TRA:CALRMDTNAYKVIF;TRA:CAVQPGNTGKLIF	clonotype175	3	0.000786782	TRB:CASSDGLGQDTQYF;TRA:CALRGNSNNRIFF
clonotype176	2	0.000761325	TRB:CASSLEAGEQYF;TRA:CAVGTGNTGKLIF	clonotype176	3	0.000786782	TRB:CASSQGGFTEVFF;TRA:CALSPGGSGSWQLIF
clonotype177	2	0.000761325	TRB:CASSLEGDEQYF;TRA:CALGAPPNNRIFF;TRA:CAVSVGTNTGKLTF	clonotype177	3	0.000786782	TRB:CASSQELEDTQYF;TRA:CAVSGKGNNRIFF
clonotype178	2	0.000761325	TRB:CASSQVGGLEQYF;TRA:CAARNNYAQGLTF	clonotype178	3	0.000786782	TRB:CASSLEEDTQYF;TRA:CADNVGDNSKLIW;TRA:CVLRYSNNRIFF
clonotype179	2	0.000761325	TRB:CASSWDRSYEQYF;TRA:CAASANNAGAKLTF;TRA:CAVSNNNAGAKLTF	clonotype179	3	0.000786782	TRB:CASSPDSYEQYF;TRA:CALSASNTNKVVF;TRA:CVLSLSSGSWQLIF
clonotype180	2	0.000761325	TRB:CASGAQGYNQAPLF;TRA:CAMRASSGSWQLIF	clonotype180	3	0.000786782	TRB:CASSQERAGNTLYF;TRA:CAAADSAGNKLTF
clonotype181	2	0.000761325	TRB:CASSTGGGQDTQYF;TRA:CATDTGANTGKLTF	clonotype181	3	0.000786782	TRB:CASSWDRSYEQYF;TRA:CAVSNNNAGAKLTF
clonotype182	2	0.000761325	TRB:CAWSLGPTNSDYTF;TRA:CSGWNSGTYQRF	clonotype182	3	0.000786782	TRB:CASSPGQGNTEVFF;TRA:CALIPNYNQGKLIF
clonotype183	2	0.000761325	TRB:CASSLGDKNTLYF;TRA:CAIVLSGSFNKLTF;TRA:CALDGSGGKLTL	clonotype183	3	0.000786782	TRB:CASSPQGANSPLYF;TRA:CAAGLTGNTGKLIF;TRA:CAVSLTGYQNFYF
clonotype184	2	0.000761325	TRB:CASSRLGGPTGQLYF;TRA:CAIHTNTGKLTF;TRA:CAMEPLPGTGSNRLTF	clonotype184	3	0.000786782	TRB:CASSLESNTEVFF;TRA:CSARDNNNAPRF
clonotype185	2	0.000761325	TRB:CASSQDRQNTGQLYF;TRA:CVLGDRSNYQLIW	clonotype185	3	0.000786782	TRB:CASSRQLYAEQFF;TRA:CAASALNSNNRIFF;TRA:CVLNYGSSGNKLIF
clonotype186	2	0.000761325	TRB:CASSLEAGGEVFF;TRA:CALSIGTASLGKLQF	clonotype186	3	0.000786782	TRB:CASSQDRSNSDYTF;TRA:CALSDLGTNSAGNKLTF
clonotype187	2	0.000761325	TRB:CASSPRTGSAETLYF;TRA:CALGAGNNYAQGLTF	clonotype187	3	0.000786782	TRB:CASSQDSYAEQFF;TRA:CAAEASSGSWQLIF
clonotype188	2	0.000761325	TRB:CASSSSQNTLYF;TRA:CAALSSGSWQLIF;TRA:CAVSLGGNMGYKLTF	clonotype188	3	0.000786782	TRB:CASSLRANSDYTF;TRA:CAASATFSKLVF
clonotype189	2	0.000761325	TRB:CASSQERVEQYF;TRA:CAVSDSAGNKLTF	clonotype189	3	0.000786782	TRB:CASSLNINQAPLF;TRA:CAMREGQKRGYQNFYF;TRA:CAVVASSSFSKLVF
clonotype190	2	0.000761325	TRB:CASSLAQGAETLYF;TRA:CAARYTGYQNFYF	clonotype190	3	0.000786782	TRB:CASGGEYNSPLYF;TRA:CVLALSSGSWQLIF
clonotype191	2	0.000761325	TRB:CASSPDTNTGQLYF;TRA:CAASTRGSALGRLHF	clonotype191	3	0.000786782	TRB:CASSQERVEQYF;TRA:CAVSASAGNKLTF
clonotype192	2	0.000761325	TRB:CASSWGTANERLFF;TRA:CALSDPNNRIFF	clonotype192	3	0.000786782	TRB:CASSPGQNTGQLYF;TRA:CAMVFQGGRALIF
clonotype193	2	0.000761325	TRB:CASSQDPISNERLFF;TRA:CAASPNYAQGLTF	clonotype193	3	0.000786782	TRB:CASSSGQKNTEVFF;TRA:CALRGSGGSNYKLTF
clonotype194	2	0.000761325	TRB:CASSQDGGGNQAPLF;TRA:CAVRITGNTGKLIF	clonotype194	3	0.000786782	TRB:CTCSAAGQQAPLF;TRA:CAVTFSGGSNAKLTF
clonotype195	2	0.000761325	TRB:CASSLVLGGGTLYF;TRA:CAASENTNKVVF	clonotype195	3	0.000786782	TRB:CTCSAGINTEVFF;TRA:CAASAPNTGKLTF
clonotype196	2	0.000761325	TRB:CASSLDGRGNTLYF;TRA:CAASPNNNNAPRF	clonotype196	3	0.000786782	TRB:CASSQGTGGSQNTLYF;TRA:CALSDPNTGKLTF
clonotype197	2	0.000761325	TRB:CASSLEGTAGNTLYF;TRA:CALASSSFSKLVF	clonotype197	3	0.000786782	TRB:CASSQGTGGSQNTLYF;TRA:CALSDPNTGKLTF
clonotype198	2	0.000761325	TRB:CASSIQGSSGNTLYF;TRA:CAASEWNAGAKLTF	clonotype198	3	0.000786782	TRB:CASSPPGQFYEQYF;TRA:CAVSIGTNTGKLTF
clonotype199	2	0.000761325	TRB:CASSLEGASQNTLYF;TRA:CAVGGSNAKLTF	clonotype199	3	0.000786782	TRB:CASSQQRQGANTEVFF;TRA:CAASMDYNVLYF;TRA:CARNSGGSNYKLTF
clonotype200	2	0.000761325	TRB:CASSLEGGSNERLFF;TRA:CALGDLWYGSSGNKLIF	clonotype200	3	0.000786782	TRB:CASSPRSGGFYAEQFF;TRA:CALRAGSGGKLTL
clonotype201	2	0.000761325	TRB:CASSPRLGGLTGQLYF;TRA:CAASAPNTGKLTF	clonotype201	3	0.000786782	TRB:CASSQETGEGEQYF;TRA:CAVSPGTGGYKVVF
clonotype202	2	0.000761325	TRB:CTCSAVDRANTEVFF;TRA:CIVTVNSNNRIFF	clonotype202	3	0.000786782	TRB:CASSSVSGYAEQFF;TRA:CARASSGSWQLIF
clonotype203	2	0.000761325	TRB:CGARDWGGAETLYF;TRA:CALGDNTGYQNFYF	clonotype203	3	0.000786782	TRB:CASSLGTAPGNTLYF;TRA:CALGSSALGRLHF
clonotype204	2	0.000761325	TRB:CTCSAVDRGHTGQLYF;TRA:CALSHNYAQGLTF	clonotype204	3	0.000786782	TRB:CASRSGGRGTEVFF;TRA:CALEGYTEGADRLTF
clonotype205	2	0.000761325	TRB:CASSIDRHNYAEQFF;TRA:CAVSATGGNNKLTF	clonotype205	3	0.000786782	TRB:CASSLGGQSAETLYF;TRA:CALSMWGGRALIF
clonotype206	2	0.000761325	TRB:CTCSALPGQISAETLYF;TRA:CAIDITGNTGKLIF	clonotype206	3	0.000786782	TRB:CASSLEQPSAETLYF;TRA:CAVITGNTGKLIF
clonotype207	2	0.000761325	TRB:CASSLANTEVFF;TRA:CAAQGGRALIF	clonotype207	3	0.000786782	TRB:CASSLDGTGGYEQYF;TRA:CALITGNTGKLIF
clonotype208	2	0.000761325	TRB:CASGPQGTQYF;TRA:CAMREGSSNTNKVVF;TRA:CAVSNSNNRIFF	clonotype208	3	0.000786782	TRB:CASSLWGGDQDTQYF;TRA:CAMREGNTNKVVF
clonotype209	2	0.000761325	TRB:CASGETDEQYF;TRA:CATDPTGNTGKLIF	clonotype209	3	0.000786782	TRB:CASRKLGSSYEQYF;TRA:CALGANMGYKLTF
clonotype210	2	0.000761325	TRB:CASSLGSANTGQLYF;TRA:CAARSNMGYKLTF	clonotype210	3	0.000786782	TRB:CASSRLGASYEQYF;TRA:CALGDQRGSALGRLHF
clonotype211	2	0.000761325	TRB:CASDRKEYEQYF;TRA:CAIDRNNAGAKLTF	clonotype211	3	0.000786782	TRB:CASSLTGGSNTGQLYF;TRA:CAASPGGNNKLTF
clonotype212	2	0.000761325	TRB:CASSLDRANSDYTF;TRA:CAASAAGSGGKLTL	clonotype212	3	0.000786782	TRB:CTCSGTGGRGNTLYF;TRA:CALSITGNTGKLIF
clonotype213	2	0.000761325	TRB:CASGDAGTGQLYF;TRB:CASSQERVEQYF;TRA:CAVSANSAGNKLTF;TRA:CAVSDGGGRALIF	clonotype213	3	0.000786782	TRB:CTCSAVDRGHTGQLYF;TRA:CALSHNYAQGLTF
clonotype214	2	0.000761325	TRB:CASGAGTANTEVFF;TRA:CAVSGPNTGKLTF	clonotype214	3	0.000786782	TRB:CASSQTGGWNSPLYF;TRA:CAAGAQEGGSAKLIF
clonotype215	2	0.000761325	TRB:CASGRQGIGTEVFF;TRA:CALRNTEGADRLTF	clonotype215	3	0.000786782	TRB:CASSLGKNTGQLYF;TRA:CAVSESRYNQGKLIF
clonotype216	2	0.000761325	TRB:CASGGPGLGDTQYF;TRA:CALADTNAYKVIF;TRA:CAPPTGGNNKLTF	clonotype216	3	0.000786782	TRB:CASGGPGLGDTQYF;TRA:CALADTNAYKVIF
clonotype217	2	0.000761325	TRB:CASGAGQGYAEQFF;TRA:CALSDRGNGAGNTGKLIF	clonotype217	3	0.000786782	TRB:CASGGYSGGRDTQYF;TRA:CAVRRNSNNRIFF
clonotype218	2	0.000761325	TRB:CASSLGGRGAETLYF;TRA:CAAYNVGDNSKLIW	clonotype218	3	0.000786782	TRB:CASGGLGASAETLYF;TRA:CALGPYGSSGNKLIF
clonotype219	2	0.000761325	TRB:CASSPGTGEGERLFF;TRA:CAVSGGGSNAKLTF	clonotype219	2	0.000524521	TRB:CASGETDEQYF;TRA:CATDPTGNTGKLIF
clonotype220	2	0.000761325	TRB:CASSPDWGVNYAEQFF;TRA:CALSPRTQVVGQLTF	clonotype220	2	0.000524521	TRB:CASGDAHEQYF;TRA:CATYYANKMIF
clonotype221	1	0.000380662	TRA:CAAGNRIFF	clonotype221	2	0.000524521	TRB:CASRQNTLYF;TRA:CAMRENSNNRIFF;TRA:CAVSADNAGAKLTF
clonotype222	1	0.000380662	TRA:CAFSGTYQRF	clonotype222	2	0.000524521	TRB:CASSGGRGTLYF;TRA:CVLSLVNTGNYKYVF
clonotype223	1	0.000380662	TRA:CAFSGTYQRF	clonotype223	2	0.000524521	TRB:CASSQERVEQYF;TRA:CAAASSSFSKLVF
clonotype224	1	0.000380662	TRA:CATNYANKMIF	clonotype224	2	0.000524521	TRB:CASSQEREGVFF;TRA:CAEGAQGLTF
clonotype225	1	0.000380662	TRA:CATNYANKMIF	clonotype225	2	0.000524521	TRB:CASSQDPDQNTLYF;TRA:CAVVDTNAYKVIF
clonotype226	1	0.000380662	TRA:CILNNAGAKLTF	clonotype226	2	0.000524521	TRB:CASRVNYAEQFF;TRA:CAMREGNPSNYQLIW
clonotype227	1	0.000380662	TRB:CASSDYEQYF;TRA:CALGAYGNEKITF	clonotype227	2	0.000524521	TRB:CGAKDWGGYEQYF;TRA:CALGDYNQGKLIF
clonotype228	1	0.000380662	TRB:CAWSLGYEQYF;TRA:CAVGTGGYKVVF	clonotype228	2	0.000524521	TRB:CGAWTEGNSPLYF;TRA:CAVSTGSGGKLTL
clonotype229	1	0.000380662	TRB:CASSDEGTQYF;TRA:CVLRGGTGSKLSF	clonotype229	2	0.000524521	TRB:CASSVPGNTEVFF;TRA:CAVDSTNAYKVIF
clonotype230	1	0.000380662	TRA:CAEGAQGLTF	clonotype230	2	0.000524521	TRB:CASDRKEYEQYF;TRA:CAVRYSNNRLTL
clonotype231	1	0.000380662	TRA:CAYTGSGGKLTL	clonotype231	2	0.000524521	TRB:CAWSVTFANTEVFF;TRA:CAASSGSWQLIF
clonotype232	1	0.000380662	TRA:CAYTGSGGKLTL	clonotype232	2	0.000524521	TRB:CASRGQVEQYF;TRA:CAIDRANYNVLYF
clonotype233	1	0.000380662	TRA:CALERGYNVLYF	clonotype233	2	0.000524521	TRB:CASSLEDTQYF;TRA:CAVSEGRALIF
clonotype234	1	0.000380662	TRA:CATGTGGYKVVF	clonotype234	2	0.000524521	TRB:CGARDWGGAETLYF;TRA:CAAESFTGSGGKLTL
clonotype235	1	0.000380662	TRA:CAAERSNNRIFF	clonotype235	2	0.000524521	TRB:CASLRGLSGNTLYF;TRB:CASSLEGEGQYF;TRA:CAVSEGTNTGKLTF
clonotype236	1	0.000380662	TRB:CGARADYAEQFF	clonotype236	2	0.000524521	TRB:CASRMDRDGNTLYF;TRA:CAMIGGYNQGKLIF
clonotype237	1	0.000380662	TRB:CASGEGDTQYF;TRA:CAAPSGTYQRF	clonotype237	2	0.000524521	TRB:CASSDGTGNTEVFF;TRA:CALMNNNAGAKLTF
clonotype238	1	0.000380662	TRB:CAWSLVGVEQYF;TRA:CAIPPGNTGKLIF	clonotype238	2	0.000524521	TRB:CASSPRASAETLYF;TRA:CAAEAAAGNTGKLIF;TRA:CAIVLSGSFNKLTF
clonotype239	1	0.000380662	TRB:CASRQNTLYF;TRA:CAVRDPSMGYKLTF	clonotype239	2	0.000524521	TRB:CASTPGVSYNSPLYF;TRA:CAVSGGGGYKLTF
clonotype240	1	0.000380662	TRB:CGARRGSYEQYF;TRA:CAIDRDGSGGKLTL	clonotype240	2	0.000524521	TRB:CASSLNTGQLYF;TRA:CAASQMSNYNVLYF
clonotype241	1	0.000380662	TRB:CASRPPGQQNTLYF;TRB:CGATGLLYEQYF;TRA:CVLARRNSNNRIFF	clonotype241	2	0.000524521	TRB:CASSRQGAGEQYF;TRA:CALAGTGNYKYVF
clonotype242	1	0.000380662	TRB:CGVVRGGAEQFF;TRA:CALRGPDSNYQLIW	clonotype242	2	0.000524521	TRB:CASSYQGAGEQYF;TRA:CANSGYNKLTF;TRA:CAVSASTGYQNFYF
clonotype243	1	0.000380662	TRA:CATPIYSNNRLTL	clonotype243	2	0.000524521	TRB:CASSPGTTNSDYTF;TRA:CAVSRNEKITF
clonotype244	1	0.000380662	TRA:CAMDNNAGAKLTF	clonotype244	2	0.000524521	TRB:CASSLGGGYTEVFF;TRA:CATWAGNTGKLIF
clonotype245	1	0.000380662	TRB:CASTGGAGEQYF	clonotype245	2	0.000524521	TRB:CASSFDRSYEQYF;TRA:CAMSLPGGAKLTF
clonotype246	1	0.000380662	TRB:CASTGGAGEQYF	clonotype246	2	0.000524521	TRB:CAWSLGTANTGQLYF;TRA:CVLRPNYAQGLTF
clonotype247	1	0.000380662	TRB:CASSQERVEQYF	clonotype247	2	0.000524521	TRB:CASSLEADEQYF;TRA:CAMGAGNTGKLIF
clonotype248	1	0.000380662	TRB:CASSQERVEQYF	clonotype248	2	0.000524521	TRB:CASSRQGAGEQYF;TRA:CVLSSNTGYQNFYF
clonotype249	1	0.000380662	TRB:CASSQERAEVFF	clonotype249	2	0.000524521	TRB:CASSLEGDEQYF;TRA:CALGAPPNNRIFF;TRA:CAVSVGTNTGKLTF
clonotype250	1	0.000380662	TRB:CASSQEREGVFF	clonotype250	2	0.000524521	TRB:CASSLERDTQYF;TRA:CALRPPDYSNNRLTL
clonotype251	1	0.000380662	TRB:CASSQVGSEQYF	clonotype251	2	0.000524521	TRB:CASRTGGNTLYF;TRA:CAASERGGYKLTF
clonotype252	1	0.000380662	TRA:CATDPTGNTGKLIF	clonotype252	2	0.000524521	TRB:CASSQGTGGGETLYF;TRA:CALSDPNTNKVVF
clonotype253	1	0.000380662	TRA:CAASSSSFSKLVF	clonotype253	2	0.000524521	TRB:CASSHGTDSGNTLYF;TRA:CAACLIQQGTGSKLSF
clonotype254	1	0.000380662	TRA:CAAEGTNAYKVIF	clonotype254	2	0.000524521	TRB:CASGDSGGRNERLFF;TRB:CASSQDPGKDTQYF;TRA:CAASNYNQGKLIF;TRA:CAGGTGGYKVVF
clonotype255	1	0.000380662	TRA:CAAEAPGNYKYVF	clonotype255	2	0.000524521	TRB:CASSDGTGGAGNTLYF;TRA:CAVRSGYSNNRLTL
clonotype256	1	0.000380662	TRB:CAWSPPGRYEQYF	clonotype256	2	0.000524521	TRB:CASSLEGGTEVFF;TRA:CAVVGGSNAKLTF
clonotype257	1	0.000380662	TRA:CAAADSAGNKLTF	clonotype257	2	0.000524521	TRB:CASSADRGSAETLYF;TRB:CASSFTGGVNYAEQFF;TRA:CAASTQGGRALIF
clonotype258	1	0.000380662	TRB:CASGDSQDTQYF	clonotype258	2	0.000524521	TRB:CASSETDRGNQDTQYF;TRA:CAASNTNTGKLTF
clonotype259	1	0.000380662	TRB:CASGDSQDTQYF	clonotype259	2	0.000524521	TRB:CASSQDSQNTLYF;TRA:CAMGVNYGSSGNKLIF
clonotype260	1	0.000380662	TRB:CASSAGHQNTLYF	clonotype260	2	0.000524521	TRB:CASSFGTGEYEQYF;TRA:CAVSASSNTNKVVF
clonotype261	1	0.000380662	TRB:CASSAGHQNTLYF	clonotype261	2	0.000524521	TRB:CTCSGGLEEQYF;TRA:CALGLNSAGNKLTF;TRA:CAVSLNTNTGKLTF
clonotype262	1	0.000380662	TRB:CGAKDWGGYEQYF	clonotype262	2	0.000524521	TRB:CASSQDTGGDYEQYF;TRA:CAASIVSNYNVLYF;TRA:CALWELGGADRLTF
clonotype263	1	0.000380662	TRB:CGASPAANTEVFF	clonotype263	2	0.000524521	TRB:CTCSAREDTQYF;TRA:CAMRDGGSALGRLHF
clonotype264	1	0.000380662	TRB:CASSQERAEVFF;TRA:CALSRGNNAPRF	clonotype264	2	0.000524521	TRB:CASSSGLGYEQYF;TRA:CAASGNMGYKLTF
clonotype265	1	0.000380662	TRB:CASSQERQGLYF;TRA:CASGSWQLIF	clonotype265	2	0.000524521	TRB:CASSPGTGGNSYEQYF;TRA:CAAIHTNTGKLTF;TRA:CAASMRGSSGNKLIF
clonotype266	1	0.000380662	TRB:CGARQGANSDYTF;TRA:CAAEASGTYQRF	clonotype266	2	0.000524521	TRB:CASSRVPDSNSDYTF;TRA:CAVSTNAGAKLTF
clonotype267	1	0.000380662	TRB:CAWSLEGRGEQYF;TRA:CAMEPGNTGKLIF	clonotype267	2	0.000524521	TRB:CASSLEFSNERLFF;TRA:CAASMAGGYKVVF
clonotype268	1	0.000380662	TRB:CASDRKEYEQYF;TRA:CAIDRNNAGAKLTF	clonotype268	2	0.000524521	TRB:CASSQEGANYAEQFF;TRA:CAAGNRIFF
clonotype269	1	0.000380662	TRB:CASSQERAEVFF;TRA:CALSTNTGKLTF	clonotype269	2	0.000524521	TRB:CASSQGTGGSQNTLYF;TRA:CALSDPNTGKLTF
clonotype270	1	0.000380662	TRB:CASSQERTEVFF;TRA:CAVDTNTGKLTF	clonotype270	2	0.000524521	TRB:CASSLESSAETLYF;TRA:CAVSGSSGNKLIF
clonotype271	1	0.000380662	TRB:CGASRDRKDTQYF;TRA:CVLVLNTGNYKYVF	clonotype271	2	0.000524521	TRB:CASSLSGGSYEQYF;TRA:CAVSISGSGGKLTL
clonotype272	1	0.000380662	TRB:CASSQERQGLYF;TRA:CAATTSSGQKLVF	clonotype272	2	0.000524521	TRB:CASPAGGYEQYF;TRB:CASSLTVSNERLFF;TRA:CAASNYNQGKLIF
clonotype273	1	0.000380662	TRB:CASSQYTGQLYF;TRA:CAVRGASSSFSKLVF	clonotype273	2	0.000524521	TRB:CASSLTLSGNTLYF;TRA:CALSATTASLGKLQF
clonotype274	1	0.000380662	TRB:CASSDAPQGWQYF;TRA:CAASRAGYNKLTF	clonotype274	2	0.000524521	TRB:CTCSAGVHAEQFF;TRA:CAASAPNTGKLTF
clonotype275	1	0.000380662	TRB:CASSQPDTEVFF;TRA:CALSRNNYAQGLTF	clonotype275	2	0.000524521	TRB:CASSLESGEDTQYF;TRA:CAVITGANTGKLTF
clonotype276	1	0.000380662	TRB:CASSAGHQNTLYF;TRA:CALSRNNAGAKLTF	clonotype276	2	0.000524521	TRB:CASSQDWVSQNTLYF;TRA:CALSGRTGGYKVVF
clonotype277	1	0.000380662	TRB:CGARDTDQDTQYF;TRA:CAVSAGYNQGKLIF	clonotype277	2	0.000524521	TRB:CASSGTGGTEVFF;TRA:CAARTNYNVLYF
clonotype278	1	0.000380662	TRB:CGAKDWGGYEQYF;TRA:CAASAFNTGNYKYVF	clonotype278	2	0.000524521	TRB:CASSFEGGTEVFF;TRA:CALIASSSFSKLVF
clonotype279	1	0.000380662	TRB:CASSQSQNTLYF;TRA:CAWNSGGSNYKLTF	clonotype279	2	0.000524521	TRB:CASSDAGGRGAETLYF;TRB:CTCSADPGTGKVFF;TRA:CALGGRGNTGKLIF
clonotype280	1	0.000380662	TRB:CGAKDWGGYEQYF;TRA:CALSPLTGGNNKLTF;TRA:CPPPNTGANTGKLTF	clonotype280	2	0.000524521	TRB:CTCSANRGSSDYTF;TRA:CAARSANKMIF
clonotype281	1	0.000380662	TRB:CGARDSNQDTQYF;TRA:CAAVWGTGYQNFYF	clonotype281	2	0.000524521	TRB:CASSMDGQDTQYF;TRA:CSASINMGYKLTF
clonotype282	1	0.000380662	TRB:CGARQGSNERLFF;TRA:CAASTASSGQKLVF	clonotype282	2	0.000524521	TRB:CASSLWGGDQDTQYF;TRA:CAMREGNTNKVVF
clonotype283	1	0.000380662	TRA:CALERAGNTGKLIF	clonotype283	2	0.000524521	TRB:CASSLEGGNQDTQYF;TRA:CALGDPDYSNNRLTL
clonotype284	1	0.000380662	TRA:CAIVLSGSFNKLTF	clonotype284	2	0.000524521	TRB:CASSLSLGGSYEQYF;TRA:CAASRDYAQGLTF
clonotype285	1	0.000380662	TRA:CAIVLSGSFNKLTF	clonotype285	2	0.000524521	TRB:CASASSGTGGAGAEQFF;TRA:CVLSRNMGYKLTF;TRA:CVVGDRGSALGRLHF
clonotype286	1	0.000380662	TRA:CAMEPNTGNYKYVF	clonotype286	2	0.000524521	TRB:CTCSAGRDKNSPLYF;TRA:CAAAGNSNNRIFF
clonotype287	1	0.000380662	TRB:CASSQEQNTEVFF	clonotype287	2	0.000524521	TRB:CTCSGRDRGNTEVFF;TRA:CIVTVNSNNRIFF
clonotype288	1	0.000380662	TRB:CASSQEWDSPLYF	clonotype288	2	0.000524521	TRB:CSSSQNRGASAETLYF;TRA:CALGRQGGRALIF
clonotype289	1	0.000380662	TRB:CASSPTGGDTQYF	clonotype289	2	0.000524521	TRB:CSSSQSPGQGGERLFF;TRA:CALGDPTGNTGKLIF
clonotype290	1	0.000380662	TRB:CASSPTGGDTQYF	clonotype290	2	0.000524521	TRB:CASSPRLGGLTGQLYF;TRA:CAASAPNTGKLTF
clonotype291	1	0.000380662	TRA:CAAESGFASALTF	clonotype291	2	0.000524521	TRB:CASDRKEYEQYF;TRA:CAIDRNNAGAKLTF
clonotype292	1	0.000380662	TRA:CAAVPTSNTNKVVF	clonotype292	2	0.000524521	TRB:CTCSADGGYNNQAPLF;TRA:CADSGYNKLTF
clonotype293	1	0.000380662	TRA:CAVRDPSMGYKLTF	clonotype293	2	0.000524521	TRB:CASSLSAGHSNTGQLYF;TRA:CALGLPGTGSNRLTF
clonotype294	1	0.000380662	TRB:CAWSPQGNYAEQFF	clonotype294	2	0.000524521	TRB:CASSLYNSGNTLYF;TRA:CAATSNTNKVVF;TRA:CGGSNAKLTF
clonotype295	1	0.000380662	TRB:CAWSLRQGGNTLYF	clonotype295	2	0.000524521	TRB:CGARDRGNSPLYF;TRA:CAAHNNAGAKLTF
clonotype296	1	0.000380662	TRA:CAAEAGNYAQGLTF	clonotype296	2	0.000524521	TRB:CASSVGLGKDTQYF;TRA:CAASMGSGTYQRF
clonotype297	1	0.000380662	TRA:CAAGSGGAGNKLTF	clonotype297	2	0.000524521	TRB:CASGDAGDTEVFF;TRB:CASSQGGGRYEQYF;TRA:CAASNNYAQGLTF
clonotype298	1	0.000380662	TRA:CAAGSGGAGNKLTF	clonotype298	2	0.000524521	TRB:CASSQQGGSAETLYF;TRA:CAASTAGNTGKLIF
clonotype299	1	0.000380662	TRB:CASSLEDTQYF	clonotype299	2	0.000524521	TRB:CASGRDRTEVFF;TRA:CAVDTNAYKVIF
clonotype300	1	0.000380662	TRB:CASSGQGSDTQYF	clonotype300	2	0.000524521	TRB:CASARTNSDYTF;TRA:CAAESSNTNKVVF
clonotype301	1	0.000380662	TRB:CASSGQGSDTQYF	clonotype301	2	0.000524521	TRB:CASGDTTNSDYTF;TRA:CAASPTNAYKVIF;TRA:CAASSSNNRIFF
clonotype302	1	0.000380662	TRB:CASRMDRDGNTLYF	clonotype302	2	0.000524521	TRB:CASGAGTTNTEVFF;TRA:CAVSGPNTGKLTF
clonotype303	1	0.000380662	TRB:CASRMDRDGNTLYF	clonotype303	2	0.000524521	TRB:CASGGGLGGYEQYF;TRA:CAASTNYAQGLTF
clonotype304	1	0.000380662	TRB:CASSQETGPLYF	clonotype304	2	0.000524521	TRB:CASGWGVFNQDTQYF;TRA:CAARRSSNTNKVVF;TRA:CAASHNTGYQNFYF
clonotype305	1	0.000380662	TRB:CASSQETGPLYF	clonotype305	2	0.000524521	TRB:CASGEPGQAYNSPLYF;TRB:CAWRTRDRNNERLFF;TRA:CAATSNSAGNKLTF
clonotype306	1	0.000380662	TRB:CGAREWANTGQLYF	clonotype306	2	0.000524521	TRB:CASGDVRGVSNERLFF;TRA:CAIRSGGYKVVF;TRA:CALGPYGSSGNKLIF
clonotype307	1	0.000380662	TRB:CASSQGGFTEVFF;TRA:CAAGNRIFF	clonotype307	1	0.000262261	TRA:CAGNNRIFF
clonotype308	1	0.000380662	TRB:CASSDGQNTGQLYF;TRA:CANSGYNKLTF	clonotype308	1	0.000262261	TRA:CAFSGTYQRF
clonotype309	1	0.000380662	TRB:CASSDGLGGREQYF;TRB:CASSGSYNSPLYF;TRA:CAALTGSGGKLTL;TRA:CAASSAGNKLTF	clonotype309	1	0.000262261	TRA:CGGSNAKLTF
clonotype310	1	0.000380662	TRB:CASSARQANSDYTF;TRA:CAALTGSGGKLTL	clonotype310	1	0.000262261	TRA:CATYYANKMIF
clonotype311	1	0.000380662	TRB:CASSQDDRGAPLF;TRA:CALRPGANTGKLTF	clonotype311	1	0.000262261	TRA:CATYYANKMIF
clonotype312	1	0.000380662	TRB:CGATGNPYQNTLYF;TRA:CATGQGGRALIF	clonotype312	1	0.000262261	TRA:CATYYANKMIF
clonotype313	1	0.000380662	TRB:CGARDWGNTGQLYF;TRA:CAGTGSKLSF	clonotype313	1	0.000262261	TRA:CARGSALGRLHF
clonotype314	1	0.000380662	TRB:CASLRGLSGNTLYF;TRB:CASSLEGEGQYF;TRA:CAASMAGGYKVVF	clonotype314	1	0.000262261	TRA:CARGSALGRLHF
clonotype315	1	0.000380662	TRB:CASSQDEGTEVFF;TRA:CAVRASSGSWQLIF	clonotype315	1	0.000262261	TRA:CAASNTNKVVF
clonotype316	1	0.000380662	TRB:CAWSASSYNSPLYF;TRA:CAASENSGTYQRF	clonotype316	1	0.000262261	TRA:CAASNTNKVVF
clonotype317	1	0.000380662	TRB:CASSARQANSDYTF;TRA:CAVSAGGNYQLIW	clonotype317	1	0.000262261	TRA:CAASNTNKVVF
clonotype318	1	0.000380662	TRB:CASSARDIYYEQYF;TRA:CALRNNNNAPRF	clonotype318	1	0.000262261	TRA:CAASNTNKVVF
clonotype319	1	0.000380662	TRB:CASSVGLGKDTQYF;TRA:CAVSDSGGSNAKLTF	clonotype319	1	0.000262261	TRB:CAWSLNERLFF;TRA:CAAETEGADRLTF
clonotype320	1	0.000380662	TRB:CGAFFPGGAETLYF;TRA:CALINTNTGKLTF	clonotype320	1	0.000262261	TRB:CASSDEGTQYF;TRA:CVLRGGTGSKLSF
clonotype321	1	0.000380662	TRB:CASSQGGFTEVFF;TRA:CALSPGGSGSWQLIF	clonotype321	1	0.000262261	TRB:CGARGGIEVFF;TRA:CALSMGTGYQNFYF
clonotype322	1	0.000380662	TRB:CASSFDREVFF;TRA:CALGANTGKLTF	clonotype322	1	0.000262261	TRB:CAWGQGYEQYF;TRA:CALITGNTGKLIF
clonotype323	1	0.000380662	TRB:CASLRGLSGNTLYF;TRA:CAVSEGTNAYKVIF	clonotype323	1	0.000262261	TRB:CASSAQDTQYF;TRA:CAASDKGGSNAKLTF
clonotype324	1	0.000380662	TRB:CAWSQTGALYEQYF;TRA:CALGGGTGNTGKLIF	clonotype324	1	0.000262261	TRA:CAEGAQGLTF
clonotype325	1	0.000380662	TRB:CASSLEYEQYF;TRA:CALGRYGSSGNKLIF	clonotype325	1	0.000262261	TRA:CAEGAQGLTF
clonotype326	1	0.000380662	TRB:CASRMDRDGNTLYF;TRA:CAMIGGYNQGKLIF	clonotype326	1	0.000262261	TRB:CAWSTENTEVFF
clonotype327	1	0.000380662	TRB:CASSADRGRAEQFF;TRA:CALSENTNTGKLTF	clonotype327	1	0.000262261	TRA:CAAFTNAYKVIF
clonotype328	1	0.000380662	TRB:CGARDWGNTGQLYF;TRA:CALEAGNTGKLIF	clonotype328	1	0.000262261	TRA:CAAFTNAYKVIF
clonotype329	1	0.000380662	TRB:CAWSNWTGGNTLYF;TRA:CALGDRTNTNKVVF	clonotype329	1	0.000262261	TRB:CASSEGQNTLYF
clonotype330	1	0.000380662	TRB:CASSPEGQYEQYF;TRA:CALGDLGNYAQGLTF	clonotype330	1	0.000262261	TRB:CASSEGQNTLYF
clonotype331	1	0.000380662	TRB:CASRTGGGYEQYF;TRA:CAASKANTNKVVF	clonotype331	1	0.000262261	TRB:CASSEGQNTLYF
clonotype332	1	0.000380662	TRB:CASSDDRGREQYF;TRA:CAASSTEGADRLTF	clonotype332	1	0.000262261	TRB:CASRQNTLYF
clonotype333	1	0.000380662	TRB:CASSDGLGGREQYF;TRA:CAAKGSSGNKLIF	clonotype333	1	0.000262261	TRB:CASRQNTLYF
clonotype334	1	0.000380662	TRA:CAVSMSNYNVLYF	clonotype334	1	0.000262261	TRB:CGVQGNQDTQYF
clonotype335	1	0.000380662	TRA:CAVSMSNYNVLYF	clonotype335	1	0.000262261	TRB:CASGDASEQYF;TRA:CATNYANKMIF
clonotype336	1	0.000380662	TRA:CAVSLDSNYQLIW	clonotype336	1	0.000262261	TRB:CAWSLGNSDYTF;TRA:CAAEYSAGNKLTF
clonotype337	1	0.000380662	TRA:CAVSLDSNYQLIW	clonotype337	1	0.000262261	TRB:CASGEGDTQYF;TRA:CATDAGGQKLVF
clonotype338	1	0.000380662	TRA:CAASKYNQGKLIF	clonotype338	1	0.000262261	TRB:CGVQGNQDTQYF;TRA:CAIASSSFSKLVF
clonotype339	1	0.000380662	TRA:CAMSLPGGAKLTF	clonotype339	1	0.000262261	TRB:CASRQNTLYF;TRB:CASSQAGTLYNSPLYF;TRA:CAASVGYGNEKITF;TRA:CAMRENSNNRIFF
clonotype340	1	0.000380662	TRA:CAMSLPGGAKLTF	clonotype340	1	0.000262261	TRB:CGAVQGYERLFF;TRA:CAVRGDSAGNKLTF
clonotype341	1	0.000380662	TRB:CASSRGHQDTQYF	clonotype341	1	0.000262261	TRB:CASRTANTEVFF;TRA:CALGDGSAGNKLTF
clonotype342	1	0.000380662	TRB:CASSPTNSAETLYF	clonotype342	1	0.000262261	TRB:CASSPTGAEQFF;TRA:CSARSSGSWQLIF
clonotype343	1	0.000380662	TRB:CAWSPSGTGNTEVFF	clonotype343	1	0.000262261	TRB:CASSRDTEVFF;TRA:CALGDIGTGGYKVVF
clonotype344	1	0.000380662	TRB:CAWSPSGTGNTEVFF	clonotype344	1	0.000262261	TRB:CAWSLGWGGGAETLYF;TRB:CVWGENTGQLYF;TRA:CALGDQGGRALIF
clonotype345	1	0.000380662	TRB:CASSTRVYEQYF	clonotype345	1	0.000262261	TRB:CASRQNTLYF;TRA:CAMRENSNNRIFF
clonotype346	1	0.000380662	TRB:CASSISSYEQYF	clonotype346	1	0.000262261	TRB:CASSSTGRGNTLYF;TRB:CGARDSQDTQYF;TRA:CVVGDRGSALGRLHF
clonotype347	1	0.000380662	TRB:CASSSPTEEVFF	clonotype347	1	0.000262261	TRB:CGASGGYAEQFF;TRA:CALAPRNSNNRIFF
clonotype348	1	0.000380662	TRB:CASSLVEDTQYF	clonotype348	1	0.000262261	TRB:CAWSRDREAVFF;TRA:CALWEPNNSAGNKLTF
clonotype349	1	0.000380662	TRB:CASSVEGVEQYF	clonotype349	1	0.000262261	TRA:CAISTSNTNKVVF
clonotype350	1	0.000380662	TRB:CASSLEAETLYF	clonotype350	1	0.000262261	TRA:CAEDSNYQLIW
clonotype351	1	0.000380662	TRB:CASSLEAEEVFF	clonotype351	1	0.000262261	TRA:CALERNAGAKLTF
clonotype352	1	0.000380662	TRB:CASSLEAEEVFF	clonotype352	1	0.000262261	TRA:CALERNAGAKLTF
clonotype353	1	0.000380662	TRB:CASSLEGEEQYF	clonotype353	1	0.000262261	TRA:CALERNSGTYQRF
clonotype354	1	0.000380662	TRB:CASSLEGEEQYF	clonotype354	1	0.000262261	TRA:CALGNTGNYKYVF
clonotype355	1	0.000380662	TRB:CASSLEGYEQYF	clonotype355	1	0.000262261	TRA:CAIETSNTNKVVF
clonotype356	1	0.000380662	TRB:CASSLGGPEVFF	clonotype356	1	0.000262261	TRA:CAIGTGNTGKLIF
clonotype357	1	0.000380662	TRB:CASSSSQNTLYF	clonotype357	1	0.000262261	TRB:CASTGGAGEQYF
clonotype358	1	0.000380662	TRB:CASSSSQNTLYF	clonotype358	1	0.000262261	TRB:CASTGGAGEQYF
clonotype359	1	0.000380662	TRB:CASSARLGEQYF	clonotype359	1	0.000262261	TRB:CASSQSQNTLYF
clonotype360	1	0.000380662	TRB:CASSATTNQDTQYF	clonotype360	1	0.000262261	TRB:CASSQERVEQYF
clonotype361	1	0.000380662	TRB:CASSATTNQDTQYF	clonotype361	1	0.000262261	TRB:CASSQERVEQYF
clonotype362	1	0.000380662	TRB:CASGDARDNYEQYF	clonotype362	1	0.000262261	TRA:CATGTGANTGKLTF
clonotype363	1	0.000380662	TRB:CASSQGNTEVFF;TRA:CAAVDSNYQLIW	clonotype363	1	0.000262261	TRA:CATGTGANTGKLTF
clonotype364	1	0.000380662	TRB:CAWSPSDWVQDTQYF;TRA:CAASSGYQNFYF;TRA:CAIARSNTNKVVF	clonotype364	1	0.000262261	TRA:CAAGNSAGNKLTF
clonotype365	1	0.000380662	TRB:CASSSNTGQLYF;TRA:CAASAGSNNRLTL;TRA:CAVRAQGGRALIF	clonotype365	1	0.000262261	TRA:CILRPQQGTGSKLSF
clonotype366	1	0.000380662	TRB:CASSSEGTEVFF;TRA:CAARNNYAQGLTF;TRA:CALGATSSGQKLVF	clonotype366	1	0.000262261	TRB:CASSEGANTEVFF
clonotype367	1	0.000380662	TRB:CASSFRENTLYF;TRA:CAIGDTGYQNFYF	clonotype367	1	0.000262261	TRB:CASSEGANTEVFF
clonotype368	1	0.000380662	TRB:CASSATTNQDTQYF;TRB:CASSSRGANSDYTF;TRA:CAIGTGNTGKLIF	clonotype368	1	0.000262261	TRB:CASSEGAHAEQFF
clonotype369	1	0.000380662	TRB:CASSEGRSQNTLYF;TRA:CAADNTNTGKLTF	clonotype369	1	0.000262261	TRB:CASSTGYEQYF
clonotype370	1	0.000380662	TRB:CGARAAGGFQDTQYF;TRA:CAISTSNTNKVVF	clonotype370	1	0.000262261	TRB:CSSVQGSNERLFF
clonotype371	1	0.000380662	TRB:CASSQDGQKNTLYF;TRA:CVLNYNQGKLIF	clonotype371	1	0.000262261	TRB:CGARKGQNTEVFF
clonotype372	1	0.000380662	TRB:CASSHRISNERLFF;TRB:CAWSLVLGSSYEQYF;TRA:CAAGSGGAGNKLTF	clonotype372	1	0.000262261	TRB:CGAREGSNQAPLF
clonotype373	1	0.000380662	TRB:CASSLSNSDYTF;TRA:CAVSTNYNVLYF	clonotype373	1	0.000262261	TRB:CGAREGSNQAPLF
clonotype374	1	0.000380662	TRB:CASSQEGEGTLYF;TRA:CAAESGFASALTF	clonotype374	1	0.000262261	TRB:CGAREGSNQAPLF
clonotype375	1	0.000380662	TRB:CAWSLVLGSSYEQYF;TRA:CAASMAGGYKVVF;TRA:CALSVLSNYNVLYF	clonotype375	1	0.000262261	TRB:CGARVGQNTEVFF
clonotype376	1	0.000380662	TRB:CASSFSNERLFF;TRA:CAVSGNSNNRIFF	clonotype376	1	0.000262261	TRB:CASGDSQDTQYF;TRA:CATSGTYQRF
clonotype377	1	0.000380662	TRB:CGARLGGSSAETLYF;TRA:CAVISGSFNKLTF	clonotype377	1	0.000262261	TRB:CASSEDSGNTLYF;TRA:CATDSNYNVLYF
clonotype378	1	0.000380662	TRB:CGARAAGGFQDTQYF;TRA:CAVRDYSNNRLTL	clonotype378	1	0.000262261	TRB:CASSQERTEVFF;TRA:CAEGAQGLTF
clonotype379	1	0.000380662	TRB:CASSREGDTQYF;TRA:CAATPNSAGNKLTF	clonotype379	1	0.000262261	TRB:CASSEGANTEVFF;TRA:CAIRSGGYKVVF
clonotype380	1	0.000380662	TRB:CASSSSSYEQYF;TRA:CAASKAQVVGQLTF	clonotype380	1	0.000262261	TRB:CASRLGGPGQLYF;TRA:CAVQGTGSKLSF
clonotype381	1	0.000380662	TRB:CASSPQGNYAEQFF;TRA:CAVSMFSNYNVLYF	clonotype381	1	0.000262261	TRB:CASSEGAHAEQFF;TRA:CALAAISNTNKVVF
clonotype382	1	0.000380662	TRB:CASSDHHSGNTLYF;TRA:CAVSRDSNYQLIW	clonotype382	1	0.000262261	TRB:CASSQERAEVFF;TRA:CALSTNTGKLTF
clonotype383	1	0.000380662	TRB:CASRTGGARDEQYF;TRA:CATEITGNTGKLIF	clonotype383	1	0.000262261	TRB:CASRGLGGDQYF;TRA:CALTGNTGKLIF
clonotype384	1	0.000380662	TRB:CASGRQGIGTEVFF;TRA:CALAASLGKLQF	clonotype384	1	0.000262261	TRB:CASSDTANTEVFF;TRA:CAASPGTGGYKVVF
clonotype385	1	0.000380662	TRB:CASGLGSYNSPLYF;TRA:CAVSISGSGGKLTL	clonotype385	1	0.000262261	TRB:CASSLRDWGNAEQFF;TRB:CSSVQGSNERLFF;TRA:CAASRNTNKVVF;TRA:CVLGPTGANTGKLTF
clonotype386	1	0.000380662	TRB:CASSRTGARTLYF;TRA:CAAGSALGRLHF;TRA:CALSIGFASALTF	clonotype386	1	0.000262261	TRB:CGASRDRKDTQYF;TRA:CVLVLNTGNYKYVF
clonotype387	1	0.000380662	TRB:CASSLGDWGGEGEQYF;TRB:CASSLTGSYEQYF;TRA:CAASRPGGYKVVF	clonotype387	1	0.000262261	TRB:CASSQERTEVFF;TRA:CAVSGGSGTYQRF
clonotype388	1	0.000380662	TRB:CASSPGGSAETLYF;TRA:CAASSSNYNVLYF	clonotype388	1	0.000262261	TRB:CASSQERVEQYF;TRA:CALYMGYKLTF;TRA:CAVSESAGNKLTF
clonotype389	1	0.000380662	TRB:CASSLEYTEVFF;TRA:CATDPYGSSGNKLIF	clonotype389	1	0.000262261	TRB:CASSQERAEVFF;TRA:CAASIGASGSWQLIF
clonotype390	1	0.000380662	TRB:CASSFDRSYEQYF;TRA:CVLSNNNAGAKLTF	clonotype390	1	0.000262261	TRB:CGARSGQNTEVFF;TRA:CAVTGTGSNRLTF
clonotype391	1	0.000380662	TRB:CASSPLGGYAEQFF;TRA:CAASSMSNYNVLYF	clonotype391	1	0.000262261	TRB:CASSQPDTEVFF;TRA:CALSRNNYAQGLTF
clonotype392	1	0.000380662	TRB:CAWSSNWGVSYEQYF;TRA:CVLSPVNTGNYKYVF	clonotype392	1	0.000262261	TRB:CASSVPGNTEVFF;TRA:CALANSGGSNAKLTF
clonotype393	1	0.000380662	TRB:CAWSSAGSYNSPLYF;TRA:CALASMNYNQGKLIF	clonotype393	1	0.000262261	TRB:CASSEGAHAEQFF;TRA:CALGSTGANTGKLTF
clonotype394	1	0.000380662	TRB:CASGSTGYNSPLYF;TRA:CALSTSGGNYKPTF	clonotype394	1	0.000262261	TRB:CAWSLGTGEGYTF;TRA:CALGVSNMGYKLTF
clonotype395	1	0.000380662	TRB:CASSQDSLYEQYF;TRA:CAASSNSAGNKLTF	clonotype395	1	0.000262261	TRB:CASRGLLSYEQYF;TRA:CALSPLTGGNNKLTF
clonotype396	1	0.000380662	TRB:CASSLEGTGATEVFF;TRB:CGARAGQGRNERLFF;TRA:CAVSAWAMGYKLTF	clonotype396	1	0.000262261	TRA:CAASMGNNRIFF
clonotype397	1	0.000380662	TRB:CAWSAGTANTGQLYF;TRA:CAVSEGSGGNYKPTF	clonotype397	1	0.000262261	TRA:CALNTNTGKLTF
clonotype398	1	0.000380662	TRB:CASSLVGTEVFF;TRA:CALSTVSGGSNAKLTF	clonotype398	1	0.000262261	TRB:CASSQVGGDTQYF
clonotype399	1	0.000380662	TRB:CASSDTGGYAEQFF;TRA:CAMEGDTNTGKLTF	clonotype399	1	0.000262261	TRB:CASSQVGGDTQYF
clonotype400	1	0.000380662	TRB:CASSDGGSSNERLFF;TRA:CALFSNSAGNKLTF	clonotype400	1	0.000262261	TRB:CASSPTGGDTQYF
clonotype401	1	0.000380662	TRB:CASSRADQDTQYF;TRA:CAMRGVNTGNYKYVF	clonotype401	1	0.000262261	TRB:CASSPTGGDTQYF
clonotype402	1	0.000380662	TRB:CGARDLTGGPYEQYF;TRB:CSSSPPGQIYEQYF;TRA:CAMREGTEGADRLTF	clonotype402	1	0.000262261	TRB:CASSPTGGDTQYF
clonotype403	1	0.000380662	TRB:CASSQEGAGNTLYF;TRA:CASNSAGNKLTF	clonotype403	1	0.000262261	TRB:CASSPTGGDTQYF
clonotype404	1	0.000380662	TRA:CAASVGYGNEKITF	clonotype404	1	0.000262261	TRB:CASSPTGGDTQYF
clonotype405	1	0.000380662	TRA:CAASGGTNTGKLTF	clonotype405	1	0.000262261	TRB:CASSPTGGDTQYF
clonotype406	1	0.000380662	TRA:CALGATGGNNKLTF	clonotype406	1	0.000262261	TRA:CAAEATGNTGKLIF
clonotype407	1	0.000380662	TRA:CAVGGSNAKLTF	clonotype407	1	0.000262261	TRA:CAGGTGGYKVVF
clonotype408	1	0.000380662	TRB:CASSQTGQPNTEVFF	clonotype408	1	0.000262261	TRA:CAVRDPSMGYKLTF
clonotype409	1	0.000380662	TRB:CASSQDGGSQNTLYF	clonotype409	1	0.000262261	TRA:CAVRDPSMGYKLTF
clonotype410	1	0.000380662	TRB:CASSPRQFSNERLFF	clonotype410	1	0.000262261	TRA:CAVRDPSMGYKLTF
clonotype411	1	0.000380662	TRB:CASSPRQFSNERLFF	clonotype411	1	0.000262261	TRA:CAVRDPSMGYKLTF
clonotype412	1	0.000380662	TRB:CASSNTANSDYTF	clonotype412	1	0.000262261	TRB:CASHWRGDTGQLYF
clonotype413	1	0.000380662	TRB:CASSLEEGAEQFF	clonotype413	1	0.000262261	TRB:CAWSSTHSGNTLYF
clonotype414	1	0.000380662	TRB:CASSLDGENTLYF	clonotype414	1	0.000262261	TRB:CAWSRTTSAETLYF
clonotype415	1	0.000380662	TRB:CASSLDGENTLYF	clonotype415	1	0.000262261	TRB:CAWSLGGAQNTLYF
clonotype416	1	0.000380662	TRB:CASSLDWDSPLYF	clonotype416	1	0.000262261	TRA:CAAEAFNSGTYQRF
clonotype417	1	0.000380662	TRB:CASSFGQATEVFF	clonotype417	1	0.000262261	TRB:CASSFRDTQYF
clonotype418	1	0.000380662	TRB:CASSFGQATEVFF	clonotype418	1	0.000262261	TRB:CASSLEYEQYF
clonotype419	1	0.000380662	TRB:CASMTGGGERLFF	clonotype419	1	0.000262261	TRB:CASRQNSDYTF
clonotype420	1	0.000380662	TRB:CASQEGTNERLFF	clonotype420	1	0.000262261	TRB:CASSGQGSDTQYF
clonotype421	1	0.000380662	TRB:CASSLNINQAPLF	clonotype421	1	0.000262261	TRB:CASSGQGSDTQYF
clonotype422	1	0.000380662	TRB:CASSLNINQAPLF	clonotype422	1	0.000262261	TRB:CASSVGRDTEVFF
clonotype423	1	0.000380662	TRB:CASGDSGGRNERLFF	clonotype423	1	0.000262261	TRB:CASSVGRDTEVFF
clonotype424	1	0.000380662	TRB:CASGDANWGGREQYF	clonotype424	1	0.000262261	TRB:CASSVGRDTEVFF
clonotype425	1	0.000380662	TRB:CASSHHRGDTEVFF	clonotype425	1	0.000262261	TRB:CASSVGRDTEVFF
clonotype426	1	0.000380662	TRB:CASSPGQGNTEVFF	clonotype426	1	0.000262261	TRB:CASSLGGGQDTQYF
clonotype427	1	0.000380662	TRB:CTCSGGLEEQYF	clonotype427	1	0.000262261	TRB:CASSGTVSNERLFF
clonotype428	1	0.000380662	TRB:CTCSGGLEEQYF	clonotype428	1	0.000262261	TRB:CASSLQTETLYF
clonotype429	1	0.000380662	TRB:CASRTGEDTEVFF;TRA:CATDRVGYKLTF	clonotype429	1	0.000262261	TRB:CASSLQTETLYF
clonotype430	1	0.000380662	TRB:CASSLAGVAEQFF;TRA:CALERGGKLTF	clonotype430	1	0.000262261	TRB:CASSLQTETLYF
clonotype431	1	0.000380662	TRB:CASSDAEGAGQNTLYF;TRA:CARGSALGRLHF	clonotype431	1	0.000262261	TRB:CASSLAHTLYF;TRA:CATGNYKYVF;TRA:CAVSSGTGGYKVVF
clonotype432	1	0.000380662	TRB:CASSQGGGSAETLYF;TRA:CAAAYNQGKLIF	clonotype432	1	0.000262261	TRB:CGALDWGSAETLYF;TRA:CALGRGSALGRLHF;TRA:CPVLRW
clonotype433	1	0.000380662	TRB:CASSRDVGLNTQYF;TRA:CAIDSAGNKLTF	clonotype433	1	0.000262261	TRB:CASSFYLGSSSYEQYF;TRB:CASSGQGSDTQYF;TRA:CALERNNRIFF
clonotype434	1	0.000380662	TRB:CASSRGGAETLYF;TRA:CALERGYNVLYF	clonotype434	1	0.000262261	TRB:CASNTGGVQDTQYF;TRB:CASSPPGLGEQYF;TRA:CAMERGGKLTF
clonotype435	1	0.000380662	TRB:CASSAGGGASQNTLYF;TRA:CALGNNRIFF;TRA:CALSYNQGKLIF	clonotype435	1	0.000262261	TRB:CASSDELGAYEQYF;TRA:CAAGSTGGNNKLTF;TRA:CIPSHQGGSAKLIF
clonotype436	1	0.000380662	TRB:CASSPQGRNTQYF;TRA:CAAITGNTGKLIF	clonotype436	1	0.000262261	TRB:CASSPRDVDTQYF;TRA:CAAERTGGYKVVF;TRA:CALSGGGNYKPTF
clonotype437	1	0.000380662	TRB:CASGGLGASAETLYF;TRA:CANSGYNKLTF	clonotype437	1	0.000262261	TRB:CASSLQGYEQYF;TRA:CAAEYSAGNKLTF
clonotype438	1	0.000380662	TRB:CASSPGTGGNEQYF;TRA:CAAYGGSNAKLTF	clonotype438	1	0.000262261	TRB:CASSFNQDTQYF;TRA:CAIGDTGYQNFYF
clonotype439	1	0.000380662	TRB:CASSHRYEQYF;TRA:CAIDRRNAGAKLTF	clonotype439	1	0.000262261	TRB:CGAGDRGRHAEQFF;TRA:CAAPLSSNTNKVVF;TRA:CAVSAAGNTGKLIF
clonotype440	1	0.000380662	TRB:CASSQETGSGNTLYF;TRA:CAMERGYNQGKLIF	clonotype440	1	0.000262261	TRB:CASSLSGSPLYF;TRA:CAARNSNNRIFF;TRA:CGSRGSALGRLHF
clonotype441	1	0.000380662	TRB:CASSSRRGTEVFF;TRA:CAAGLTGNTGKLIF;TRA:CALNTNKVVF	clonotype441	1	0.000262261	TRB:CASSPGTGDTQYF;TRA:CAIALTTASLGKLQF
clonotype442	1	0.000380662	TRB:CASSLDISTEVFF;TRA:CAVSMRGTYQRF	clonotype442	1	0.000262261	TRB:CASSRTDTEVFF;TRA:CAVRYNYAQGLTF
clonotype443	1	0.000380662	TRB:CASSLDWDSPLYF;TRA:CAAESGFASALTF	clonotype443	1	0.000262261	TRB:CAWSLGTGQNTLYF;TRA:CAAGMSNYNVLYF;TRA:CALGWNSGTYQRF
clonotype444	1	0.000380662	TRB:CASNRYKNTEVFF;TRA:CAAEEGSNYNVLYF	clonotype444	1	0.000262261	TRB:CASSLDTEVFF;TRA:CALSEGYNQGKLIF
clonotype445	1	0.000380662	TRB:CASSWTGQDTQYF;TRA:CAAEREGSNYQLIW;TRA:CAVRANTGANTGKLTF	clonotype445	1	0.000262261	TRB:CASSATREVFF;TRA:CAVSAQGTGSKLSF
clonotype446	1	0.000380662	TRB:CASSDVWGVNQDTQYF;TRA:CAIDRRGTGSKLSF	clonotype446	1	0.000262261	TRB:CAWSLERAGGGVFF;TRA:CALGDENRIFF
clonotype447	1	0.000380662	TRB:CTCSAERGGVFF;TRA:CAVSNMGYKLTF	clonotype447	1	0.000262261	TRB:CAWSLGTTNTEVFF;TRA:CAVSGYNQGKLIF
clonotype448	1	0.000380662	TRB:CASSQDTGSSYEQYF;TRA:CAARSSGSWQLIF	clonotype448	1	0.000262261	TRB:CASGRIANSDYTF;TRA:CALTPRGYQNFYF;TRA:CVLSASTGYQNFYF
clonotype449	1	0.000380662	TRB:CASSLEGGTEVFF;TRA:CAVVGGSNAKLTF	clonotype449	1	0.000262261	TRB:CASGVTGESPLYF;TRA:CALSERGTNTGKLTF
clonotype450	1	0.000380662	TRB:CASSLDISTEVFF;TRA:CAASTGSGGKLTL	clonotype450	1	0.000262261	TRB:CASSVGLGKDTQYF;TRA:CAVSDSGGSNAKLTF
clonotype451	1	0.000380662	TRB:CASSLDWDSPLYF;TRA:CALSETNAYKVIF	clonotype451	1	0.000262261	TRB:CASSFNQDTQYF;TRA:CAARSSGSWQLIF
clonotype452	1	0.000380662	TRB:CASSLGASQNTLYF;TRA:CAVSASSNNRIFF;TRA:CAVSPNTGNYKYVF	clonotype452	1	0.000262261	TRB:CAWSRLGATGQLYF;TRA:CALRAGSGGKLTL
clonotype453	1	0.000380662	TRB:CASSQQGGSAETLYF;TRA:CAASAGFASALTF	clonotype453	1	0.000262261	TRB:CAWDWGANQDTQYF;TRA:CAVRRGTNAYKVIF
clonotype454	1	0.000380662	TRB:CAWSLQGANSGNTLYF;TRA:CALPGTQVVGQLTF;TRA:CAMRGASSGSWQLIF	clonotype454	1	0.000262261	TRB:CASNSQNTLYF;TRA:CALTSLNMGYKLTF
clonotype455	1	0.000380662	TRB:CAWSLGTAISNERLFF;TRA:CVLGYNTNTGKLTF	clonotype455	1	0.000262261	TRB:CGARGPGQNERLFF;TRA:CALSMPYQGGRALIF
clonotype456	1	0.000380662	TRB:CASSSRGWDTQYF;TRA:CALSDHGSNYQLIW	clonotype456	1	0.000262261	TRB:CAWSLPGRQNTLYF;TRA:CALGEANSAGNKLTF
clonotype457	1	0.000380662	TRB:CASSLEQQDTQYF;TRB:CASSSLGSNYAEQFF;TRA:CALRAGYNQGKLIF	clonotype457	1	0.000262261	TRB:CASSDNSPGNTLYF;TRA:CALRSNYGNEKITF
clonotype458	1	0.000380662	TRB:CASSLADTGQLYF;TRA:CALSDFAQGLTF	clonotype458	1	0.000262261	TRB:CGARAPGGNTEVFF;TRA:CAMRANTNTGKLTF
clonotype459	1	0.000380662	TRB:CASSLNINQAPLF;TRA:CAVVASSSFSKLVF	clonotype459	1	0.000262261	TRB:CASSGQGSDTQYF;TRA:CALGRGASGGNYKPTF
clonotype460	1	0.000380662	TRB:CASSLGGGYEQYF;TRA:CAEATGYQNFYF	clonotype460	1	0.000262261	TRB:CGARDWGGAETLYF;TRA:CALGETSGSWQLIF
clonotype461	1	0.000380662	TRB:CASGDAGGGAETLYF;TRA:CAATAGSGGKLTL;TRA:CAVVSGGSNAKLTF	clonotype461	1	0.000262261	TRB:CGARDWGGAETLYF;TRA:CALGDNTGYQNFYF
clonotype462	1	0.000380662	TRB:CASGWGVFNQDTQYF;TRA:CAARRSSNTNKVVF	clonotype462	1	0.000262261	TRB:CASSSDNYAEQFF;TRA:CALGAPGANTGKLTF
clonotype463	1	0.000380662	TRB:CASSDGTGGAGNTLYF;TRA:CAVRSGYSNNRLTL	clonotype463	1	0.000262261	TRB:CASSDRDRGPEVFF;TRA:CAASERTSSFSKLVF
clonotype464	1	0.000380662	TRB:CASSQDRSQNTLYF;TRA:CAVAPTGGNNKLTF	clonotype464	1	0.000262261	TRB:CAWISGASAETLYF;TRA:CALRIGNTGKLIF
clonotype465	1	0.000380662	TRB:CASSRQRANERLFF;TRA:CAASNYNVLYF;TRA:CATDATSSGQKLVF	clonotype465	1	0.000262261	TRB:CGARDRASQNTLYF;TRA:CAASALNYGSSGNKLIF
clonotype466	1	0.000380662	TRB:CASSLGQGNTEVFF;TRA:CALIPNYNQGKLIF	clonotype466	1	0.000262261	TRA:CAARNNNAPRF
clonotype467	1	0.000380662	TRB:CASSQDSGNTLYF;TRA:CVLNTGANTGKLTF	clonotype467	1	0.000262261	TRA:CAARNNNAPRF
clonotype468	1	0.000380662	TRB:CASSLGASQNTLYF;TRA:CALRANSAGNKLTF	clonotype468	1	0.000262261	TRA:CAARNNNAPRF
clonotype469	1	0.000380662	TRB:CASSQEGRGGNTLYF;TRA:CAVSVSGGSNYKLTF	clonotype469	1	0.000262261	TRA:CAARNNNAPRF
clonotype470	1	0.000380662	TRB:CASSHRGDTEVFF;TRA:CALVDQGNYQLIW	clonotype470	1	0.000262261	TRA:CAPTSGGNYKPTF
clonotype471	1	0.000380662	TRB:CASSQDSGNTLYF;TRA:CAASFYQGGRALIF	clonotype471	1	0.000262261	TRA:CAASMAGGYKVVF
clonotype472	1	0.000380662	TRB:CASRYSLSGNTLYF;TRA:CALSRNNAGAKLTF	clonotype472	1	0.000262261	TRA:CAASMAGGYKVVF
clonotype473	1	0.000380662	TRB:CASSFDWGKNTLYF;TRA:CALGDPAQGLTF	clonotype473	1	0.000262261	TRA:CATSSNMGYKLTF
clonotype474	1	0.000380662	TRB:CASSLGGGTEVFF;TRA:CALGGPVSTGGNNKLTF	clonotype474	1	0.000262261	TRA:CAIASSSFSKLVF
clonotype475	1	0.000380662	TRB:CASSLEGFERLFF;TRA:CAARTGGYKVVF	clonotype475	1	0.000262261	TRB:CASKVRSGNTLYF
clonotype476	1	0.000380662	TRB:CASRETGGAHEQYF;TRA:CAANTGNYKYVF	clonotype476	1	0.000262261	TRB:CASSPDGGNSPLYF
clonotype477	1	0.000380662	TRB:CASSQQGGSAETLYF;TRA:CAASTAGNTGKLIF	clonotype477	1	0.000262261	TRB:CASSPDGGNSPLYF
clonotype478	1	0.000380662	TRB:CASSLGDQNTLYF;TRA:CAARANSNNRIFF	clonotype478	1	0.000262261	TRA:CAARNNNAPRF
clonotype479	1	0.000380662	TRB:CASSPGDTGQLYF;TRA:CAASPGGNYKPTF	clonotype479	1	0.000262261	TRA:CALSDPNTGKLTF
clonotype480	1	0.000380662	TRB:CTCSADRRAPLF;TRA:CAVNNNNAPRF	clonotype480	1	0.000262261	TRA:CALSDPNTGKLTF
clonotype481	1	0.000380662	TRB:CASSLGHSYEQYF;TRA:CALSLNMGYKLTF	clonotype481	1	0.000262261	TRB:CAWSRLGGSAETLYF
clonotype482	1	0.000380662	TRB:CASSLDWDSPLYF;TRA:CALSDPTNAYKVIF	clonotype482	1	0.000262261	TRB:CASSPSSYEQYF
clonotype483	1	0.000380662	TRA:CAASTGSGGKLTL	clonotype483	1	0.000262261	TRB:CASSLYQDTQYF
clonotype484	1	0.000380662	TRA:CAASTGSGGKLTL	clonotype484	1	0.000262261	TRB:CASSLYQDTQYF
clonotype485	1	0.000380662	TRA:CAASGGSNYKLTF	clonotype485	1	0.000262261	TRB:CASSLYQDTQYF
clonotype486	1	0.000380662	TRA:CAARNNYAQGLTF	clonotype486	1	0.000262261	TRB:CASSLYQDTQYF
clonotype487	1	0.000380662	TRA:CAARNNYAQGLTF	clonotype487	1	0.000262261	TRB:CASSFRENTLYF
clonotype488	1	0.000380662	TRB:CASSIGYAEQFF	clonotype488	1	0.000262261	TRB:CASSREGPDTQYF
clonotype489	1	0.000380662	TRA:CVLALSSGSWQLIF	clonotype489	1	0.000262261	TRB:CASSREGPDTQYF
clonotype490	1	0.000380662	TRA:CALSERNYNQGKLIF	clonotype490	1	0.000262261	TRB:CASSREGPDTQYF
clonotype491	1	0.000380662	TRB:CASSQEGLGGRDTQYF	clonotype491	1	0.000262261	TRB:CASSRGTDYEQYF
clonotype492	1	0.000380662	TRB:CASSQDGGQSNERLFF	clonotype492	1	0.000262261	TRB:CASSVEGVEQYF
clonotype493	1	0.000380662	TRB:CASSQDGGQSNERLFF	clonotype493	1	0.000262261	TRB:CASSVEGVEQYF
clonotype494	1	0.000380662	TRA:CAVSKQGTGSKLSF	clonotype494	1	0.000262261	TRB:CASSLEGFEQYF
clonotype495	1	0.000380662	TRA:CAVSATGNTGKLIF	clonotype495	1	0.000262261	TRB:CASSLEGYEQYF
clonotype496	1	0.000380662	TRA:CVLSSNTGYQNFYF	clonotype496	1	0.000262261	TRB:CASSLEGYEQYF
clonotype497	1	0.000380662	TRA:CVLSSNTGYQNFYF	clonotype497	1	0.000262261	TRB:CASSLEGYEQYF
clonotype498	1	0.000380662	TRA:CALSIYNQGKLIF	clonotype498	1	0.000262261	TRB:CASSLEAEEVFF
clonotype499	1	0.000380662	TRA:CALGRSNTNKVVF	clonotype499	1	0.000262261	TRB:CASSLEAEEVFF
clonotype500	1	0.000380662	TRA:CALGRSNTNKVVF	clonotype500	1	0.000262261	TRB:CASSLEAEEVFF
clonotype501	1	0.000380662	TRB:CASSRDNANTEVFF	clonotype501	1	0.000262261	TRB:CASSLEGEGQYF
clonotype502	1	0.000380662	TRB:CASSATGGPYEQYF	clonotype502	1	0.000262261	TRB:CASSLEGEGQYF
clonotype503	1	0.000380662	TRB:CASSVGTSNERLFF	clonotype503	1	0.000262261	TRB:CASSLEGYEQYF
clonotype504	1	0.000380662	TRB:CASSSRGANSDYTF	clonotype504	1	0.000262261	TRB:CASSLVEDTQYF
clonotype505	1	0.000380662	TRB:CASSSRGANSDYTF	clonotype505	1	0.000262261	TRB:CASSLVEDTQYF
clonotype506	1	0.000380662	TRB:CASSLDRANSDYTF	clonotype506	1	0.000262261	TRB:CASSSSQNTLYF
clonotype507	1	0.000380662	TRB:CASSRVPDSNSDYTF	clonotype507	1	0.000262261	TRB:CASSSSQNTLYF
clonotype508	1	0.000380662	TRB:CASSRENSGNTLYF	clonotype508	1	0.000262261	TRB:CASSSSQNTLYF
clonotype509	1	0.000380662	TRB:CASSRENSGNTLYF	clonotype509	1	0.000262261	TRB:CASSSSQNTLYF
clonotype510	1	0.000380662	TRB:CASSGDRGTYEQYF	clonotype510	1	0.000262261	TRB:CASSSSQNTLYF
clonotype511	1	0.000380662	TRB:CASSLEGANSDYTF	clonotype511	1	0.000262261	TRB:CASSARLGEQYF
clonotype512	1	0.000380662	TRB:CASSLEFSNERLFF	clonotype512	1	0.000262261	TRB:CASRPGLDSYEQYF
clonotype513	1	0.000380662	TRB:CASSLEFSNERLFF	clonotype513	1	0.000262261	TRB:CASSHDSHQDTQYF
clonotype514	1	0.000380662	TRB:CASSLETANTEVFF	clonotype514	1	0.000262261	TRB:CASSHDSHQDTQYF
clonotype515	1	0.000380662	TRB:CASSLEAGRAEVFF	clonotype515	1	0.000262261	TRB:CASSHDSHQDTQYF
clonotype516	1	0.000380662	TRB:CASSLVGGQNTLYF	clonotype516	1	0.000262261	TRB:CASSMGGNQDTQYF
clonotype517	1	0.000380662	TRB:CASSLTGAGNTLYF	clonotype517	1	0.000262261	TRB:CASSMGGNQDTQYF
clonotype518	1	0.000380662	TRB:CASSLTGAGNTLYF	clonotype518	1	0.000262261	TRB:CASSEGQNYAEQFF
clonotype519	1	0.000380662	TRB:CASSQIYSGNTLYF	clonotype519	1	0.000262261	TRB:CASGAGTTNTEVFF
clonotype520	1	0.000380662	TRB:CASSPPGQFYEQYF	clonotype520	1	0.000262261	TRB:CASGAGTANTEVFF
clonotype521	1	0.000380662	TRB:CASSLYNSGNTLYF	clonotype521	1	0.000262261	TRB:CASGDEFSGNTLYF
clonotype522	1	0.000380662	TRB:CASSSGQKNTEVFF	clonotype522	1	0.000262261	TRB:CASSGGTGANTEVFF
clonotype523	1	0.000380662	TRB:CASSLEQGAGEQYF	clonotype523	1	0.000262261	TRB:CASSYQGAGEQYF
clonotype524	1	0.000380662	TRB:CASSTGTANTEVFF	clonotype524	1	0.000262261	TRB:CASSYGGRAEQFF
clonotype525	1	0.000380662	TRB:CASSLDGRGNTLYF	clonotype525	1	0.000262261	TRB:CASSYGGRAEQFF
clonotype526	1	0.000380662	TRB:CASSSGQGAREQYF	clonotype526	1	0.000262261	TRB:CASSYGGRAEQFF
clonotype527	1	0.000380662	TRB:CASGEGTGGGQDTQYF	clonotype527	1	0.000262261	TRB:CASSFDRSYEQYF
clonotype528	1	0.000380662	TRB:CASSQEGWEGGQLCF	clonotype528	1	0.000262261	TRB:CASSFDRSYEQYF
clonotype529	1	0.000380662	TRB:CASSPRGGGDTEVFF	clonotype529	1	0.000262261	TRB:CGARGTGGSQNTLYF
clonotype530	1	0.000380662	TRB:CTCSPGQGAEVFF	clonotype530	1	0.000262261	TRB:CASSQNRGRERLFF;TRA:CAEGAQGLTF
clonotype531	1	0.000380662	TRB:CTCSPGQGAEVFF	clonotype531	1	0.000262261	TRB:CASSSSAETLYF;TRA:CALSDRNSNNRIFF;TRA:CAMDGNNNAPRF
clonotype532	1	0.000380662	TRA:CALETGANTGKLTF	clonotype532	1	0.000262261	TRB:CASSDGGGSGNTLYF;TRA:CAAGASSSFSKLVF;TRA:CAMGAGGYKVVF
clonotype533	1	0.000380662	TRA:CALETGANTGKLTF	clonotype533	1	0.000262261	TRB:CASSQPTTEEVFF;TRA:CAMERGAQGLTF
clonotype534	1	0.000380662	TRB:CASSRTGGVSYEQYF;TRA:CAAAGAKLTF	clonotype534	1	0.000262261	TRB:CAWSPSDWVQDTQYF;TRA:CAIARSNTNKVVF
clonotype535	1	0.000380662	TRB:CASSLGSGTGQLYF;TRA:CARGSALGRLHF	clonotype535	1	0.000262261	TRB:CASSNRENTLYF;TRA:CAIGHTGYQNFYF
clonotype536	1	0.000380662	TRB:CASSLETGEDTQYF;TRA:CAIVDSNYQLIW	clonotype536	1	0.000262261	TRB:CASSSNTGQLYF;TRA:CAASAGSNNRLTL;TRA:CAVRAQGGRALIF
clonotype537	1	0.000380662	TRB:CASSLDRANSDYTF;TRA:CAAPLNMGYKLTF;TRA:CAASYQGGRALIF	clonotype537	1	0.000262261	TRB:CASSFRENTLYF;TRA:CAIGNTGYQNFYF
clonotype538	1	0.000380662	TRB:CASRSGTGGLEQFF;TRA:CAADNNAGAKLTF	clonotype538	1	0.000262261	TRB:CASSLEADEQYF;TRA:CAMVFQGGRALIF
clonotype539	1	0.000380662	TRB:CASNNQPSQNTLYF;TRA:CAAEDTGYQNFYF;TRA:CAASTSNTNKVVF	clonotype539	1	0.000262261	TRB:CASSPDRVQNTLYF;TRA:CALVNNAGAKLTF
clonotype540	1	0.000380662	TRB:CTCSAAGQQAPLF;TRA:CANSGYNKLTF	clonotype540	1	0.000262261	TRB:CASSATTNQDTQYF;TRB:CASSSRGANSDYTF;TRA:CAIGTGNTGKLIF
clonotype541	1	0.000380662	TRB:CASSGTGGTEVFF;TRB:CASSQGNQAPLF;TRA:CAARTNYNVLYF	clonotype541	1	0.000262261	TRB:CASSEGRSQNTLYF;TRA:CAADNTNTGKLTF
clonotype542	1	0.000380662	TRB:CASSPGTDKNTGQLYF;TRA:CAAGSGGAGNKLTF;TRA:CALGNSGGSNAKLTF	clonotype542	1	0.000262261	TRB:CASSATVNQDTQYF;TRA:CAIGGGNTGKLIF
clonotype543	1	0.000380662	TRB:CASSLAVSGNTLYF;TRA:CAMELGNAGAKLTF;TRA:CATDPPNTNKVVF	clonotype543	1	0.000262261	TRB:CASGAGQGYAEQFF;TRA:CAPRGGNTGKLIF
clonotype544	1	0.000380662	TRB:CASKTGGNYAEQFF;TRA:CALRGGGNNRIFF	clonotype544	1	0.000262261	TRB:CASSFDRSYEQYF;TRA:CAISTSNTNKVVF
clonotype545	1	0.000380662	TRB:CASSLGGAGTGQLYF;TRB:CASSPTGGSSYEQYF;TRA:CAVASSNTNKVVF	clonotype545	1	0.000262261	TRB:CASSQGGARAEQFF;TRA:CALGDGNEKITF;TRA:CAMELGGGNNKLTF
clonotype546	1	0.000380662	TRB:CASSQGNQAPLF;TRA:CAVSPTASLGKLQF	clonotype546	1	0.000262261	TRB:CASSLEAEEVFF;TRA:CAGGTGGYKVVF
clonotype547	1	0.000380662	TRB:CASSQDGGQSNERLFF;TRA:CATYYGSSGNKLIF	clonotype547	1	0.000262261	TRB:CASSLEAEEVFF;TRA:CAAGSGGAGNKLTF
clonotype548	1	0.000380662	TRB:CASSPPGQFYEQYF;TRA:CAVSIGTNTGKLTF	clonotype548	1	0.000262261	TRB:CASSDPANTGQLYF;TRA:CAMERSTGNYKYVF
clonotype549	1	0.000380662	TRB:CASSLSGGSYEQYF;TRA:CAVSISGSGGKLTL	clonotype549	1	0.000262261	TRB:CASSEGTGGSYEQYF;TRA:CAAGASSGSWQLIF
clonotype550	1	0.000380662	TRB:CASSLAHSNSDYTF;TRA:CVLSAPQGGRALIF	clonotype550	1	0.000262261	TRB:CTCSAQNTLYF;TRA:CAVSNMGYKLTF
clonotype551	1	0.000380662	TRB:CASSSTSSQNTLYF;TRA:CAVSANTGYQNFYF	clonotype551	1	0.000262261	TRB:CASSQETGGERLFF;TRA:CVLSSSNNRIFF
clonotype552	1	0.000380662	TRB:CASSLEFSNERLFF;TRA:CAALTGNTGKLIF	clonotype552	1	0.000262261	TRB:CASSQGGYQDTQYF;TRA:CAYSNTGANTGKLTF
clonotype553	1	0.000380662	TRB:CASSLETGLYEQYF;TRA:CAVRALDTNAYKVIF	clonotype553	1	0.000262261	TRB:CASSPTNSAETLYF;TRA:CALSASGYNKLTF
clonotype554	1	0.000380662	TRB:CASSPPGQFYEQYF;TRA:CAASRPGGYKVVF	clonotype554	1	0.000262261	TRB:CASSVEGVEQYF;TRA:CAASDNAGAKLTF
clonotype555	1	0.000380662	TRB:CASSLDGRGNTLYF;TRA:CALSERGTNTGKLTF	clonotype555	1	0.000262261	TRB:CASSLEAEEVFF;TRA:CAVRRNYAQGLTF
clonotype556	1	0.000380662	TRB:CASSLDRDNSPLYF;TRA:CALSYNQGKLIF	clonotype556	1	0.000262261	TRB:CASSFSNERLFF;TRA:CAVSGNSNNRIFF
clonotype557	1	0.000380662	TRB:CASSLWTGDTEVFF;TRA:CAASGLTGSGGKLTL;TRA:CALGSSGSWQLIF	clonotype557	1	0.000262261	TRB:CASRELGGRYAEQFF;TRA:CAASRDNRIFF
clonotype558	1	0.000380662	TRB:CASSSGLGGAETLYF;TRA:CAASEQGTGGYKVVF	clonotype558	1	0.000262261	TRB:CASSRQGAGEQYF;TRA:CAVRRNYAQGLTF
clonotype559	1	0.000380662	TRB:CTCSAAGQQAPLF;TRA:CAVTFSGGSNAKLTF	clonotype559	1	0.000262261	TRB:CASSYGGRAEQFF;TRA:CAMERPNNAGAKLTF
clonotype560	1	0.000380662	TRB:CASSFDRNYAEQFF;TRA:CALRPGGSNAKLTF	clonotype560	1	0.000262261	TRB:CTCSAQNTLYF;TRA:CAAEATNTGNYKYVF
clonotype561	1	0.000380662	TRB:CASSRDNANTEVFF;TRA:CALSLNYNQGKLIF	clonotype561	1	0.000262261	TRB:CASSQGGARAEQFF;TRA:CAVMTNSAGNKLTF
clonotype562	1	0.000380662	TRB:CASSHRGPNERLFF;TRA:CAASSQGGSAKLIF	clonotype562	1	0.000262261	TRB:CASSRDNSYEQYF;TRA:CAASMAYSNNRLTL
clonotype563	1	0.000380662	TRB:CASSPLGAQDTQYF;TRA:CALGVNYNQGKLIF	clonotype563	1	0.000262261	TRB:CASRYSLSGNTLYF;TRB:CASSPTGAEQYF;TRA:CSALNNNNAPRF
clonotype564	1	0.000380662	TRB:CASSLYNSGNTLYF;TRA:CAASFGANTGKLTF	clonotype564	1	0.000262261	TRB:CASSLEAEEVFF;TRA:CAATSNSAGNKLTF
clonotype565	1	0.000380662	TRB:CASSERDRVSGNTLYF;TRA:CALVSNTGYQNFYF	clonotype565	1	0.000262261	TRB:CASRHREGYAEQFF;TRA:CAASGPGNTGKLIF
clonotype566	1	0.000380662	TRB:CASSQPGQGNQAPLF;TRA:CATDEEGAGNTGKLIF	clonotype566	1	0.000262261	TRB:CASSDAGGGAETLYF;TRA:CAASRGGAGNKLTF
clonotype567	1	0.000380662	TRB:CASSQDWATNTGQLYF;TRA:CALSETQVVGQLTF	clonotype567	1	0.000262261	TRB:CASSPRGYAEQFF;TRA:CAASRNSNNRIFF
clonotype568	1	0.000380662	TRB:CASSRDNANTEVFF;TRA:CAVSYMATGGNNKLTF	clonotype568	1	0.000262261	TRB:CASSQETGGERLFF;TRA:CAVPYSGGSNAKLTF
clonotype569	1	0.000380662	TRB:CASGGLGGNTGQLYF;TRA:CALGDLSGGNYKPTF	clonotype569	1	0.000262261	TRB:CAWSRQGAPGNTLYF;TRA:CAVSDLSGSFNKLTF
clonotype570	1	0.000380662	TRB:CASRGGAGAETLYF;TRA:CALGVMNYNQGKLIF	clonotype570	1	0.000262261	TRB:CASSSSSYEQYF;TRA:CALRMDTNAYKVIF;TRA:CAVQPGNTGKLIF
clonotype571	1	0.000380662	TRB:CASSRQGTNSDYTF;TRA:CALGGNSNNRIFF	clonotype571	1	0.000262261	TRB:CASSLEADEQYF;TRA:CAASEQGTGGYKVVF
clonotype572	1	0.000380662	TRB:CASSLDGRGNTLYF;TRA:CALGSSNTNKVVF	clonotype572	1	0.000262261	TRB:CASSLEGDEQYF;TRA:CAAEAPQTGFASALTF;TRA:CAVSVGTNTGKLTF
clonotype573	1	0.000380662	TRB:CASSDPLGGRYYAEQFF;TRA:CAGGSNTGGLSGKLTF	clonotype573	1	0.000262261	TRB:CASSLEAEEVFF;TRA:CAVITGNTGKLIF
clonotype574	1	0.000380662	TRB:CASSLESSAETLYF;TRA:CALVHRGSALGRLHF	clonotype574	1	0.000262261	TRB:CASSLEGDTQYF;TRA:CAASRRNNNAPRF;TRA:CAVSGGTNTGKLTF
clonotype575	1	0.000380662	TRB:CASSLDRANSDYTF;TRA:CAASYQGGRALIF	clonotype575	1	0.000262261	TRB:CASSLEAEEVFF;TRA:CALGDTGYQNFYF
clonotype576	1	0.000380662	TRB:CASSPQGAGNTLYF;TRA:CAATVSNYNVLYF	clonotype576	1	0.000262261	TRB:CASKGTDYNSPLYF;TRB:CASSARLGEQYF;TRA:CAHASSGSWQLIF
clonotype577	1	0.000380662	TRB:CASSLYNSGNTLYF;TRA:CAATSNTNKVVF	clonotype577	1	0.000262261	TRB:CASGRQGIGTEVFF;TRA:CALRNTEGADRLTF
clonotype578	1	0.000380662	TRB:CASSRLGAAETLYF;TRA:CAASVDYSNNRLTL	clonotype578	1	0.000262261	TRB:CASGAGQGYAEQFF;TRA:CVLSARAGNYKYVF
clonotype579	1	0.000380662	TRB:CASSSTGVTGQLYF;TRA:CAASNNMGYKLTF	clonotype579	1	0.000262261	TRB:CASSPQGAGEQYF;TRA:CAVSANTGYQNFYF
clonotype580	1	0.000380662	TRB:CASSQTGGWNSPLYF;TRA:CAAGAQEGGSAKLIF	clonotype580	1	0.000262261	TRB:CASSPQGAGEQYF;TRA:CALSMGGSGTYQRF
clonotype581	1	0.000380662	TRB:CASSRDNANTEVFF;TRA:CALSEGGGGSNYKLTF;TRA:CALSGATGGNNKLTF	clonotype581	1	0.000262261	TRB:CTCSGGGQLYF;TRA:CAVSLGSSSFSKLVF
clonotype582	1	0.000380662	TRA:CVVGENTNTGKLTF	clonotype582	1	0.000262261	TRB:CASSFDRSYEQYF;TRB:CASSQERFGNTLYF;TRA:CALSDSAGNKLTF
clonotype583	1	0.000380662	TRB:CASSMDGQDTQYF	clonotype583	1	0.000262261	TRB:CASSPDGGNSPLYF;TRA:CALFNTNTGKLTF
clonotype584	1	0.000380662	TRB:CASSMDGQDTQYF	clonotype584	1	0.000262261	TRB:CAWSLGTASAETLYF;TRA:CAVSDGSSGNKLIF
clonotype585	1	0.000380662	TRA:CALSGATGGNNKLTF	clonotype585	1	0.000262261	TRB:CASGGPGLGDTQYF;TRA:CALADTNAYKVIF
clonotype586	1	0.000380662	TRA:CALSRNNAGAKLTF	clonotype586	1	0.000262261	TRB:CASSDGGSSNERLFF;TRA:CALADTNAYRVIF
clonotype587	1	0.000380662	TRA:CALSADNYAQGLTF	clonotype587	1	0.000262261	TRB:CASSQDSLYEQYF;TRA:CAASSNSAGNKLTF
clonotype588	1	0.000380662	TRA:CAVSEGTNTGKLTF	clonotype588	1	0.000262261	TRB:CASSQLGEYEQYF;TRA:CALGDRNNYAQGLTF
clonotype589	1	0.000380662	TRA:CAVSQGSGGSNAKLTF	clonotype589	1	0.000262261	TRB:CASSPDGGNSPLYF;TRA:CALSVNTGYQNFYF
clonotype590	1	0.000380662	TRA:CAVSQGSGGSNAKLTF	clonotype590	1	0.000262261	TRB:CASSLEQDTQYF;TRA:CAVSAGNYNQGKLIF
clonotype591	1	0.000380662	TRB:CASSLRGALGAETLYF	clonotype591	1	0.000262261	TRB:CASSDGQGSGNTLYF;TRA:CALSDNNAGAKLTF
clonotype592	1	0.000380662	TRA:CALSHSNTNKVVF	clonotype592	1	0.000262261	TRB:CASSLTGQVEQYF;TRA:CALGAYNVGDNSKLIW
clonotype593	1	0.000380662	TRA:CALGDNNAGAKLTF	clonotype593	1	0.000262261	TRB:CASSPDGGNSPLYF;TRA:CALGDLPGTGSNRLTF
clonotype594	1	0.000380662	TRB:CASSTGLGVYAEQFF	clonotype594	1	0.000262261	TRB:CASSARLGEQYF;TRA:CALGLNSAGNKLTF
clonotype595	1	0.000380662	TRB:CASSRDWGGAGQLYF	clonotype595	1	0.000262261	TRB:CASSLEGYEQYF;TRA:CAAGTGNYKYVF
clonotype596	1	0.000380662	TRB:CASSRDWGGAGQLYF	clonotype596	1	0.000262261	TRB:CAWSVGQTSAETLYF;TRA:CAASGGYQNFYF
clonotype597	1	0.000380662	TRB:CASSSLGSNYAEQFF	clonotype597	1	0.000262261	TRB:CASSLDWVEQYF;TRA:CAMREGASSSFSKLVF
clonotype598	1	0.000380662	TRB:CASSLTGWGSETLYF	clonotype598	1	0.000262261	TRB:CASGAGQGYAEQFF;TRA:CALSDRGNGAGNTGKLIF
clonotype599	1	0.000380662	TRB:CASSLGHSYNSPLYF	clonotype599	1	0.000262261	TRB:CAWSLAGGEAETLYF;TRA:CAAGATEGADRLTF
clonotype600	1	0.000380662	TRB:CASSLGHSYNSPLYF	clonotype600	1	0.000262261	TRB:CASSQDRGGDTQYF;TRA:CAARGNTGNYKYVF
clonotype601	1	0.000380662	TRB:CASSFGTGGTGQLCF	clonotype601	1	0.000262261	TRB:CASSPDWGVAEQFF;TRA:CAAASSNTNKVVF
clonotype602	1	0.000380662	TRB:CASSLGTGDTGQLYF	clonotype602	1	0.000262261	TRB:CASSPDRVQNTLYF;TRA:CAAPEAGGYKVVF
clonotype603	1	0.000380662	TRB:CASSLGTGDTGQLYF	clonotype603	1	0.000262261	TRB:CAWRGTGGYTGQLYF;TRA:CALSDSTGYQNFYF
clonotype604	1	0.000380662	TRB:CASSPGTGGSYEQYF	clonotype604	1	0.000262261	TRA:CAASRNTNKVVF
clonotype605	1	0.000380662	TRB:CASSPGTGGSYEQYF	clonotype605	1	0.000262261	TRA:CAAGGNNAGAKLTF
clonotype606	1	0.000380662	TRB:CASSQDPGASAETLYF	clonotype606	1	0.000262261	TRA:CAVDTNTGKLTF
clonotype607	1	0.000380662	TRB:CTCSAVGINERLFF	clonotype607	1	0.000262261	TRA:CAVDTNTGKLTF
clonotype608	1	0.000380662	TRB:CASSTSGTGGDEQYF;TRA:CLTGGYKVVF	clonotype608	1	0.000262261	TRB:CASRYRGSGNTLYF
clonotype609	1	0.000380662	TRB:CASSNQGWSDYTF;TRA:CALATNTGKLTF;TRA:CAVNNNNNAPRF	clonotype609	1	0.000262261	TRB:CASSLGVQGTEVFF
clonotype610	1	0.000380662	TRB:CASSLGTAPGNTLYF;TRA:CALGSSALGRLHF	clonotype610	1	0.000262261	TRB:CASSLGVQGTEVFF
clonotype611	1	0.000380662	TRB:CASTDRGRAEQFF;TRA:CAVIQGTGSKLSF	clonotype611	1	0.000262261	TRB:CASSLGVQGTEVFF
clonotype612	1	0.000380662	TRB:CASSLESGSNERLFF;TRA:CAIPHNMGYKLTF;TRA:CAVTPGTGGYKVVF	clonotype612	1	0.000262261	TRB:CASSFRTDNERLFF
clonotype613	1	0.000380662	TRB:CASSLRTGRDTGQLYF;TRA:CALSHNYAQGLTF	clonotype613	1	0.000262261	TRB:CASSQQGGSAETLYF
clonotype614	1	0.000380662	TRB:CASSLRTGANTEVFF;TRA:CAVSIRGNNRIFF	clonotype614	1	0.000262261	TRB:CASSQEGISNERLFF
clonotype615	1	0.000380662	TRB:CASSGLGYNYAEQFF;TRA:CAVSAQGGRALIF	clonotype615	1	0.000262261	TRB:CASSQEGISNERLFF
clonotype616	1	0.000380662	TRB:CTCSRQGNYAEQFF;TRA:CAVSDTGNYKYVF	clonotype616	1	0.000262261	TRB:CASSQDTGSSYEQYF
clonotype617	1	0.000380662	TRB:CASSSLGSNYAEQFF;TRA:CAVSDSGGSNAKLTF	clonotype617	1	0.000262261	TRB:CASSQDGGSQNTLYF
clonotype618	1	0.000380662	TRB:CASSLDRGSGNTLYF;TRA:CALIWGGQKLVF	clonotype618	1	0.000262261	TRB:CASSQGTGGGERLFF
clonotype619	1	0.000380662	TRB:CASSLELGSNERLFF;TRA:CAASQMSNYNVLYF	clonotype619	1	0.000262261	TRB:CASSPRQFSNERLFF
clonotype620	1	0.000380662	TRB:CASSLDGGYTGQLYF;TRA:CVLSATNSAGNKLTF	clonotype620	1	0.000262261	TRB:CASSPGGANTGQLYF
clonotype621	1	0.000380662	TRB:CASSLTGASQNTLYF;TRA:CALSESNYNVLYF	clonotype621	1	0.000262261	TRA:CALSVLSNYNVLYF
clonotype622	1	0.000380662	TRB:CASSRDWGGAGQLYF;TRA:CAARRANSAGNKLTF	clonotype622	1	0.000262261	TRB:CAWSLGTATSGNTLYF
clonotype623	1	0.000380662	TRB:CASSLAGTGISDYTF;TRA:CAASPTSGGNYKPTF	clonotype623	1	0.000262261	TRB:CASSTDSYAEQFF
clonotype624	1	0.000380662	TRB:CTCSPQGNTGQLYF;TRA:CALRRNNAGAKLTF	clonotype624	1	0.000262261	TRB:CASSTDSYAEQFF
clonotype625	1	0.000380662	TRB:CASSLEGGHTGQLYF;TRA:CALGMNYNQGKLIF	clonotype625	1	0.000262261	TRB:CASSQDSYAEQFF
clonotype626	1	0.000380662	TRB:CTCSAHRGNTEVFF;TRA:CAMREGTEGADRLTF	clonotype626	1	0.000262261	TRB:CASSQDSYAEQFF
clonotype627	1	0.000380662	TRB:CASSLEGGSNERLFF;TRA:CAARNSNNRIFF	clonotype627	1	0.000262261	TRB:CASSQDSYAEQFF
clonotype628	1	0.000380662	TRB:CASSFGTGGTGQLYF;TRB:CASSLESGPGNTLYF;TRA:CAAASSSFSKLVF;TRA:CAASANNAGAKLTF	clonotype628	1	0.000262261	TRB:CASSAGQENTLYF
clonotype629	1	0.000380662	TRB:CASSLGGANTGQLYF;TRA:CAAASSSFSKLVF	clonotype629	1	0.000262261	TRB:CASSLGGSYEQYF
clonotype630	1	0.000380662	TRB:CTCSAAGTNERLFF;TRA:CAASARNNNAPRF	clonotype630	1	0.000262261	TRB:CASSWGSQDTQYF
clonotype631	1	0.000380662	TRA:CAVSRGNTGGLSGKLTF	clonotype631	1	0.000262261	TRB:CASSWGSQDTQYF
clonotype632	1	0.000380662	TRA:CAVSRGNTGGLSGKLTF	clonotype632	1	0.000262261	TRB:CASSWGSQDTQYF
clonotype633	1	0.000380662	TRB:CASSTRGYNSPLYF	clonotype633	1	0.000262261	TRB:CASSWGSQDTQYF
clonotype634	1	0.000380662	TRB:CASSIRGVQNTLYF	clonotype634	1	0.000262261	TRB:CASSLEGGTEVFF
clonotype635	1	0.000380662	TRB:CASSSIGQAYEQYF	clonotype635	1	0.000262261	TRB:CASSLDGENTLYF
clonotype636	1	0.000380662	TRB:CASSSIGQAYEQYF	clonotype636	1	0.000262261	TRB:CASSLDGENTLYF
clonotype637	1	0.000380662	TRA:CALAMNYNQGKLIF	clonotype637	1	0.000262261	TRB:CASSLADTGQLYF
clonotype638	1	0.000380662	TRA:CALAGGAGNTGKLIF	clonotype638	1	0.000262261	TRB:CASSFQGNERLFF
clonotype639	1	0.000380662	TRB:CASSLWGGLNYAEQFF	clonotype639	1	0.000262261	TRB:CASSLEAGGEVFF
clonotype640	1	0.000380662	TRB:CASSFYLGSSSYEQYF	clonotype640	1	0.000262261	TRB:CASSLEAGGEVFF
clonotype641	1	0.000380662	TRB:CTCKAGTTNYAEQFF	clonotype641	1	0.000262261	TRB:CASSLRANSDYTF
clonotype642	1	0.000380662	TRB:CTCSAGGVSNERLFF	clonotype642	1	0.000262261	TRB:CASSLRANSDYTF
clonotype643	1	0.000380662	TRB:CASSIRDSQDTQYF;TRA:CALSRGNNAPRF	clonotype643	1	0.000262261	TRB:CASSLNINQAPLF
clonotype644	1	0.000380662	TRB:CTCSAPGGPNERLFF;TRA:CAMGRNNRIFF	clonotype644	1	0.000262261	TRB:CASSLNINQAPLF
clonotype645	1	0.000380662	TRB:CTCSGRDRGNTEVFF;TRA:CIVTVNSNNRIFF	clonotype645	1	0.000262261	TRB:CASSFEGGTEVFF
clonotype646	1	0.000380662	TRB:CASGETDEQYF;TRA:CATDPTGNTGKLIF	clonotype646	1	0.000262261	TRB:CASSFEGGTEVFF
clonotype647	1	0.000380662	TRB:CASSLDRGLDNQAPLF;TRA:CALERGNYAQGLTF	clonotype647	1	0.000262261	TRB:CASSDALGGYAEQFF
clonotype648	1	0.000380662	TRB:CTCSAEMGGYAEQFF;TRA:CIVTDMNPGGNYKPTF	clonotype648	1	0.000262261	TRB:CASSDARGSQNTLYF
clonotype649	1	0.000380662	TRB:CASSIHGSNERLFF;TRA:CAPTSGGNYKPTF	clonotype649	1	0.000262261	TRB:CASSDLTGGDAEQFF
clonotype650	1	0.000380662	TRB:CASSSIGQAYEQYF;TRA:CAASDGTNTGKLTF	clonotype650	1	0.000262261	TRB:CASGDALGGRREQYF
clonotype651	1	0.000380662	TRB:CASSLGDWGGEGEQYF;TRA:CVLSSNTGYQNFYF	clonotype651	1	0.000262261	TRB:CASGDARGLDERLFF
clonotype652	1	0.000380662	TRB:CTCSADRGRQNTLYF;TRA:CALPGTGGYKVVF	clonotype652	1	0.000262261	TRB:CASGDARGLDERLFF
clonotype653	1	0.000380662	TRB:CTCSADRGNQDTQYF;TRA:CAVSDTNTGKLTF	clonotype653	1	0.000262261	TRB:CASSQEPGGYEQYF
clonotype654	1	0.000380662	TRB:CTCSAGRDKNSPLYF;TRA:CAAAGNSNNRIFF	clonotype654	1	0.000262261	TRB:CASSYWGNYAEQFF
clonotype655	1	0.000380662	TRB:CASSLEGGAGTGQLYF;TRA:CAASGSNTNKVVF	clonotype655	1	0.000262261	TRB:CASSYWGNYAEQFF
clonotype656	1	0.000380662	TRB:CTCSARGGGAETLYF;TRA:CAAKGNSNNRIFF	clonotype656	1	0.000262261	TRB:CASSLGLGAYEQYF
clonotype657	1	0.000380662	TRB:CASSIGTRAETLYF;TRA:CAASKGQGGSAKLIF	clonotype657	1	0.000262261	TRB:CTCSADNSDYTF
clonotype658	1	0.000380662	TRB:CASSRDWGSSYEQYF	clonotype658	1	0.000262261	TRB:CTCSGGLEEQYF
clonotype659	1	0.000380662	TRB:CASSLEGWGGPQNTLYF	clonotype659	1	0.000262261	TRB:CTCSGGLEEQYF
clonotype660	1	0.000380662	TRB:CASSIGGAPNERLFF;TRA:CILRDMNQGGSAKLIF	clonotype660	1	0.000262261	TRB:CGARGTGRDSGNTLYF
clonotype661	1	0.000380662	TRB:CASSIGGAYTGQLYF;TRA:CAIDRGNAGAKLTF	clonotype661	1	0.000262261	TRB:CASSLEANTEVFF;TRA:CATNYANKMIF
clonotype662	1	0.000380662	TRB:CASSLDRGGAGAETLYF;TRA:CAASRNYNQGKLIF	clonotype662	1	0.000262261	TRB:CASRTGEDTEVFF;TRA:CATDRVGYKLTF
clonotype663	1	0.000380662	TRA:CAASLGSTGANTGKLTF	clonotype663	1	0.000262261	TRB:CASSQKHNYAEQFF;TRA:CALERGYNVLYF
clonotype664	1	0.000380662	TRA:CALGDRTEGADRLTF	clonotype664	1	0.000262261	TRB:CASSQDGGSQNTLYF;TRA:CAMDNNAGAKLTF
clonotype665	1	0.000380662	TRA:CALGDRGYSNNRLTL	clonotype665	1	0.000262261	TRB:CASSPGNNQAPLF;TRA:CAPGTGNTGKLIF
clonotype666	1	0.000380662	TRB:CASRGLGGRSAETLYF;TRA:CAMSNYNVLYF	clonotype666	1	0.000262261	TRB:CASSLDGEDTQYF;TRB:CASSQDSQNTLYF;TRA:CAPGTGNTGKLIF
clonotype667	1	0.000380662	TRB:CASGDEGNTEVFF;TRA:CAAGASSGSWQLIF	clonotype667	1	0.000262261	TRB:CASSDAWGGYAEQFF;TRA:CAVVNTGNYKYVF
clonotype668	1	0.000380662	TRB:CTCSAPGLGGQSAETLYF;TRA:CAMERGRIFF	clonotype668	1	0.000262261	TRB:CASSEALGGRYAEQFF;TRA:CAIDLEGNYKYVF
clonotype669	1	0.000380662	TRA:CAAASSSFSKLVF	clonotype669	1	0.000262261	TRB:CASSYREGTGQLYF;TRA:CAGGSNNRIFF;TRA:CATDPGTGGYKVVF
clonotype670	1	0.000380662	TRB:CASGDASEQYF	clonotype670	1	0.000262261	TRB:CASSLQGADSDYTF;TRA:CAASSNTNKVVF
clonotype671	1	0.000380662	TRB:CASGDASEQYF;TRA:CATNYANKMIF	clonotype671	1	0.000262261	TRB:CASSQQGSYNSPLYF;TRA:CAFMQQGTGSKLSF
clonotype672	1	0.000380662	TRB:CASGDASEQYF;TRA:CAEGAQGLTF	clonotype672	1	0.000262261	TRB:CASSQNPGTGLAEQFF;TRB:CASSTDSYAEQFF;TRA:CAAAASSGSWQLIF
clonotype673	1	0.000380662	TRA:CAAGMSNYNVLYF	clonotype673	1	0.000262261	TRB:CASSGQNQNTLYF;TRA:CAMERNNYAQGLTF
clonotype674	1	0.000380662	TRA:CAASAGNTGKLIF	clonotype674	1	0.000262261	TRB:CASSQGANTEVFF;TRA:CALSDPNNRIFF
clonotype675	1	0.000380662	TRA:CAASAGNTGKLIF	clonotype675	1	0.000262261	TRB:CASSLEGGTEVFF;TRA:CAAEAGNYAQGLTF
clonotype676	1	0.000380662	TRB:CASDRKEYEQYF	clonotype676	1	0.000262261	TRB:CASSLDISTEVFF;TRA:CAMSHASSGSWQLIF;TRA:CAVSMRGTYQRF
clonotype677	1	0.000380662	TRB:CASSLTAETLYF;TRA:CAAEAPGYQNFYF	clonotype677	1	0.000262261	TRB:CASSRGDNERLFF;TRA:CAASYGNEKITF
clonotype678	1	0.000380662	TRB:CASGQGDSDYTF;TRA:CAAERNTGNYKYVF	clonotype678	1	0.000262261	TRB:CASSWTGQDTQYF;TRA:CAAEREGSNYQLIW
clonotype679	1	0.000380662	TRB:CASSLDRGQVFF;TRA:CAVSNYSNNRLTL	clonotype679	1	0.000262261	TRB:CASSAGGGASQNTLYF;TRA:CALSYNQGKLIF
clonotype680	1	0.000380662	TRB:CASGGVRTEVFF;TRA:CALGPYGSSGNKLIF	clonotype680	1	0.000262261	TRB:CASSQDPSNTEVFF;TRA:CALAAISNTNKVVF
clonotype681	1	0.000380662	TRA:CAASANNAGAKLTF	clonotype681	1	0.000262261	TRB:CTCSAEGTAQYF;TRA:CAPSTNSAGNKLTF
clonotype682	1	0.000380662	TRA:CAASANNAGAKLTF	clonotype682	1	0.000262261	TRB:CASTGGERLFF;TRA:CALSDQGNYKYVF
clonotype683	1	0.000380662	TRA:CAASSGYNQGKLIF	clonotype683	1	0.000262261	TRB:CASSQDPWGYEQYF;TRB:CASSQDTGSSYEQYF;TRA:CAARSSGSWQLIF
clonotype684	1	0.000380662	TRB:CASGGEYNSPLYF	clonotype684	1	0.000262261	TRB:CASSQDWGRQDTQYF;TRA:CAVTFSNTNKVVF
clonotype685	1	0.000380662	TRB:CASGGEYNSPLYF	clonotype685	1	0.000262261	TRB:CASSLEDQDTQYF;TRA:CAAEAASSGSWQLIF
clonotype686	1	0.000380662	TRB:CASSLEGADTQYF	clonotype686	1	0.000262261	TRB:CASSLDSYAEQFF;TRA:CALSDRNSGTYQRF;TRA:CAVRDRGSALGRLHF
clonotype687	1	0.000380662	TRB:CASSPRPGNTLYF	clonotype687	1	0.000262261	TRB:CASSRETGVEQYF;TRA:CAVMNYGSSGNKLIF
clonotype688	1	0.000380662	TRB:CASSLAGNERLFF;TRA:CALEQGTGSKLSF	clonotype688	1	0.000262261	TRB:CASSFEGGTEVFF;TRA:CAVSAASNNRIFF
clonotype689	1	0.000380662	TRB:CASGDNWGYEQYF;TRA:CAVPNSGGSNAKLTF	clonotype689	1	0.000262261	TRB:CASGDWGGGQNTLYF;TRA:CAIASITGNTGKLIF;TRA:CALKTGSGGKLTL
clonotype690	1	0.000380662	TRB:CASGGEYNSPLYF;TRA:CVLALSSGSWQLIF	clonotype690	1	0.000262261	TRB:CASSQQTGGAPEQYF;TRA:CAGVNNNAGAKLTF
clonotype691	1	0.000380662	TRB:CASSLGSQNTLYF;TRA:CAASAGPNTNKVVF	clonotype691	1	0.000262261	TRB:CAWSLGTAISNERLFF;TRA:CVLGYNTNTGKLTF
clonotype692	1	0.000380662	TRB:CASSRNSNERLFF;TRA:CAASAYTGTGSNRLTF	clonotype692	1	0.000262261	TRB:CASSSRGWDTQYF;TRA:CALSDHGSNYQLIW
clonotype693	1	0.000380662	TRB:CASGAGTTNTEVFF	clonotype693	1	0.000262261	TRB:CASSLEGNSDYTF;TRA:CAAVQGGRALIF
clonotype694	1	0.000380662	TRB:CASGAGTTNTEVFF	clonotype694	1	0.000262261	TRB:CASSLGENQAPLF;TRA:CVLSAPNTGKLTF
clonotype695	1	0.000380662	TRB:CASGDARDNYEQYF	clonotype695	1	0.000262261	TRB:CASSLDISTEVFF;TRA:CALGPSNAYKVIF
clonotype696	1	0.000380662	TRB:CASGDAAGGREQYF	clonotype696	1	0.000262261	TRB:CASGGYSGGRDTQYF;TRA:CAVRRNSNNRIFF
clonotype697	1	0.000380662	TRB:CASSLGNSAETLYF;TRA:CAAPSGTYQRF	clonotype697	1	0.000262261	TRB:CASGGDRVSNERLFF;TRA:CAVRGGSALGRLHF
clonotype698	1	0.000380662	TRB:CASGDGESGNTLYF;TRA:CAAEEANTNKVVF	clonotype698	1	0.000262261	TRB:CASSQVGVYAEQFF;TRA:CAVDSGGSNYKLTF
clonotype699	1	0.000380662	TRB:CASSLGQGGNTLYF;TRA:CAAMNYGSSGNKLIF;TRA:CAPYTEGADRLTF	clonotype699	1	0.000262261	TRB:CASSQQGGSAETLYF;TRA:CAVSDSGGSNAKLTF
clonotype700	1	0.000380662	TRB:CASSLQGGQDTQYF;TRA:CAIDRNNAGAKLTF	clonotype700	1	0.000262261	TRB:CASSQEGGPGNTLYF;TRA:CALSEPNTNKVVF
clonotype701	1	0.000380662	TRB:CASGAGTTNTEVFF;TRA:CAVSGPNTGKLTF	clonotype701	1	0.000262261	TRB:CASSQEGISNERLFF;TRA:CAVSALGNEKITF
clonotype702	1	0.000380662	TRB:CASGDELAIYEQYF;TRA:CAVSGKGNTGKLIF	clonotype702	1	0.000262261	TRB:CASSPPPQNYAEQFF;TRA:CAVSDTNTGKLTF
clonotype703	1	0.000380662	TRB:CASGDAGGLTEVFF;TRA:CAMRESQGGRALIF	clonotype703	1	0.000262261	TRB:CASSPRQFSNERLFF;TRA:CAVPRGSGGKLTL
clonotype704	1	0.000380662	TRB:CASSPDWGQDTQYF;TRA:CATDPRGLSGKLTF	clonotype704	1	0.000262261	TRB:CASSLRGLNQDTQYF;TRA:CALSDQTGGNNKLTF
clonotype705	1	0.000380662	TRB:CASGAGTTNTEVFF;TRA:CVLNTGANTGKLTF	clonotype705	1	0.000262261	TRB:CASSLGDQNTLYF;TRA:CAARKNSNNRIFF
clonotype706	1	0.000380662	TRB:CASGEGGASYEQYF;TRA:CAASERGNAGAKLTF	clonotype706	1	0.000262261	TRB:CASSLEGGLEQYF;TRB:CASSLTGAGNTLYF;TRA:CAARPYGNEKITF
clonotype707	1	0.000380662	TRB:CASGGTGNQDTQYF;TRA:CAVRNYNQGKLIF	clonotype707	1	0.000262261	TRB:CASSLETQDTQYF;TRA:CAVRGTGANTGKLTF
clonotype708	1	0.000380662	TRB:CASSLRGTGNTLYF;TRA:CAARGYNQGKLIF;TRA:CAVNYQGGRALIF	clonotype708	1	0.000262261	TRB:CASSRDREGEQYF;TRA:CVLSSNTGYQNFYF
clonotype709	1	0.000380662	TRB:CASSRTGGLNTQYF;TRA:CAVSPITGNTGKLIF	clonotype709	1	0.000262261	TRB:CASSFQGGTEQYF;TRA:CALAVSGSFNKLTF
clonotype710	1	0.000380662	TRB:CASSLTGGGTEVFF;TRA:CAASEAGGNNKLTF	clonotype710	1	0.000262261	TRB:CASSFGVQDTQYF;TRA:CAASIQGNNRIFF
clonotype711	1	0.000380662	TRB:CASSLDPGVAEQFF;TRA:CALGSMSNYNVLYF	clonotype711	1	0.000262261	TRB:CASSGRDRANTEVFF;TRA:CAVSMRYNQGKLIF
clonotype712	1	0.000380662	TRB:CASSLLGGQDTQYF;TRA:CAASGGNYKYVF	clonotype712	1	0.000262261	TRB:CASSQAGAGSDYTF;TRA:CAARNNYAQGLTF
clonotype713	1	0.000380662	TRB:CASGDSGGRNERLFF	clonotype713	1	0.000262261	TRB:CTCSAGSSDYTF;TRA:CALSVNSNNRIFF
clonotype714	1	0.000380662	TRB:CASGDSGGRNERLFF	clonotype714	1	0.000262261	TRB:CASSQDLGGPAEQFF;TRA:CALSVGANTGKLTF
clonotype715	1	0.000380662	TRB:CASGDANWGGREQYF	clonotype715	1	0.000262261	TRB:CASSQEGRGGNTLYF;TRA:CAVSVSGGSNYKLTF
clonotype716	1	0.000380662	TRB:CASGDARGLDERLFF	clonotype716	1	0.000262261	TRB:CASGGLGASAETLYF;TRB:CASSSGISYNSPLYF;TRA:CALGDNNAGAKLTF
clonotype717	1	0.000380662	TRB:CASSLEGQGAETLYF	clonotype717	1	0.000262261	TRB:CASSLEGGGEVFF;TRA:CAAQDNTNTGKLTF
clonotype718	1	0.000380662	TRB:CASSLEGQGAETLYF	clonotype718	1	0.000262261	TRB:CASSQGGGSYEQYF;TRA:CAARFQGGSAKLIF
clonotype719	1	0.000380662	TRB:CASGVGTGAFYEQYF;TRA:CAAVSGTYQRF	clonotype719	1	0.000262261	TRB:CASSFDWGKNTLYF;TRA:CALGDPAQGLTF
clonotype720	1	0.000380662	TRB:CASSPDWGSAETLYF;TRA:CAADEGNYKYVF	clonotype720	1	0.000262261	TRB:CASSQEGISNERLFF;TRA:CAMKASSSFSKLVF
clonotype721	1	0.000380662	TRB:CASGDSGGRNERLFF;TRA:CALGDRGYSNNRLTL;TRA:CANSGYNKLTF	clonotype721	1	0.000262261	TRB:CASSPRTGSAETLYF;TRA:CALGAGNNYAQGLTF
clonotype722	1	0.000380662	TRB:CASSLEGTGGYEQYF;TRA:CAAEAGNYAQGLTF	clonotype722	1	0.000262261	TRB:CASSLEANTEVFF;TRA:CALGRSTASLGKLQF
clonotype723	1	0.000380662	TRB:CASGDWGISQNTLYF;TRA:CALKDYNQGKLIF	clonotype723	1	0.000262261	TRB:CASSLDGEDTQYF;TRA:CALRGGYGSSGNKLIF
clonotype724	1	0.000380662	TRB:CASGDAMGGSYEQYF;TRA:CAASVGYGNEKITF	clonotype724	1	0.000262261	TRB:CASSQEGRGDTEVFF;TRA:CAAGDYANKMIF
clonotype725	1	0.000380662	TRB:CASGGLGASAETLYF;TRA:CAVVSGGSNAKLTF	clonotype725	1	0.000262261	TRB:CASSPRQFSNERLFF;TRA:CAARNSNNRIFF
clonotype726	1	0.000380662	TRB:CASSPTGGSQDTQYF;TRA:CALSVYYSNNRLTL	clonotype726	1	0.000262261	TRB:CASSQDQYNNQAPLF;TRA:CAASRGGRALIF
clonotype727	1	0.000380662	TRB:CASSRDWGGLYEQYF;TRA:CALSYGSSGNKLIF	clonotype727	1	0.000262261	TRB:CASSLGGGREQYF;TRA:CAASTGNYKYVF;TRA:CALSELKADSNYQLIW
clonotype728	1	0.000380662	TRB:CASGDSGGRNERLFF;TRA:CAVSANSGTYQRF	clonotype728	1	0.000262261	TRB:CASSLPGGDERLFF;TRA:CAASVQGGSAKLIF
clonotype729	1	0.000380662	TRB:CASSLDWEGQNTLYF;TRA:CALEGAGNKLTF	clonotype729	1	0.000262261	TRB:CASSLGDQNTLYF;TRA:CAARANSNNRIFF
clonotype730	1	0.000380662	TRB:CASGAPGLGVYEQYF;TRA:CAVSVTSSGQKLVF	clonotype730	1	0.000262261	TRB:CASSLGEGTEVFF;TRB:CASSLGTSAETLYF;TRA:CAASAAGGNYKPTF
clonotype731	1	0.000380662	TRB:CASGGLGASAETLYF;TRA:CALIASSSFSKLVF	clonotype731	1	0.000262261	TRB:CASSPPGAQDTQYF;TRA:CAASAGNTGKLIF
clonotype732	1	0.000380662	TRB:CASSLEGTGGYEQYF;TRA:CALGVQGTGSKLSF	clonotype732	1	0.000262261	TRB:CASSPGGENTLYF;TRA:CAAPRGSALGRLHF
clonotype733	1	0.000380662	TRB:CASGDAGGRDERLFF;TRA:CALGPYGSSGNKLIF	clonotype733	1	0.000262261	TRB:CASSPDISQNTLYF;TRA:CAASPENAGAKLTF
clonotype734	1	0.000380662	TRB:CASGGLGASAETLYF;TRA:CALGPYGSSGNKLIF	clonotype734	1	0.000262261	TRB:CASSLQGNTGQLYF;TRA:CALGITGNTGKLIF
clonotype735	1	0.000380662	TRB:CASGWGGASQDTQYF;TRA:CALGESNMGYKLTF	clonotype735	1	0.000262261	TRB:CASSQDTGSSYEQYF;TRA:CALRGPDSNYQLIW
clonotype736	1	0.000380662	TRB:CASSRDWGNYAEQFF;TRA:CAMRDLTEGADRLTF	clonotype736	1	0.000262261	TRB:CASSQNPGTGLAEQFF;TRB:CASSTDSYAEQFF;TRA:CALSGATGGNNKLTF
clonotype737	1	0.000380662	TRB:CASGVPGQGADTQYF;TRA:CALSAGGSNAKLTF	clonotype737	1	0.000262261	TRB:CASGDLGGLAETLYF;TRA:CALSGTGSNTNKVVF
clonotype738	1	0.000380662	TRB:CASGDFVRGSSYEQYF	clonotype738	1	0.000262261	TRB:CASGDAGGRDERLFF;TRA:CALSPLTGGNNKLTF
clonotype739	1	0.000380662	TRB:CASGDFVRGSSYEQYF	clonotype739	1	0.000262261	TRA:CAASDNYAQGLTF
clonotype740	1	0.000380662	TRB:CASGDVWGSNTGQLYF;TRA:CAVLPGTGSNRLTF	clonotype740	1	0.000262261	TRA:CAARSSGSWQLIF
clonotype741	1	0.000380662	TRB:CASGDVRGVSNERLFF;TRA:CALGPYGSSGNKLIF	clonotype741	1	0.000262261	TRA:CAASEQGTGGYKVVF
clonotype742	1	0.000380662	TRB:CASGDVRGVSNERLFF;TRA:CPPPNTGANTGKLTF	clonotype742	1	0.000262261	TRA:CAVRNYGSSGNKLIF
clonotype743	1	0.000380662	TRB:CASGDGRSSYNSPLYF;TRA:CAASERGSALGRLHF	clonotype743	1	0.000262261	TRA:CALGDGSAGNKLTF
clonotype744	1	0.000380662	TRA:CALSDGTGYQNFYF	clonotype744	1	0.000262261	TRA:CALGDGSAGNKLTF
				clonotype745	1	0.000262261	TRA:CALGDGSALGRLHF
				clonotype746	1	0.000262261	TRA:CAMGAGNTGKLIF
				clonotype747	1	0.000262261	TRA:CAATTSSGQKLVF
				clonotype748	1	0.000262261	TRA:CAVSDTNTGKLTF
				clonotype749	1	0.000262261	TRA:CAVSDTNTGKLTF
				clonotype750	1	0.000262261	TRA:CAVSADSGTYQRF
				clonotype751	1	0.000262261	TRA:CAASRNSNNRIFF
				clonotype752	1	0.000262261	TRA:CAAENNAGAKLTF
				clonotype753	1	0.000262261	TRA:CAAENNAGAKLTF
				clonotype754	1	0.000262261	TRA:CAAENNAGAKLTF
				clonotype755	1	0.000262261	TRB:CASSQESLGLAETLYF
				clonotype756	1	0.000262261	TRB:CASSQESLGLAETLYF
				clonotype757	1	0.000262261	TRB:CASSQEGLGGRDTQYF
				clonotype758	1	0.000262261	TRB:CASSQERGLSQNTLYF
				clonotype759	1	0.000262261	TRB:CASSQERGLSQNTLYF
				clonotype760	1	0.000262261	TRB:CASSQEGQGTNERLFF
				clonotype761	1	0.000262261	TRB:CASSQDGGQSNERLFF
				clonotype762	1	0.000262261	TRB:CASSQDGGQSNERLFF
				clonotype763	1	0.000262261	TRA:CAVSASTGYQNFYF
				clonotype764	1	0.000262261	TRA:CAVSASTGYQNFYF
				clonotype765	1	0.000262261	TRA:CAVSAAGNTGKLIF
				clonotype766	1	0.000262261	TRA:CAVSAAGNTGKLIF
				clonotype767	1	0.000262261	TRA:CVLSSNTGYQNFYF
				clonotype768	1	0.000262261	TRA:CVLSSNTGYQNFYF
				clonotype769	1	0.000262261	TRA:CVLSSNTGYQNFYF
				clonotype770	1	0.000262261	TRA:CVLSNNNAGAKLTF
				clonotype771	1	0.000262261	TRA:CAVSGLSGSFNKLTF
				clonotype772	1	0.000262261	TRB:CAWSLDPWTGGQDTQYF
				clonotype773	1	0.000262261	TRB:CASRTGTTNTEVFF
				clonotype774	1	0.000262261	TRB:CASSTGLGGREQYF
				clonotype775	1	0.000262261	TRB:CASSPQVSNERLFF
				clonotype776	1	0.000262261	TRB:CASSSRGANSDYTF
				clonotype777	1	0.000262261	TRB:CASSSRGANSDYTF
				clonotype778	1	0.000262261	TRB:CASSSDWSQNTLYF
				clonotype779	1	0.000262261	TRB:CASSWGANTGQLYF
				clonotype780	1	0.000262261	TRB:CASSLGLGTGQLYF
				clonotype781	1	0.000262261	TRB:CASSLEDSGNTLYF
				clonotype782	1	0.000262261	TRB:CASSSPQGNYAEQFF
				clonotype783	1	0.000262261	TRB:CASSSPQGNYAEQFF
				clonotype784	1	0.000262261	TRB:CASSSPQGNYAEQFF
				clonotype785	1	0.000262261	TRB:CASSQETGEGEQYF
				clonotype786	1	0.000262261	TRB:CASSQETGEGEQYF
				clonotype787	1	0.000262261	TRB:CASSLESSAETLYF
				clonotype788	1	0.000262261	TRB:CASSLESSAETLYF
				clonotype789	1	0.000262261	TRB:CASSLESSAETLYF
				clonotype790	1	0.000262261	TRB:CASSLESSAETLYF
				clonotype791	1	0.000262261	TRB:CASSLEGANSDYTF
				clonotype792	1	0.000262261	TRB:CASSLEGANSDYTF
				clonotype793	1	0.000262261	TRB:CASSLEGANSDYTF
				clonotype794	1	0.000262261	TRB:CASSLEFSNERLFF
				clonotype795	1	0.000262261	TRB:CASSLEFSNERLFF
				clonotype796	1	0.000262261	TRB:CASSLESGEDTQYF
				clonotype797	1	0.000262261	TRB:CASSLESGEDTQYF
				clonotype798	1	0.000262261	TRB:CASSLESSAETLYF
				clonotype799	1	0.000262261	TRB:CASSLESSAETLYF
				clonotype800	1	0.000262261	TRB:CASSLAWGQDTQYF
				clonotype801	1	0.000262261	TRB:CASSLGGPGTEVFF
				clonotype802	1	0.000262261	TRB:CASSLGGPGTEVFF
				clonotype803	1	0.000262261	TRB:CASSRLGAAETLYF
				clonotype804	1	0.000262261	TRB:CASSRLGAAETLYF
				clonotype805	1	0.000262261	TRB:CASSLTGAGNTLYF
				clonotype806	1	0.000262261	TRB:CASSLTGAGNTLYF
				clonotype807	1	0.000262261	TRB:CASSLTGAGNTLYF
				clonotype808	1	0.000262261	TRB:CASSLTGAGNTLYF
				clonotype809	1	0.000262261	TRB:CASSPLGAQDTQYF
				clonotype810	1	0.000262261	TRB:CASSPLGAQDTQYF
				clonotype811	1	0.000262261	TRB:CASSLYNSGNTLYF
				clonotype812	1	0.000262261	TRB:CASSLTYSGNTLYF
				clonotype813	1	0.000262261	TRB:CASSLTYSGNTLYF
				clonotype814	1	0.000262261	TRB:CASSLTYSGNTLYF
				clonotype815	1	0.000262261	TRB:CASSFRQGAGEQYF
				clonotype816	1	0.000262261	TRB:CASRDWGDPETLYF
				clonotype817	1	0.000262261	TRB:CASRDWGDPETLYF
				clonotype818	1	0.000262261	TRB:CASRDWGDPETLYF
				clonotype819	1	0.000262261	TRB:CASRVGGGGNTLYF
				clonotype820	1	0.000262261	TRB:CASSPRDRGVSQYF
				clonotype821	1	0.000262261	TRB:CASRSGGRGTEVFF
				clonotype822	1	0.000262261	TRB:CASRSGGRGTEVFF
				clonotype823	1	0.000262261	TRB:CASSPDTNTGQLYF
				clonotype824	1	0.000262261	TRB:CASSPDTNTGQLYF
				clonotype825	1	0.000262261	TRB:CASSFTGGSYEQYF
				clonotype826	1	0.000262261	TRB:CASSFEGNTGQLYF
				clonotype827	1	0.000262261	TRB:CASSFEGNTGQLYF
				clonotype828	1	0.000262261	TRB:CASSFEGNTGQLYF
				clonotype829	1	0.000262261	TRB:CASSFEGNTGQLYF
				clonotype830	1	0.000262261	TRB:CASRTGGARYEQYF
				clonotype831	1	0.000262261	TRB:CASSQEGWEGGQLYF
				clonotype832	1	0.000262261	TRB:CASSQEGWEGGQLYF
				clonotype833	1	0.000262261	TRB:CTCSAGVHAEQFF
				clonotype834	1	0.000262261	TRA:CALETGANTGKLTF
				clonotype835	1	0.000262261	TRA:CALETGANTGKLTF
				clonotype836	1	0.000262261	TRA:CALETGANTGKLTF
				clonotype837	1	0.000262261	TRB:CASSFRQGAGEQYF;TRA:CAAGNRIFF
				clonotype838	1	0.000262261	TRB:CASRDWGDPETLYF;TRA:CAFNTGKLTF
				clonotype839	1	0.000262261	TRB:CASSQDQGTNTGQLYF;TRA:CAAEDSNYQLIW
				clonotype840	1	0.000262261	TRB:CASSLEDWGVEQYF;TRA:CATAGFASALTF
				clonotype841	1	0.000262261	TRB:CASRSGGRGTEVFF;TRA:CARGNAGAKLTF
				clonotype842	1	0.000262261	TRB:CASSQQRQGANTEVFF;TRA:CAPRGGNTGKLIF
				clonotype843	1	0.000262261	TRB:CASSLDRANSDYTF;TRA:CAAPLNMGYKLTF;TRA:CAASYQGGRALIF
				clonotype844	1	0.000262261	TRB:CASSLGDTNSDYTF;TRA:CAFRNNYAQGLTF
				clonotype845	1	0.000262261	TRB:CASSLESGEDTQYF;TRA:CAMVFQGGRALIF
				clonotype846	1	0.000262261	TRB:CASRTGGARYEQYF;TRA:CALERNAGAKLTF
				clonotype847	1	0.000262261	TRB:CASSLGDWGDEQYF;TRA:CAMNDYSNNRLTL
				clonotype848	1	0.000262261	TRB:CASSQEQGEDTEVFF;TRA:CAPRGGNTGKLIF
				clonotype849	1	0.000262261	TRB:CTCSADSGGEQYF;TRA:CAAASSGSWQLIF;TRA:CALSDATSSGQKLVF
				clonotype850	1	0.000262261	TRB:CASSQGNQAPLF;TRA:CAARTNYNVLYF
				clonotype851	1	0.000262261	TRB:CASSFQGSNERLFF;TRA:CAAVYGTGGYKVVF
				clonotype852	1	0.000262261	TRB:CASRSGVSNERLFF;TRA:CAVRDPSMGYKLTF
				clonotype853	1	0.000262261	TRB:CASSLQYNNQAPLF;TRA:CAVSRSNNRIFF
				clonotype854	1	0.000262261	TRB:CASSAGTGDERLFF;TRA:CAAGGTGSGGKLTL
				clonotype855	1	0.000262261	TRB:CASSWGTANERLFF;TRA:CALSDPNNRIFF
				clonotype856	1	0.000262261	TRB:CASSSSDWGGAEQYF;TRA:CIVTGLPGTGSNRLTF
				clonotype857	1	0.000262261	TRB:CASSLEGQNTEVFF;TRA:CATDNYNQGKLIF
				clonotype858	1	0.000262261	TRB:CASSLYNANTEVFF;TRA:CAARSSGSWQLIF
				clonotype859	1	0.000262261	TRB:CASRSGGRGTEVFF;TRA:CAIASSSFSKLVF
				clonotype860	1	0.000262261	TRB:CASSQEADSGNTLYF;TRA:CAVLRNSNNRIFF
				clonotype861	1	0.000262261	TRB:CTCSAGVHAEQFF;TRA:CAASRNNNNAPRF
				clonotype862	1	0.000262261	TRB:CASSQEGQGYNSPLYF;TRA:CALSHSSGSFNKLTF;TRA:CAVRSGYSNNRLTL
				clonotype863	1	0.000262261	TRB:CASSQDGGQSNERLFF;TRA:CATYYGSSGNKLIF
				clonotype864	1	0.000262261	TRB:CASSQDGGQSNERLFF;TRA:CAVSISGSGGKLTL
				clonotype865	1	0.000262261	TRB:CASSYRVNQDTQYF;TRA:CVLRNTGNYKYVF
				clonotype866	1	0.000262261	TRB:CASSRPGGNYAEQFF;TRA:CAVGDSNYQLIW
				clonotype867	1	0.000262261	TRB:CASSFAADTGQLYF;TRA:CAASAGFASALTF
				clonotype868	1	0.000262261	TRB:CASSPPGQTYEQYF;TRA:CAASANNAGAKLTF;TRA:CAASKGTNTGKLTF
				clonotype869	1	0.000262261	TRB:CASRSGTGDYEQYF;TRB:CASSLSGGSYEQYF;TRA:CALSIGMGYKLTF
				clonotype870	1	0.000262261	TRB:CASSLEGPSYEQYF;TRA:CALGDLWYGSSGNKLIF;TRA:CVVGAGAQGLTF
				clonotype871	1	0.000262261	TRB:CASRSGGRGTEVFF;TRA:CAARRSSNTNKVVF
				clonotype872	1	0.000262261	TRB:CASSPDTNTGQLYF;TRA:CVLGGQNNNAPRF
				clonotype873	1	0.000262261	TRB:CASGAGTANTEVFF;TRB:CASSQEQGEDTEVFF;TRA:CAASAGANTGKLTF;TRA:CAVSGPNTGKLTF
				clonotype874	1	0.000262261	TRB:CASSQDPQGNSDYTF;TRA:CAASPNTGKLTF
				clonotype875	1	0.000262261	TRB:CTCSAESNSDYTF;TRA:CAVRTSGGNYKPTF
				clonotype876	1	0.000262261	TRB:CASSPPPASAETLYF;TRA:CALLTGGYKVVF
				clonotype877	1	0.000262261	TRB:CASSQGTGGSQNTLYF;TRA:CAARNNYAQGLTF
				clonotype878	1	0.000262261	TRB:CASSLEGVQDTQYF;TRA:CAVSLNSNNRIFF
				clonotype879	1	0.000262261	TRB:CASSLYNSGNTLYF;TRA:CAVSDTGGLSGKLTF
				clonotype880	1	0.000262261	TRB:CASSFRQGAGEQYF;TRA:CAVSADSGTYQRF
				clonotype881	1	0.000262261	TRB:CASRSGGRGTEVFF;TRA:CAALSSGSWQLIF
				clonotype882	1	0.000262261	TRB:CASSLDRDNSPLYF;TRA:CALSYNQGKLIF
				clonotype883	1	0.000262261	TRB:CASSFEGNTGQLYF;TRA:CALSMGGSGTYQRF
				clonotype884	1	0.000262261	TRB:CASSDELGVSSYEQYF;TRA:CAVSDNTNTGKLTF;TRA:CAVSDTTASLGKLQF
				clonotype885	1	0.000262261	TRB:CASGRGTGGAAETLYF;TRA:CALSGATGGNNKLTF;TRA:CAMGAGNTGKLIF
				clonotype886	1	0.000262261	TRB:CASSQDPGSSYEQYF;TRA:CALAVSGSFNKLTF
				clonotype887	1	0.000262261	TRB:CASSQDPGQNSPLYF;TRA:CAANNNAGAKLTF
				clonotype888	1	0.000262261	TRB:CASSQDGANYAEQFF;TRA:CALSPNMGYKLTF
				clonotype889	1	0.000262261	TRB:CASNDRGLGAETLYF;TRA:CALSDPGGSNAKLTF
				clonotype890	1	0.000262261	TRB:CASSFTWGSSYEQYF;TRA:CAASEQRQGGRALIF
				clonotype891	1	0.000262261	TRB:CTCTGQGAYEQYF;TRA:CAATVLSGSFNKLTF
				clonotype892	1	0.000262261	TRB:CTCTGQGAYEQYF;TRA:CAVSADSGTYQRF
				clonotype893	1	0.000262261	TRB:CASSRDNANTEVFF;TRA:CALSLNYNQGKLIF
				clonotype894	1	0.000262261	TRB:CASSLRDRSYEQYF;TRA:CALGAYQGGRALIF
				clonotype895	1	0.000262261	TRB:CASSLGDSGNTLYF;TRA:CALNNNAGAKLTF
				clonotype896	1	0.000262261	TRB:CASSLESSQDTQYF;TRA:CAVSGGSAGNKLTF
				clonotype897	1	0.000262261	TRB:CASSLDGRGNTLYF;TRA:CALSPGGSGSWQLIF
				clonotype898	1	0.000262261	TRB:CASSQGTGGSQNTLYF;TRA:CALSPSSNTNKVVF
				clonotype899	1	0.000262261	TRB:CASSPDTNTGQLYF;TRA:CALSVNTGYQNFYF
				clonotype900	1	0.000262261	TRB:CASGDVRGVSNERLFF;TRA:CALGPYGSSGNKLIF
				clonotype901	1	0.000262261	TRB:CASSQDPQTNSDYTF;TRA:CAMREEYAQGLTF
				clonotype902	1	0.000262261	TRB:CASSLEPGLKTLYF;TRA:CALGMNYNQGKLIF
				clonotype903	1	0.000262261	TRB:CSSRHRDGNTEVFF;TRA:CALSAPNNNAGAKLTF
				clonotype904	1	0.000262261	TRB:CSSSQGLGGYEQYF;TRA:CAVRDDRGSALGRLHF
				clonotype905	1	0.000262261	TRB:CASSLGGTNERLFF;TRA:CALSELTPGSFNKLTF
				clonotype906	1	0.000262261	TRB:CASSQDWGGYEQYF;TRB:CTCSANRAGNTLYF;TRA:CALSAAYGSSGNKLIF
				clonotype907	1	0.000262261	TRB:CASSREDRGNSDYTF;TRA:CAASANTNKVVF
				clonotype908	1	0.000262261	TRB:CASSFQGGNTEVFF;TRA:CAASANMGYKLTF
				clonotype909	1	0.000262261	TRB:CASSHPGQGNSDYTF;TRA:CAASVTNTGKLTF
				clonotype910	1	0.000262261	TRB:CTCSAGGKYEQYF;TRA:CAASDGANTGKLTF
				clonotype911	1	0.000262261	TRB:CASSLWGDYAEQFF;TRA:CALSGTGSGGKLTL
				clonotype912	1	0.000262261	TRB:CASSIGGYAEQFF
				clonotype913	1	0.000262261	TRB:CASSMDGQDTQYF
				clonotype914	1	0.000262261	TRB:CASSMDGQDTQYF
				clonotype915	1	0.000262261	TRA:CVLGPTGANTGKLTF
				clonotype916	1	0.000262261	TRA:CVLGPTGANTGKLTF
				clonotype917	1	0.000262261	TRA:CVLGPTGANTGKLTF
				clonotype918	1	0.000262261	TRA:CVLGPTGANTGKLTF
				clonotype919	1	0.000262261	TRA:CALSRNNAGAKLTF
				clonotype920	1	0.000262261	TRA:CALSRNNAGAKLTF
				clonotype921	1	0.000262261	TRA:CALRTGSGGKLTL
				clonotype922	1	0.000262261	TRA:CAASQMSNYNVLYF
				clonotype923	1	0.000262261	TRA:CALVNTGNYKYVF
				clonotype924	1	0.000262261	TRB:CASSPPPRTGEDTQYF
				clonotype925	1	0.000262261	TRA:CAVSAGAQVVGQLTF
				clonotype926	1	0.000262261	TRA:CALGPKGGNNKLTF
				clonotype927	1	0.000262261	TRB:CASRLGGSSAETLYF
				clonotype928	1	0.000262261	TRB:CASRLGGSSAETLYF
				clonotype929	1	0.000262261	TRB:CASSTSGTGGDEQYF
				clonotype930	1	0.000262261	TRB:CASSTSGTGGDEQYF
				clonotype931	1	0.000262261	TRB:CASSTSGTGGDEQYF
				clonotype932	1	0.000262261	TRB:CASSTGQDNQDTQYF
				clonotype933	1	0.000262261	TRB:CASSAGRSANSDYTF
				clonotype934	1	0.000262261	TRB:CASSYAGTGGTEVFF
				clonotype935	1	0.000262261	TRB:CASSYAGTGGTEVFF
				clonotype936	1	0.000262261	TRB:CASSYAGTGGTEVFF
				clonotype937	1	0.000262261	TRB:CASSYAGTGGTEVFF
				clonotype938	1	0.000262261	TRB:CASSYAGTGGTEVFF
				clonotype939	1	0.000262261	TRB:CASSYAGTGGTEVFF
				clonotype940	1	0.000262261	TRB:CASSYAGTGGTEVFF
				clonotype941	1	0.000262261	TRB:CASSLELGSNERLFF
				clonotype942	1	0.000262261	TRB:CASSLELGSNERLFF
				clonotype943	1	0.000262261	TRB:CASSLELGSNERLFF
				clonotype944	1	0.000262261	TRB:CASSLELGSNERLFF
				clonotype945	1	0.000262261	TRB:CASSLAGQGYERLFF
				clonotype946	1	0.000262261	TRB:CASSLGHSYNSPLYF
				clonotype947	1	0.000262261	TRB:CASSLGHSYNSPLYF
				clonotype948	1	0.000262261	TRB:CASSLVGLVAETLYF
				clonotype949	1	0.000262261	TRB:CASSPGTANTGQLYF
				clonotype950	1	0.000262261	TRB:CASSLRDWGNAEQFF
				clonotype951	1	0.000262261	TRB:CASSLWGGDQDTQYF
				clonotype952	1	0.000262261	TRB:CASSLWGGDQDTQYF
				clonotype953	1	0.000262261	TRB:CASSLWGGDQDTQYF
				clonotype954	1	0.000262261	TRB:CASSAGGAGTGQLYF
				clonotype955	1	0.000262261	TRB:CASSAGGAGTGQLYF
				clonotype956	1	0.000262261	TRB:CASSLEAGGAGEQYF
				clonotype957	1	0.000262261	TRB:CASSLEAGGAGEQYF
				clonotype958	1	0.000262261	TRB:CASSLGGAGTGQLYF
				clonotype959	1	0.000262261	TRB:CASSFSWGSAETLYF
				clonotype960	1	0.000262261	TRB:CASSFSWGSAETLYF
				clonotype961	1	0.000262261	TRB:CASSQQGASAETLYF
				clonotype962	1	0.000262261	TRB:CASSQQGASAETLYF
				clonotype963	1	0.000262261	TRB:CASSLGQISNERLFF
				clonotype964	1	0.000262261	TRB:CASSLGQISNERLFF
				clonotype965	1	0.000262261	TRB:CASSLDRQANTEVFF
				clonotype966	1	0.000262261	TRB:CTCRDRANNQAPLF
				clonotype967	1	0.000262261	TRB:CTCRDRANNQAPLF
				clonotype968	1	0.000262261	TRB:CTCSPQGNTGQLYF
				clonotype969	1	0.000262261	TRB:CTCSADGLGYEQYF
				clonotype970	1	0.000262261	TRB:CTCSAEGWGTEVFF
				clonotype971	1	0.000262261	TRB:CTCSGDSANTEVFF
				clonotype972	1	0.000262261	TRB:CTCSSRQGGDTQYF
				clonotype973	1	0.000262261	TRA:CALGGNQGGSAKLIF
				clonotype974	1	0.000262261	TRA:CALGGNQGGSAKLIF
				clonotype975	1	0.000262261	TRA:CALGGNQGGSAKLIF
				clonotype976	1	0.000262261	TRA:CALGGNQGGSAKLIF
				clonotype977	1	0.000262261	TRB:CASSTSGTGGDEQYF;TRA:CLTGGYKVVF
				clonotype978	1	0.000262261	TRB:CASSRDWGGAGQLYF;TRA:CAIRSGGYKVVF
				clonotype979	1	0.000262261	TRB:CASSFRQGSNTEVFF;TRA:CIVTPRGAGNKLTF
				clonotype980	1	0.000262261	TRB:CASTDRGRAEQFF;TRA:CAVIQGTGSKLSF
				clonotype981	1	0.000262261	TRB:CASRGTGGREQYF;TRA:CAAEAAGGYKVVF;TRA:CAVREDNRIFF
				clonotype982	1	0.000262261	TRB:CASSLESGSNERLFF;TRA:CAIPHNMGYKLTF;TRA:CAVTPGTGGYKVVF
				clonotype983	1	0.000262261	TRB:CASGDTALYF;TRA:CALAAISNTNKVVF
				clonotype984	1	0.000262261	TRB:CASSKGLGASQNTLYF;TRA:CAAEASNNNNAPRF
				clonotype985	1	0.000262261	TRB:CTCSEGTANTEVFF;TRA:CAARTGGYKVVF
				clonotype986	1	0.000262261	TRB:CTCSAEAGQDTQYF;TRA:CAALRGSALGRLHF
				clonotype987	1	0.000262261	TRB:CTCSVLTTNTEVFF;TRA:CAVSSNNNAPRF
				clonotype988	1	0.000262261	TRB:CASTGTPNTEVFF;TRA:CAARGSNYNVLYF
				clonotype989	1	0.000262261	TRB:CASSAGGGTEVFF;TRA:CAVSGTNAYKVIF
				clonotype990	1	0.000262261	TRB:CASSLEDRENSDYTF;TRA:CATGTGNTGKLIF
				clonotype991	1	0.000262261	TRB:CASSIQGSSGNTLYF;TRA:CAASEWNAGAKLTF
				clonotype992	1	0.000262261	TRB:CASSPAWGGGERLFF;TRA:CAVRSGYSNNRLTL
				clonotype993	1	0.000262261	TRB:CASSLESGPGNTLYF;TRA:CAAYQGGRALIF
				clonotype994	1	0.000262261	TRB:CASSLVGTGGYEQYF;TRA:CVLGDYNQGKLIF
				clonotype995	1	0.000262261	TRB:CASSLGGGSNERLFF;TRA:CASNTGYQNFYF
				clonotype996	1	0.000262261	TRB:CASSLGQISNERLFF;TRA:CAARSSGTYQRF
				clonotype997	1	0.000262261	TRB:CASSLATGGGAEQFF;TRA:CAASHNTGYQNFYF
				clonotype998	1	0.000262261	TRB:CTCSAGISNERLFF;TRA:CSARSNYNVLYF
				clonotype999	1	0.000262261	TRB:CASRTGGYAEQFF;TRA:CAASEQGTGGYKVVF
				clonotype1000	1	0.000262261	TRB:CASSMDGQDTQYF;TRA:CAVSFTGSGGKLTL
				clonotype1001	1	0.000262261	TRB:CASSWTGANTGQLYF;TRA:CALTNQGGSAKLIF
				clonotype1002	1	0.000262261	TRB:CASSLDGTGGMEQYF;TRA:CALITGNTGKLIF
				clonotype1003	1	0.000262261	TRB:CTCRDRANNQAPLF;TRA:CAVSVSGGSNYKLTF
				clonotype1004	1	0.000262261	TRB:CASSTSGTGGDEQYF;TRA:CALSPSSNTNKVVF
				clonotype1005	1	0.000262261	TRB:CASSRDWGGAGQLYF;TRA:CAARRANSAGNKLTF
				clonotype1006	1	0.000262261	TRB:CASSKTGADNQAPLF;TRA:CALGPYGSSGNKLIF
				clonotype1007	1	0.000262261	TRB:CASSDGPTRQASQNTLYF;TRA:CALGVPNTGNYKYVF
				clonotype1008	1	0.000262261	TRB:CASSPWTGGAETLYF;TRA:CALRANYGSSGNKLIF
				clonotype1009	1	0.000262261	TRB:CASSLTGVSGNTLYF;TRA:CALGAANSGTYQRF
				clonotype1010	1	0.000262261	TRB:CTCSAPINYAEQFF;TRA:CALSQPGTGSNRLTF
				clonotype1011	1	0.000262261	TRB:CASSLEGGSNERLFF;TRA:CALGDLWYGSSGNKLIF
				clonotype1012	1	0.000262261	TRB:CASSLGQISNERLFF;TRA:CAMREGLYGSSGNKLIF
				clonotype1013	1	0.000262261	TRB:CASSLDRQANTEVFF;TRA:CAARNSNNRIFF
				clonotype1014	1	0.000262261	TRB:CASSIVSSYEQYF;TRA:CAARSNYNVLYF
				clonotype1015	1	0.000262261	TRB:CASSPGTGGAETLYF;TRA:CAATTGGNNKLTF
				clonotype1016	1	0.000262261	TRB:CASSMRGRDTQYF;TRA:CAASGGSALGRLHF
				clonotype1017	1	0.000262261	TRB:CASSPWTGLNTEVFF;TRA:CAASGLSGSWQLIF
				clonotype1018	1	0.000262261	TRB:CTCRDRANNQAPLF;TRA:CAASAAGSGGKLTL
				clonotype1019	1	0.000262261	TRA:CAVSRGNTGGLSGKLTF
				clonotype1020	1	0.000262261	TRA:CAVSRGNTGGLSGKLTF
				clonotype1021	1	0.000262261	TRA:CAVSRGNTGGLSGKLTF
				clonotype1022	1	0.000262261	TRA:CAVSRGNTGGLSGKLTF
				clonotype1023	1	0.000262261	TRB:CASSRQISNERLFF
				clonotype1024	1	0.000262261	TRB:CASSIRAANTEVFF
				clonotype1025	1	0.000262261	TRB:CASSIHGSNERLFF
				clonotype1026	1	0.000262261	TRB:CASSSTGVSERLFF
				clonotype1027	1	0.000262261	TRA:CALAPNTNTGKLTF
				clonotype1028	1	0.000262261	TRA:CALSPSSNTNKVVF
				clonotype1029	1	0.000262261	TRA:CALSETSGSWQLIF
				clonotype1030	1	0.000262261	TRA:CALSVNTGYQNFYF
				clonotype1031	1	0.000262261	TRB:CASSTRQGTNTGQLYF
				clonotype1032	1	0.000262261	TRB:CASSTRQGTNTGQLYF
				clonotype1033	1	0.000262261	TRB:CASSTRQGTNTGQLYF
				clonotype1034	1	0.000262261	TRB:CASSTRQGTNTGQLYF
				clonotype1035	1	0.000262261	TRB:CASSLGDWGGEGEQYF
				clonotype1036	1	0.000262261	TRB:CASSSGLGGGAETLYF
				clonotype1037	1	0.000262261	TRB:CASSSGLGGGAETLYF
				clonotype1038	1	0.000262261	TRB:CASSSGLGGGAETLYF
				clonotype1039	1	0.000262261	TRB:CASSSGLGGGAETLYF
				clonotype1040	1	0.000262261	TRB:CASSLDWGDRQNTLYF
				clonotype1041	1	0.000262261	TRA:CALGDQGGRALIF
				clonotype1042	1	0.000262261	TRA:CALGANSGTYQRF
				clonotype1043	1	0.000262261	TRB:CASGDAHEQYF;TRA:CATYYANKMIF
				clonotype1044	1	0.000262261	TRB:CTCSAPGVNQDTQYF;TRA:CALITGNTGKLIF;TRA:CGGSNAKLTF
				clonotype1045	1	0.000262261	TRB:CASSTRQGTNTGQLYF;TRA:CAAEDSNYQLIW
				clonotype1046	1	0.000262261	TRB:CTCSARDRGAETLYF;TRA:CALSSGSWQLIF
				clonotype1047	1	0.000262261	TRB:CASSLEGGMSNERLFF;TRA:CAVYNQGKLIF;TRA:CPSDSGTYQRF
				clonotype1048	1	0.000262261	TRB:CTCSADRGRQNTLYF;TRA:CAMATGGNNKLTF
				clonotype1049	1	0.000262261	TRB:CASSFGTGSSGNTLYF;TRA:CVVRGAKLTF
				clonotype1050	1	0.000262261	TRB:CASGDRYEQYF;TRA:CAASEFNNRIFF
				clonotype1051	1	0.000262261	TRB:CTCSAVSGGSAEQFF;TRA:CASDYSNNRLTL
				clonotype1052	1	0.000262261	TRB:CTCSPGGVSAETLYF;TRA:CAMSLPGGAKLTF
				clonotype1053	1	0.000262261	TRB:CTCSPGGVSAETLYF;TRA:CATKGQSNYNVLYF;TRA:CAVSGGSNAKLTF
				clonotype1054	1	0.000262261	TRB:CTCSAGGVSNERLFF;TRA:CADSGGSNYKLTF
				clonotype1055	1	0.000262261	TRB:CASRSPGQNTEVFF;TRA:CAAHPSSNTNKVVF
				clonotype1056	1	0.000262261	TRB:CASSQDRTNTEVFF;TRA:CVLSGGTGSKLSF
				clonotype1057	1	0.000262261	TRB:CASSISGAEDTQYF;TRA:CALRRTGNTGKLIF
				clonotype1058	1	0.000262261	TRB:CASSLGGQNSGNTLYF;TRA:CAVSAVGYKLTF
				clonotype1059	1	0.000262261	TRB:CTCSADRGGYAEQFF;TRA:CALSPPSNTNKFVF
				clonotype1060	1	0.000262261	TRB:CASSRDRATGQLYF;TRA:CALSVHSNNRIFF
				clonotype1061	1	0.000262261	TRB:CASIELGVYAEQFF;TRA:CAASEGGSNYKLTF
				clonotype1062	1	0.000262261	TRB:CTCSAPVGYYAEQFF;TRA:CAVSQGSGGSNAKLTF
				clonotype1063	1	0.000262261	TRB:CTCSVRDWGGYEQYF;TRA:CALGDRGTASLGKLQF;TRA:CVLILTGFASALTF
				clonotype1064	1	0.000262261	TRB:CASSLSRQGAAERLFF;TRA:CALLASSGSWQLIF
				clonotype1065	1	0.000262261	TRB:CASSLGGVFSQNTLYF;TRA:CAMRGVGDNSKLIW
				clonotype1066	1	0.000262261	TRB:CASSIGGNQDTQYF;TRA:CAPDTGNYKYVF
				clonotype1067	1	0.000262261	TRB:CASSIVGSSQNTLYF
				clonotype1068	1	0.000262261	TRB:CASSIVGSSQNTLYF
				clonotype1069	1	0.000262261	TRA:CALSDRGGTGSKLSF
				clonotype1070	1	0.000262261	TRA:CALGEAGNTGKLIF
				clonotype1071	1	0.000262261	TRA:CALGDASAGNKLTF
				clonotype1072	1	0.000262261	TRA:CALGVNTGNYKYVF
				clonotype1073	1	0.000262261	TRB:CTCSAVGGGSQNTLYF
				clonotype1074	1	0.000262261	TRB:CASSVSGGARGQNTLYF;TRA:CATDSNNRIFF
				clonotype1075	1	0.000262261	TRB:CASSSSPGRYSGNTLYF;TRA:CAIAPSGYNKLTF
				clonotype1076	1	0.000262261	TRB:CASSLFPGQGNYAEQFF;TRA:CILRVSGGSNAKLTF
				clonotype1077	1	0.000262261	TRB:CASSRGHPSNERLFF;TRA:CAAVDSNYQLIW
				clonotype1078	1	0.000262261	TRB:CASSIKGARYAEQFF;TRA:CAAVTSGGNYKPTF
				clonotype1079	1	0.000262261	TRB:CASSIVGSSAETLYF;TRA:CAAVPTSNTNKVVF
				clonotype1080	1	0.000262261	TRB:CASSIVGSSAETLYF;TRA:CAVSRNEKITF
				clonotype1081	1	0.000262261	TRB:CASSIVGSSAETLYF;TRA:CVLSPNMGYKLTF
				clonotype1082	1	0.000262261	TRB:CASRRPGQGGNTLYF;TRA:CAARNNYAQGLTF
				clonotype1083	1	0.000262261	TRB:CASSIVGSSAETLYF;TRA:CAVSDTGGLSGKLTF
				clonotype1084	1	0.000262261	TRB:CTCSAAWGGGQNTLYF;TRA:CAASLANTNKVVF
				clonotype1085	1	0.000262261	TRB:CASSIEDRGYAEQFF;TRA:CVVENQGGSAKLIF
				clonotype1086	1	0.000262261	TRB:CASSLFPGQGNYAEQFF;TRA:CAMAGSSGNKLIF
				clonotype1087	1	0.000262261	TRB:CASSINRGRGTEVFF;TRA:CALSPLTGNTGKLIF
				clonotype1088	1	0.000262261	TRB:CTCSGRGLGGYAEQFF;TRA:CALGNVGDNSKLIW
				clonotype1089	1	0.000262261	TRB:CASSIVGSSAETLYF;TRA:CPPPNTGANTGKLTF
				clonotype1090	1	0.000262261	TRB:CASSMQGAYNSPLYF;TRA:CAASAGGNYKYVF
				clonotype1091	1	0.000262261	TRB:CASSIAQGGVQDTQYF
				clonotype1092	1	0.000262261	TRA:CAMREGRYNQGKLIF
				clonotype1093	1	0.000262261	TRA:CALGDRVYSNNRLTL
				clonotype1094	1	0.000262261	TRA:CALGDRGYSNNRLTL
				clonotype1095	1	0.000262261	TRB:CTCSALPGQISAETLYF;TRA:CAIDITGNTGKLIF
				clonotype1096	1	0.000262261	TRB:CASSIGGGENYAEQFF;TRA:CALTPATSSGQKLVF
				clonotype1097	1	0.000262261	TRB:CASGVTGESPLYF;TRA:CALSERGTNTGKLTF
				clonotype1098	1	0.000262261	TRB:CSSSQSLTGGLNTGQLYF;TRA:CAASAGAKLTF
				clonotype1099	1	0.000262261	TRB:CASGRQGIGTEVFF
				clonotype1100	1	0.000262261	TRB:CASSIRGWGYNYAEQFF;TRA:CAAGNSNNRIFF
				clonotype1101	1	0.000262261	TRB:CASGAGTTNTEVFF;TRA:CALEPNYNQGKLIF
				clonotype1102	1	0.000262261	TRB:CASGAGTTNTEVFF;TRA:CAVSGPNTGKLTF
				clonotype1103	1	0.000262261	TRA:CAAASSSFSKLVF
				clonotype1104	1	0.000262261	TRA:CAAASSSFSKLVF
				clonotype1105	1	0.000262261	TRA:CAARADSNYQLIW
				clonotype1106	1	0.000262261	TRA:CAASVQGGRALIF
				clonotype1107	1	0.000262261	TRA:CAASVQGGRALIF
				clonotype1108	1	0.000262261	TRB:CASGPNTEVFF
				clonotype1109	1	0.000262261	TRB:CASGPNTEVFF
				clonotype1110	1	0.000262261	TRB:CASGPNTEVFF
				clonotype1111	1	0.000262261	TRB:CASGPNTEVFF
				clonotype1112	1	0.000262261	TRB:CASGDTETLYF
				clonotype1113	1	0.000262261	TRB:CASGDTETLYF
				clonotype1114	1	0.000262261	TRB:CASGDASEQYF
				clonotype1115	1	0.000262261	TRB:CASGDASEQYF
				clonotype1116	1	0.000262261	TRB:CASGDASEQYF
				clonotype1117	1	0.000262261	TRB:CASGGLGASAETLYF;TRA:CATNYANKMIF
				clonotype1118	1	0.000262261	TRB:CASGETDEQYF;TRA:CATDPTGNTGKLIF
				clonotype1119	1	0.000262261	TRB:CASSQNTEVFF;TRA:CAVSKTGNYKYVF
				clonotype1120	1	0.000262261	TRA:CAGDNTNTGKLTF
				clonotype1121	1	0.000262261	TRA:CAASVDYSNNRLTL
				clonotype1122	1	0.000262261	TRB:CASDRKEYEQYF
				clonotype1123	1	0.000262261	TRB:CASDRKEYEQYF
				clonotype1124	1	0.000262261	TRB:CASGDSAETLYF
				clonotype1125	1	0.000262261	TRB:CASGDSQDTQYF
				clonotype1126	1	0.000262261	TRB:CASGDSQDTQYF
				clonotype1127	1	0.000262261	TRB:CASGRTNSDYTF;TRA:CAAEEANTNKVVF
				clonotype1128	1	0.000262261	TRB:CASSQGYERLFF;TRA:CAAVPTSNTNKVVF
				clonotype1129	1	0.000262261	TRB:CASSLGGNTLYF;TRA:CAVSAQTGFASALTF
				clonotype1130	1	0.000262261	TRB:CASGDAPLHPDF;TRA:CALSAASSSFSKLVF
				clonotype1131	1	0.000262261	TRA:CAASANNAGAKLTF
				clonotype1132	1	0.000262261	TRA:CAASANNAGAKLTF
				clonotype1133	1	0.000262261	TRA:CAARITGNTGKLIF
				clonotype1134	1	0.000262261	TRB:CASGGQSSYEQYF
				clonotype1135	1	0.000262261	TRB:CASSLGPGDTQYF
				clonotype1136	1	0.000262261	TRB:CASGDAGTGQLYF;TRA:CAMERGYNVLYF
				clonotype1137	1	0.000262261	TRB:CASGEGTIYEQYF;TRA:CAVRYMGYKLTF
				clonotype1138	1	0.000262261	TRB:CASGDRGNTEVFF;TRA:CVSASSGSWQLIF
				clonotype1139	1	0.000262261	TRB:CASSQKNTGQLYF;TRA:CAASRGYGNEKITF
				clonotype1140	1	0.000262261	TRB:CASGVGTQNTLYF;TRA:CVVGDRGSALGRLHF
				clonotype1141	1	0.000262261	TRB:CASGDARGYEQYF;TRA:CAASASSGSWQLIF
				clonotype1142	1	0.000262261	TRB:CASGAGTANTEVFF
				clonotype1143	1	0.000262261	TRB:CASGGQFSAETLYF
				clonotype1144	1	0.000262261	TRB:CASGDRDWGYEQYF
				clonotype1145	1	0.000262261	TRB:CASGDNWGGATQYF
				clonotype1146	1	0.000262261	TRB:CASGDAWGGFEQYF
				clonotype1147	1	0.000262261	TRB:CASGAGQGYAEQFF
				clonotype1148	1	0.000262261	TRB:CASGAGQGYAEQFF
				clonotype1149	1	0.000262261	TRB:CASGAGQGYAEQFF
				clonotype1150	1	0.000262261	TRB:CASSLETSQNTLYF
				clonotype1151	1	0.000262261	TRB:CASGNWGGAETLYF;TRA:CAAVSNTNKVVF
				clonotype1152	1	0.000262261	TRB:CASSQGGSQNTLYF;TRA:CAIEVSNYNVLYF;TRA:CALGAYNYAQGLTF
				clonotype1153	1	0.000262261	TRB:CASSLDSSGNTLYF;TRA:CAAFGANTGKLTF;TRA:CAAIYGSSGNKLIF
				clonotype1154	1	0.000262261	TRB:CASGDPGGAYEQYF;TRA:CAAVATGGNNKLTF
				clonotype1155	1	0.000262261	TRB:CASGEGSYNSPLYF;TRA:CAVSAPGGYKVVF
				clonotype1156	1	0.000262261	TRB:CASGDARGLDERLFF;TRB:CASGNWDSAETLYF;TRA:CAAYNTNTGKLTF
				clonotype1157	1	0.000262261	TRB:CASGDAGGLTEVFF;TRA:CAMRESQGGRALIF
				clonotype1158	1	0.000262261	TRB:CASGDGTGNAEQFF;TRA:CAASPHYNQGKLIF
				clonotype1159	1	0.000262261	TRB:CASGAPTGEKTLYF;TRA:CAASGPSNTNKVVF
				clonotype1160	1	0.000262261	TRB:CASGGQGANERLFF;TRA:CALSHSSGSFNKLTF;TRA:CAVSVGSALGRLHF
				clonotype1161	1	0.000262261	TRB:CASGEGTGGYEQYF;TRA:CAVSAKPGTGSNRLTF
				clonotype1162	1	0.000262261	TRB:CASSPDRGHSDYTF;TRA:CAVSEGSGGNYKPTF
				clonotype1163	1	0.000262261	TRB:CASGDPRANTEVFF;TRA:CAASVFIASSSFSKLVF
				clonotype1164	1	0.000262261	TRB:CASGDRTGRQAPLF;TRA:CALGDRGGSALGRLHF
				clonotype1165	1	0.000262261	TRB:CASGPTGGNYAEQFF
				clonotype1166	1	0.000262261	TRB:CASGDSGGRNERLFF
				clonotype1167	1	0.000262261	TRB:CASGDSGGRNERLFF
				clonotype1168	1	0.000262261	TRB:CASGDSGGRNERLFF
				clonotype1169	1	0.000262261	TRB:CASGDSGGRNERLFF
				clonotype1170	1	0.000262261	TRB:CASGDANWGGREQYF
				clonotype1171	1	0.000262261	TRB:CASGDARGLDERLFF
				clonotype1172	1	0.000262261	TRB:CASGDARGLDERLFF
				clonotype1173	1	0.000262261	TRB:CASGDARGLDERLFF
				clonotype1174	1	0.000262261	TRB:CASGDARGLDERLFF
				clonotype1175	1	0.000262261	TRB:CASGGLGASAETLYF
				clonotype1176	1	0.000262261	TRB:CASGGLGASAETLYF
				clonotype1177	1	0.000262261	TRB:CASGGLGASAETLYF
				clonotype1178	1	0.000262261	TRB:CASGGLGASAETLYF
				clonotype1179	1	0.000262261	TRB:CASGDASVSNERLFF;TRA:CATVSSNTNKVVF
				clonotype1180	1	0.000262261	TRB:CASGEGTASQNTLYF;TRA:CALERDYSNNRLTL;TRA:CAMRGMSNYNVLYF
				clonotype1181	1	0.000262261	TRB:CASSLGGRGAETLYF;TRA:CAAYNVGDNSKLIW
				clonotype1182	1	0.000262261	TRB:CASGETGWDYAEQFF;TRA:CALSTGSGGKLTL
				clonotype1183	1	0.000262261	TRB:CASSLSGNNQDTQYF;TRA:CAMLNYGSSGNKLIF;TRA:CAVTLTGANTGKLTF
				clonotype1184	1	0.000262261	TRB:CASGAPGLGVYEQYF;TRA:CALSEVNMGYKLTF
				clonotype1185	1	0.000262261	TRB:CASSLAPGLQDTQYF;TRA:CAMRNTNTGKLTF
				clonotype1186	1	0.000262261	TRB:CASGDPTGEHQAPLF;TRA:CAMREGVSSGGKLTL
				clonotype1187	1	0.000262261	TRA:CALRAGNTGKLIF
				clonotype1188	1	0.000262261	TRB:CASGDVRGVSNERLFF
				clonotype1189	1	0.000262261	TRB:CASGDVRGVSNERLFF
				clonotype1190	1	0.000262261	TRB:CASSTGTGGAQNTLYF
				clonotype1191	1	0.000262261	TRB:CASGDAVRGFGNTLYF;TRA:CATPGGYNQGKLIF
				clonotype1192	1	0.000262261	TRB:CASGDAGGTSQNTLYF;TRA:CAAEALSNYNVLYF;TRA:CAMGVNYGSSGNKLIF
				clonotype1193	1	0.000262261	TRB:CASSTGTGGAQNTLYF;TRA:CAMERPNNAGAKLTF
				clonotype1194	1	0.000262261	TRB:CASGDVWGSNTGQLYF;TRA:CAVLPGTGSNRLTF
				clonotype1195	1	0.000262261	TRB:CASGDVRGVSNERLFF;TRA:CAMREGNTNKVVF
				clonotype1196	1	0.000262261	TRB:CASGEPGGPDTGQLYF;TRA:CALGDTGANTGKLTF
				clonotype1197	1	0.000262261	TRB:CASGEGGARDQNTLYF;TRA:CVVGDRGSALGRLHF
				clonotype1198	1	0.000262261	TRB:CASSPDWGVNYAEQFF;TRA:CALSPRTQVVGQLTF
				clonotype1199	1	0.000262261	TRA:CALRAVTGSNRLTF
				clonotype1200	1	0.000262261	TRB:CASGERLGGFNQDTQYF
				clonotype1201	1	0.000262261	TRA:CALSGATGGNNKLTF
				clonotype1202	1	0.000262261	TRA:CALSGATGGNNKLTF
				clonotype1203	1	0.000262261	TRA:CALSGATGGNNKLTF
				clonotype1204	1	0.000262261	TRB:CASSLRPGTGGHQDTQYF;TRA:CALIVGDNSKLIW

## Sheet: Figure 5a
Figure 5a
% cells expressing CD134/OX40
Mouse	CD4	CD8
1	8.11	0.1
2	7.57	0.057
3	9.94	0.1
4	7.24	0.17
5	8.11	0.16

## Sheet: Figure 5b
Figure
Survival (1 = endpoint reached)
	Days after infection	α-OX40 agonism	Isotype control
	242	1
	252	1
	271	1
	273	1
	350	1
	210		1
	222		1
	232		1
	258		1

[truncated: 26 more sheets: Figure 5c, Figure 5d, Figure 5e, Figure 6b, Figure 6c, Figure 6e, Figure 6g, Figure 7b, Figure 7c, Figure 7d, Figure 7f, Figure 8d, Figure S1b, Figure S1c, Figure S1d, Figure S1e, Figure S3a, Figure S3b, Figure S3c, Figure S4b …]
